# Supplementary material for: Endotoxin induced acute kidney injury modulates expression of AQP1, P53 and P21 in rat kidney, heart, lung and small intestine
Source: PLoS One. 2023 Jul 25;18(7):e0288507. doi: 10.1371/journal.pone.0288507 (PMC10368293; doi:10.1371/journal.pone.0288507)
Supplement: S1 File — (ZIP) [file pone.0288507.s001.zip]

Archive with 2 entries (2 files):
- Supporting Information file/GSE109041_DESeq2_final.xls
- Supporting Information file/GSE109041_DESeq2_final.xls.gz
