# Supplementary material for: Endotoxin induced acute kidney injury modulates expression of AQP1, P53 and P21 in rat kidney, heart, lung and small intestine
Source: PLoS One. 2023 Jul 25;18(7):e0288507. doi: 10.1371/journal.pone.0288507 (PMC10368293; doi:10.1371/journal.pone.0288507)
Supplement: S1 File — (ZIP) [file pone.0288507.s001.zip › Supporting Information file/GSE109041_DESeq2_final.xls]

## Sheet: DESeq2_res_all.txt
General_Gene_Details														Raw_Counts_per_Sample												Normalized_Counts_per_Sample												Mean_Normalized_Counts	VLPs: yes / no					CLP: yes / no					VLPs / VO
Cuff_Gene_ID	Associated_Gene_Name	Description	Gene_type	Chromosome_Name	Gene_Start_(bp)	Gene_End_(bp)	Strand	Cuff_Transcript_ID	Transcript_Start_(bp)	Transcript_End_(bp)	Ensembl_Gene_ID	Official_Gene_Symbol	Ensembl_Transcript_ID	VO_110	VO_114	VO_155	VLPs_173	VLPs_174	VLPs_175	CLP_VO_6hr_301	CLP_VO_6hr_302	CLP_VO_6hr_303	CLP_VLPs_6hr_304	CLP_VLPs_6hr_305	CLP_VLPs_6hr_306	VO_110	VO_114	VO_155	VLPs_173	VLPs_174	VLPs_175	CLP_VO_6hr_301	CLP_VO_6hr_302	CLP_VO_6hr_303	CLP_VLPs_6hr_304	CLP_VLPs_6hr_305	CLP_VLPs_6hr_306	baseMean	log2FoldChange	lfcSE	stat	pvalue	padj	log2FoldChange	lfcSE	stat	pvalue	padj	log2FoldChange
XLOC_000001	Vom2r3	vomeronasal_2_receptor,_3	protein_coding	1	396700	409676	+	TCONS_00000001;TCONS_00000002	396700	409676	ENSRNOG00000046319	Vom2r3	ENSRNOT00000044187;ENSRNOT00000072186	1	0	0	0	3	0	1	2	0	0	0	1	?	?	?	?	?	?	?	?	?	?	?	?	?	?	?	?	?	?	?	?	?	?	?	?
XLOC_000002	LOC100909608	vomeronasal_type-2_receptor_26-like	protein_coding	1	699413	708065	+	TCONS_00000003	699413	708065	ENSRNOG00000047964	LOC100909608	ENSRNOT00000072360	0	0	0	0	0	0	0	0	0	0	0	0	?	?	?	?	?	?	?	?	?	?	?	?	?	?	?	?	?	?	?	?	?	?	?	?
XLOC_000003	AABR07000121.1	?	protein_coding	1	1180932	1220916	+	TCONS_00000004;TCONS_00000005	1180932	1220916	ENSRNOG00000061316	AABR07000121.1	ENSRNOT00000087443	185	179	167	226	272	193	90	138	123	53	148	129	195.809	149.883	162.273	183.794	210.111	188.177	113.269	144.075	128.118	74.6505	143.057	121.992	151.267	0.0171137	0.130784	0.130855	0.89589	0.998966	-0.56752	0.170827	-3.32219	0.000893138	0.0038425	0.19895
XLOC_000004	AABR07000156.1	?	protein_coding	1	1545134	1546169	+	TCONS_00000006	1545134	1546169	ENSRNOG00000029897	AABR07000156.1	ENSRNOT00000044523	11	18	30	39	6	12	6	3	4	3	4	8	11.6427	15.072	29.1508	31.7166	4.63479	11.7001	7.55128	3.13206	4.16645	4.2255	3.86641	7.5654	11.202	-0.0244231	0.131837	-0.185253	0.853031	0.998966	-1.46904	0.434981	-3.37726	0.00073212	0.00323694	-0.216672
XLOC_000005	NA	Cufflinks_new_gene	NA	1	1548939	1551200	+	TCONS_00000007	1548939	1551200	NA	NA	NA	?	?	?	?	?	?	?	?	?	?	?	?	?	?	?	?	?	?	?	?	?	?	?	?	?	?	?	?	?	?	?	?	?	?	?	?
XLOC_000006	LOC679782	similar_to_Retinoic_acid_early_inducible_protein_1_delta_precursor_(RAE-1delta)	protein_coding	1	1617385	1619634	+	TCONS_00000008	1617385	1619634	ENSRNOG00000042852	LOC679782	ENSRNOT00000062030	0	0	0	1	0	1	0	1	0	0	0	0	?	?	?	?	?	?	?	?	?	?	?	?	?	?	?	?	?	?	?	?	?	?	?	?
XLOC_000007	Lrp11	low_density_lipoprotein_receptor-related_protein_11	protein_coding	1	1671353	1733348	+	TCONS_00000009;TCONS_00000010;TCONS_00000011;TCONS_00000012;TCONS_00000014;TCONS_00000015;TCONS_00000016;TCONS_00000017;TCONS_00000018	1671353;1671354;1671365;1702644;1702696	1733348;1722183;1731210	ENSRNOG00000014303	Lrp11	ENSRNOT00000019181	331	316	304	385	371	313	260	335	361	225	349	363	350.339	264.597	295.394	313.1	286.585	305.178	327.222	349.746	376.022	316.912	337.344	343.28	322.143	-0.0366923	0.0983971	-0.3729	0.709223	0.998966	0.176593	0.110905	1.59229	0.11132	0.210751	-0.00653813
XLOC_000008	NA	Cufflinks_new_gene	NA	1	1680512	1681824	+	TCONS_00000013	1680512	1681824	NA	NA	NA	?	?	?	?	?	?	?	?	?	?	?	?	?	?	?	?	?	?	?	?	?	?	?	?	?	?	?	?	?	?	?	?	?	?	?	?
XLOC_000009	Nup43	nucleoporin_43	protein_coding	1	1771710	1782091	+	TCONS_00000019;TCONS_00000020	1771710;1771721	1782091;1781554	ENSRNOG00000049505	Nup43	ENSRNOT00000080138;ENSRNOT00000073528	84	87	148	161	162	103	106	97	111	127	72	62	88.9078	72.8479	143.81	130.933	125.139	100.426	133.406	101.27	115.619	178.879	69.5954	58.6318	109.955	0.0072612	0.15007	0.0483855	0.961409	0.998966	-0.0165523	0.257151	-0.0643679	0.948677	0.97017	0.224655
XLOC_000010	Lats1	large_tumor_suppressor_kinase_1	protein_coding	1	1784063	1817401	+	TCONS_00000021;TCONS_00000022;TCONS_00000023;TCONS_00000024	1784063;1784078;1805300	1817401;1817310	ENSRNOG00000014916	Lats1	ENSRNOT00000020098	1638	1988	1818	2489	1995	1463	1427	1906	1484	980	1575	1497	1733.7	1664.62	1766.54	2024.17	1541.07	1426.44	1795.95	1989.9	1545.75	1380.33	1522.4	1415.67	1650.54	-0.150739	0.105486	-1.429	0.153005	0.998966	-0.0794676	0.121648	-0.653259	0.513589	0.657693	-0.048859
XLOC_000011	Katna1	katanin_p60_(ATPase-containing)_subunit_A1	protein_coding	1	1825845	1867787	+	TCONS_00000025;TCONS_00000026	1825845;1825872	1867787	ENSRNOG00000014996	Katna1	ENSRNOT00000020417	49	69	70	93	97	64	68	60	48	50	56	69	51.8629	57.7759	68.0185	75.632	74.9292	62.4005	85.5811	62.6411	49.9975	70.425	54.1297	65.2515	64.8871	0.0753357	0.137174	0.549197	0.58287	0.998966	-0.0171749	0.188456	-0.0911345	0.927386	0.958212	0.263235
XLOC_000012	AABR07000159.4	?	pseudogene	1	1885876	1886209	+	TCONS_00000027	1885876	1886209	ENSRNOG00000055508	AABR07000159.4	ENSRNOT00000082003	0	0	0	0	0	0	0	0	0	1	0	1	?	?	?	?	?	?	?	?	?	?	?	?	?	?	?	?	?	?	?	?	?	?	?	?
XLOC_000013	Ppil4	peptidylprolyl_isomerase_(cyclophilin)-like_4	protein_coding	1	1897338	1929781	+	TCONS_00000028;TCONS_00000029	1897338	1929763;1929781	ENSRNOG00000015552	Ppil4	ENSRNOT00000021437	143	154	247	262	209	135	221	236	181	138	163	166	151.355	128.949	240.008	213.071	161.445	131.626	278.139	246.388	188.532	194.373	157.556	156.982	187.369	-0.181232	0.139398	-1.3001	0.193566	0.998966	0.229221	0.19568	1.17141	0.241436	0.382133	-0.0369756
XLOC_000014	Zc3h12d	zinc_finger_CCCH_type_containing_12D	protein_coding	1	1938419	1972918	+	TCONS_00000030;TCONS_00000031;TCONS_00000032	1938419;1938525;1965205	1972918	ENSRNOG00000016041	Zc3h12d	ENSRNOT00000065646	91	97	112	114	114	94	101	86	93	71	159	134	96.3168	81.2213	108.83	92.7102	88.0611	91.6508	127.113	89.7856	96.8701	100.003	153.69	126.72	104.414	0.0830883	0.130776	0.635348	0.525201	0.998966	0.307275	0.17062	1.80093	0.0717135	0.149438	-0.0699259
XLOC_000015	Shprh	SNF2_histone_linker_PHD_RING_helicase,_E3_ubiquitin_protein_ligase	protein_coding	1	5240180	5313054	+	TCONS_00000033;TCONS_00000034;TCONS_00000035;TCONS_00000036;TCONS_00000037;TCONS_00000038	5240180;5240197	5303687;5313054;5313041	ENSRNOG00000014450	Shprh	ENSRNOT00000019893;ENSRNOT00000088292	334	406	534	677	500	398	276	336	251	167	290	240	353.514	339.957	518.884	550.568	386.233	388.053	347.359	350.79	261.445	235.219	280.315	226.962	353.275	-0.0847267	0.131535	-0.644136	0.519487	0.998966	-0.570168	0.172585	-3.30369	0.000954227	0.00406879	0.128738
XLOC_000016	Fbxo30	F-box_protein_30	protein_coding	1	5366197	5390380	+	TCONS_00000039;TCONS_00000040	5366197;5366379	5390380;5388069	ENSRNOG00000014852	Fbxo30	ENSRNOT00000019918	129	167	198	240	183	145	166	255	111	85	147	143	136.537	139.835	192.395	195.179	141.361	141.376	208.919	266.225	115.619	119.722	142.091	135.231	161.208	-0.175918	0.143279	-1.2278	0.219523	0.998966	0.0430099	0.210647	0.20418	0.838213	0.901229	0.028704
XLOC_000017	Epm2a	epilepsy,_progressive_myoclonus_type_2A	protein_coding	1	5448839	5577329	+	TCONS_00000041;TCONS_00000042;TCONS_00000043;TCONS_00000044	5448839;5448955;5448958;5498221	5577329;5571512	ENSRNOG00000040242	Epm2a	ENSRNOT00000061930	27	41	64	34	48	24	73	121	105	13	40	83	28.5775	34.3306	62.1883	27.6504	37.0783	23.4002	91.8739	126.326	109.369	18.3105	38.6641	78.491	56.355	-0.421252	0.150739	-2.79459	0.00519663	0.998966	1.00117	0.296323	3.37865	0.000728432	0.00322311	-0.500935
XLOC_000018	Sf3b5	splicing_factor_3b,_subunit_5	protein_coding	1	7101715	7102426	+	TCONS_00000045	7101715	7102426	ENSRNOG00000014908	Sf3b5	ENSRNOT00000019994	724	1001	749	1239	1449	1094	805	927	1333	914	1234	1486	766.301	838.17	727.797	1007.61	1119.3	1066.66	1013.13	967.805	1388.47	1287.37	1192.79	1405.27	1065.06	0.281263	0.106056	2.65201	0.00800133	0.998966	0.399602	0.122548	3.26078	0.00111105	0.00463437	0.453142
XLOC_000019	Plagl1	pleiomorphic_adenoma_gene-like_1	protein_coding	1	7252346	7270156	+	TCONS_00000046;TCONS_00000047;TCONS_00000048	7252346;7252349	7259522;7259035;7270156	ENSRNOG00000025587	Plagl1	ENSRNOT00000030329	391	565	369	504	479	322	263	295	289	318	296	231	413.845	473.093	358.554	409.876	370.011	313.953	330.998	307.985	301.026	447.903	286.114	218.451	352.651	-0.0668067	0.130273	-0.512822	0.608076	0.998966	-0.300998	0.169402	-1.77683	0.0755967	0.155839	-0.18713
XLOC_000020	AABR07000261.1	?	protein_coding	1	7305658	7313200	+	TCONS_00000049	7305658	7313200	ENSRNOG00000043188	AABR07000261.1	ENSRNOT00000056227	0	0	1	1	1	1	3	0	1	0	0	4	0	0	0.971692	0.813247	0.772466	0.975008	3.77564	0	1.04161	0	0	3.7827	1.01103	0.0135808	0.0624615	0.217427	0.827875	0.998966	0.520954	0.575259	0.905599	0.365148	0.517345	1.31957
XLOC_000021	Fuca2	fucosidase,_alpha-L-_2,_plasma	protein_coding	1	7658890	7673745	+	TCONS_00000050;TCONS_00000051	7658890;7665171	7673683;7673745	ENSRNOG00000015551	Fuca2	ENSRNOT00000020946	159	194	184	215	296	179	154	210	228	140	206	225	168.29	162.443	178.791	174.848	228.65	174.526	193.816	219.244	237.488	197.19	199.12	212.777	195.599	0.0375989	0.112145	0.33527	0.737421	0.998966	0.210337	0.132601	1.58624	0.112686	0.212721	0.184816
XLOC_000022	Adat2	adenosine_deaminase,_tRNA-specific_2	protein_coding	1	7726493	7745119	+	TCONS_00000052;TCONS_00000053	7726493;7726529	7745119;7742484	ENSRNOG00000046983	Adat2	ENSRNOT00000073460	125	128	199	201	145	90	65	81	92	51	100	108	132.303	107.179	193.367	163.463	112.008	87.7508	81.8055	84.5655	95.8284	71.8335	96.6602	102.133	110.741	-0.0712331	0.141528	-0.503314	0.614743	0.998966	-0.553451	0.20363	-2.71792	0.00656937	0.0210569	-0.248989
XLOC_000023	NA	Cufflinks_new_gene	NA	1	8108828	8109098	+	TCONS_00000054	8108828	8109098	NA	NA	NA	?	?	?	?	?	?	?	?	?	?	?	?	?	?	?	?	?	?	?	?	?	?	?	?	?	?	?	?	?	?	?	?	?	?	?	?
XLOC_000024	NA	Cufflinks_new_gene	NA	1	8127851	8156566	+	TCONS_00000055;TCONS_00000056;TCONS_00000057	8127851;8127920	8156566;8156072	NA	NA	NA	?	?	?	?	?	?	?	?	?	?	?	?	?	?	?	?	?	?	?	?	?	?	?	?	?	?	?	?	?	?	?	?	?	?	?	?
XLOC_000025	Hivep2	human_immunodeficiency_virus_type_I_enhancer_binding_protein_2	protein_coding	1	8129381	8333888	+	TCONS_00000058;TCONS_00000087	8129381;8310577	8333888;8333885	ENSRNOG00000011015	Hivep2	ENSRNOT00000015131	1208	1680	1363	1495	1999	1304	2451	2964	2746	2355	3321	3707	1278.58	1406.72	1324.42	1215.8	1544.16	1271.41	3084.7	3094.47	2860.27	3317.02	3210.09	3505.62	2259.44	0.0729244	0.086943	0.838761	0.401603	0.998966	1.23574	0.0950448	13.0016	1.19761e-38	1.78113e-36	0.00787604
XLOC_000026	NA	Cufflinks_new_gene	NA	1	8130946	8134926	+	TCONS_00000059	8130946	8134926	NA	NA	NA	?	?	?	?	?	?	?	?	?	?	?	?	?	?	?	?	?	?	?	?	?	?	?	?	?	?	?	?	?	?	?	?	?	?	?	?
XLOC_000027	NA	Cufflinks_new_gene	NA	1	8135086	8142046	+	TCONS_00000060	8135086	8142046	NA	NA	NA	?	?	?	?	?	?	?	?	?	?	?	?	?	?	?	?	?	?	?	?	?	?	?	?	?	?	?	?	?	?	?	?	?	?	?	?
XLOC_000028	NA	Cufflinks_new_gene	NA	1	8142097	8148189	+	TCONS_00000061	8142097	8148189	NA	NA	NA	?	?	?	?	?	?	?	?	?	?	?	?	?	?	?	?	?	?	?	?	?	?	?	?	?	?	?	?	?	?	?	?	?	?	?	?
XLOC_000029	NA	Cufflinks_new_gene	NA	1	8148805	8150302	+	TCONS_00000062	8148805	8150302	NA	NA	NA	?	?	?	?	?	?	?	?	?	?	?	?	?	?	?	?	?	?	?	?	?	?	?	?	?	?	?	?	?	?	?	?	?	?	?	?
XLOC_000030	NA	Cufflinks_new_gene	NA	1	8153836	8155355	+	TCONS_00000063	8153836	8155355	NA	NA	NA	?	?	?	?	?	?	?	?	?	?	?	?	?	?	?	?	?	?	?	?	?	?	?	?	?	?	?	?	?	?	?	?	?	?	?	?
XLOC_000031	NA	Cufflinks_new_gene	NA	1	8157603	8159562	+	TCONS_00000064	8157603	8159562	NA	NA	NA	?	?	?	?	?	?	?	?	?	?	?	?	?	?	?	?	?	?	?	?	?	?	?	?	?	?	?	?	?	?	?	?	?	?	?	?
XLOC_000032	NA	Cufflinks_new_gene	NA	1	8159847	8164157	+	TCONS_00000065	8159847	8164157	NA	NA	NA	?	?	?	?	?	?	?	?	?	?	?	?	?	?	?	?	?	?	?	?	?	?	?	?	?	?	?	?	?	?	?	?	?	?	?	?
XLOC_000033	NA	Cufflinks_new_gene	NA	1	8168959	8170963	+	TCONS_00000066	8168959	8170963	NA	NA	NA	?	?	?	?	?	?	?	?	?	?	?	?	?	?	?	?	?	?	?	?	?	?	?	?	?	?	?	?	?	?	?	?	?	?	?	?
XLOC_000034	NA	Cufflinks_new_gene	NA	1	8171281	8172202	+	TCONS_00000067	8171281	8172202	NA	NA	NA	?	?	?	?	?	?	?	?	?	?	?	?	?	?	?	?	?	?	?	?	?	?	?	?	?	?	?	?	?	?	?	?	?	?	?	?
XLOC_000035	NA	Cufflinks_new_gene	NA	1	8172637	8174905	+	TCONS_00000068	8172637	8174905	NA	NA	NA	?	?	?	?	?	?	?	?	?	?	?	?	?	?	?	?	?	?	?	?	?	?	?	?	?	?	?	?	?	?	?	?	?	?	?	?
XLOC_000036	NA	Cufflinks_new_gene	NA	1	8175028	8176859	+	TCONS_00000069	8175028	8176859	NA	NA	NA	?	?	?	?	?	?	?	?	?	?	?	?	?	?	?	?	?	?	?	?	?	?	?	?	?	?	?	?	?	?	?	?	?	?	?	?
XLOC_000037	NA	Cufflinks_new_gene	NA	1	8176928	8178756	+	TCONS_00000070	8176928	8178756	NA	NA	NA	?	?	?	?	?	?	?	?	?	?	?	?	?	?	?	?	?	?	?	?	?	?	?	?	?	?	?	?	?	?	?	?	?	?	?	?
XLOC_000038	NA	Cufflinks_new_gene	NA	1	8185639	8189615	+	TCONS_00000071	8185639	8189615	NA	NA	NA	?	?	?	?	?	?	?	?	?	?	?	?	?	?	?	?	?	?	?	?	?	?	?	?	?	?	?	?	?	?	?	?	?	?	?	?
XLOC_000039	NA	Cufflinks_new_gene	NA	1	8191610	8192856	+	TCONS_00000072	8191610	8192856	NA	NA	NA	?	?	?	?	?	?	?	?	?	?	?	?	?	?	?	?	?	?	?	?	?	?	?	?	?	?	?	?	?	?	?	?	?	?	?	?
XLOC_000040	NA	Cufflinks_new_gene	NA	1	8195535	8201734	+	TCONS_00000073	8195535	8201734	NA	NA	NA	?	?	?	?	?	?	?	?	?	?	?	?	?	?	?	?	?	?	?	?	?	?	?	?	?	?	?	?	?	?	?	?	?	?	?	?
XLOC_000041	NA	Cufflinks_new_gene	NA	1	8206491	8207918	+	TCONS_00000074	8206491	8207918	NA	NA	NA	?	?	?	?	?	?	?	?	?	?	?	?	?	?	?	?	?	?	?	?	?	?	?	?	?	?	?	?	?	?	?	?	?	?	?	?
XLOC_000042	NA	Cufflinks_new_gene	NA	1	8212126	8213198	+	TCONS_00000075	8212126	8213198	NA	NA	NA	?	?	?	?	?	?	?	?	?	?	?	?	?	?	?	?	?	?	?	?	?	?	?	?	?	?	?	?	?	?	?	?	?	?	?	?
XLOC_000043	NA	Cufflinks_new_gene	NA	1	8213880	8215902	+	TCONS_00000076	8213880	8215902	NA	NA	NA	?	?	?	?	?	?	?	?	?	?	?	?	?	?	?	?	?	?	?	?	?	?	?	?	?	?	?	?	?	?	?	?	?	?	?	?
XLOC_000044	NA	Cufflinks_new_gene	NA	1	8217776	8219227	+	TCONS_00000077	8217776	8219227	NA	NA	NA	?	?	?	?	?	?	?	?	?	?	?	?	?	?	?	?	?	?	?	?	?	?	?	?	?	?	?	?	?	?	?	?	?	?	?	?
XLOC_000045	NA	Cufflinks_new_gene	NA	1	8219343	8221199	+	TCONS_00000078	8219343	8221199	NA	NA	NA	?	?	?	?	?	?	?	?	?	?	?	?	?	?	?	?	?	?	?	?	?	?	?	?	?	?	?	?	?	?	?	?	?	?	?	?
XLOC_000046	NA	Cufflinks_new_gene	NA	1	8249538	8251390	+	TCONS_00000079	8249538	8251390	NA	NA	NA	?	?	?	?	?	?	?	?	?	?	?	?	?	?	?	?	?	?	?	?	?	?	?	?	?	?	?	?	?	?	?	?	?	?	?	?
XLOC_000047	NA	Cufflinks_new_gene	NA	1	8251501	8255620	+	TCONS_00000080	8251501	8255620	NA	NA	NA	?	?	?	?	?	?	?	?	?	?	?	?	?	?	?	?	?	?	?	?	?	?	?	?	?	?	?	?	?	?	?	?	?	?	?	?
XLOC_000048	NA	Cufflinks_new_gene	NA	1	8257204	8261759	+	TCONS_00000081	8257204	8261759	NA	NA	NA	?	?	?	?	?	?	?	?	?	?	?	?	?	?	?	?	?	?	?	?	?	?	?	?	?	?	?	?	?	?	?	?	?	?	?	?
XLOC_000049	NA	Cufflinks_new_gene	NA	1	8264813	8266282	+	TCONS_00000082	8264813	8266282	NA	NA	NA	?	?	?	?	?	?	?	?	?	?	?	?	?	?	?	?	?	?	?	?	?	?	?	?	?	?	?	?	?	?	?	?	?	?	?	?
XLOC_000050	NA	Cufflinks_new_gene	NA	1	8268334	8270273	+	TCONS_00000083	8268334	8270273	NA	NA	NA	?	?	?	?	?	?	?	?	?	?	?	?	?	?	?	?	?	?	?	?	?	?	?	?	?	?	?	?	?	?	?	?	?	?	?	?
XLOC_000051	NA	Cufflinks_new_gene	NA	1	8273232	8275321	+	TCONS_00000084	8273232	8275321	NA	NA	NA	?	?	?	?	?	?	?	?	?	?	?	?	?	?	?	?	?	?	?	?	?	?	?	?	?	?	?	?	?	?	?	?	?	?	?	?
XLOC_000052	NA	Cufflinks_new_gene	NA	1	8281187	8283873	+	TCONS_00000085	8281187	8283873	NA	NA	NA	?	?	?	?	?	?	?	?	?	?	?	?	?	?	?	?	?	?	?	?	?	?	?	?	?	?	?	?	?	?	?	?	?	?	?	?
XLOC_000053	NA	Cufflinks_new_gene	NA	1	8287795	8289411	+	TCONS_00000086	8287795	8289411	NA	NA	NA	?	?	?	?	?	?	?	?	?	?	?	?	?	?	?	?	?	?	?	?	?	?	?	?	?	?	?	?	?	?	?	?	?	?	?	?
XLOC_000054	Nmbr	neuromedin_B_receptor	protein_coding	1	8933831	8944987	+	TCONS_00000088;TCONS_00000089	8933831;8933901	8944987;8944961	ENSRNOG00000012103	Nmbr	ENSRNOT00000076049;ENSRNOT00000016215	0	0	0	2	1	2	2	0	0	0	1	1	?	?	?	?	?	?	?	?	?	?	?	?	?	?	?	?	?	?	?	?	?	?	?	?
XLOC_000055	AABR07000325.1	?	lincRNA	1	9848303	9849453	+	TCONS_00000090	9848303	9849453	ENSRNOG00000059032	AABR07000325.1	ENSRNOT00000085963	0	0	0	0	0	0	0	0	0	0	0	0	?	?	?	?	?	?	?	?	?	?	?	?	?	?	?	?	?	?	?	?	?	?	?	?
XLOC_000056	Olr905	olfactory_receptor_905	protein_coding	1	11758230	11759168	+	TCONS_00000091	11758230	11759168	ENSRNOG00000047193	Olr905	ENSRNOT00000072832	0	0	0	0	0	0	0	0	0	0	0	0	?	?	?	?	?	?	?	?	?	?	?	?	?	?	?	?	?	?	?	?	?	?	?	?
XLOC_000057	AABR07000382.1	?	lincRNA	1	11766992	11772215	+	TCONS_00000092	11766992	11772215	ENSRNOG00000060990	AABR07000382.1	ENSRNOT00000081586	3	2	2	3	4	4	1	2	2	0	1	12	3.17528	1.67467	1.94338	2.43974	3.08986	3.90003	1.25855	2.08804	2.08323	0	0.966602	11.3481	2.83062	0.0991071	0.0980433	1.01085	0.312088	0.998966	0.122772	0.548997	0.22363	0.823046	0.890957	0.480213
XLOC_000058	AABR07000385.1	?	protein_coding	1	11873206	11873466	+	TCONS_00000093	11873206	11873466	ENSRNOG00000055421	AABR07000385.1	ENSRNOT00000089608	0	0	0	0	0	0	0	0	0	0	0	0	?	?	?	?	?	?	?	?	?	?	?	?	?	?	?	?	?	?	?	?	?	?	?	?
XLOC_000059	AABR07000398.1	?	protein_coding	1	11963836	11968939	+	TCONS_00000094	11963836	11968939	ENSRNOG00000047746	AABR07000398.1	ENSRNOT00000074325	1209944	1183636	611154	910908	1415399	1381881	1398310	2094818	2230933	1110142	3784553	2035832	1.28064e+06	991097	593854	740793	1.09335e+06	1.34735e+06	1.75984e+06	2.18703e+06	2.32377e+06	1.56363e+06	3.65816e+06	1.92523e+06	1.62206e+06	0.105876	0.146346	0.723461	0.469396	0.998966	1.10442	0.225947	4.88798	1.01877e-06	8.88117e-06	0.150871
XLOC_000060	AABR07000411.1	?	lincRNA	1	12006538	12158664	+	TCONS_00000095;TCONS_00000096;TCONS_00000097	12006538;12006595;12006598	12158664;12136637	ENSRNOG00000055789	AABR07000411.1	ENSRNOT00000087070	18	5	19	30	25	15	13	8	10	6	12	3	19.0517	4.18666	18.4622	24.3974	19.3116	14.6251	16.3611	8.35215	10.4161	8.451	11.5992	2.83702	13.1709	0.00481278	0.139127	0.0345928	0.972404	0.998966	-0.690861	0.396026	-1.74448	0.0810747	0.164652	0.503404
XLOC_000061	AABR07000433.1	?	lincRNA	1	12400648	12410192	+	TCONS_00000098	12400648	12410192	ENSRNOG00000055660	AABR07000433.1	ENSRNOT00000082324	0	0	0	1	0	0	1	0	0	0	0	0	?	?	?	?	?	?	?	?	?	?	?	?	?	?	?	?	?	?	?	?	?	?	?	?
XLOC_000062	Cited2	Cbp/p300-interacting_transactivator,_with_Glu/Asp-rich_carboxy-terminal_domain,_2	protein_coding	1	12823363	12825786	+	TCONS_00000099	12823363	12825786	ENSRNOG00000056940	Cited2	ENSRNOT00000086790	530	877	803	792	717	497	726	748	636	526	775	736	560.966	734.341	780.269	644.092	553.858	484.579	913.705	780.926	662.466	740.871	749.117	696.016	691.767	-0.171313	0.112308	-1.52539	0.127163	0.998966	0.274489	0.132885	2.06561	0.0388655	0.0920648	-0.302838
XLOC_000063	AC128394.1	?	pseudogene	1	12906899	12908181	+	TCONS_00000100	12906899	12908181	ENSRNOG00000055972	AC128394.1	ENSRNOT00000082011	0	0	0	0	0	0	0	0	0	0	0	0	?	?	?	?	?	?	?	?	?	?	?	?	?	?	?	?	?	?	?	?	?	?	?	?
XLOC_000064	Txlnb	taxilin_beta	protein_coding	1	12915734	12961670	+	TCONS_00000101	12915734	12961670	ENSRNOG00000060021	Txlnb	ENSRNOT00000089066	4	8	17	14	17	9	14	12	6	5	20	6	4.23371	6.69866	16.5188	11.3855	13.1319	8.77508	17.6196	12.5282	6.24968	7.0425	19.332	5.67405	10.7658	0.0197184	0.138037	0.142849	0.886409	0.998966	0.145488	0.400627	0.36315	0.716493	0.818169	0.282582
XLOC_000065	Reps1	RALBP1_associated_Eps_domain_containing_1	protein_coding	1	13212017	13298957	+	TCONS_00000102;TCONS_00000103;TCONS_00000104;TCONS_00000105;TCONS_00000106;TCONS_00000107;TCONS_00000108;TCONS_00000109;TCONS_00000110;TCONS_00000111;TCONS_00000112;TCONS_00000113;TCONS_00000114;TCONS_00000115;TCONS_00000116;TCONS_00000117;TCONS_00000118;TCONS_00000119;TCONS_00000120;TCONS_00000121	13212017;13212018;13212022;13212027;13212061;13212148;13212150;13212196;13212198;13212275;13212278;13212324;13261876	13298957;13298347;13298343	ENSRNOG00000059224	Reps1	ENSRNOT00000089607;ENSRNOT00000090703	309	516	363	443	484	337	251	308	243	201	350	306	327.054	432.064	352.724	360.268	373.873	328.578	315.895	321.558	253.112	283.108	338.311	289.376	331.327	-0.0143749	0.107121	-0.134193	0.89325	0.998966	-0.269006	0.124292	-2.16431	0.0304404	0.0755513	-0.066165
XLOC_000066	AABR07000451.1	?	lincRNA	1	13351242	13354315	+	TCONS_00000122	13351242	13354315	ENSRNOG00000053331	AABR07000451.1	ENSRNOT00000084609	0	0	0	0	0	0	0	0	0	0	0	0	?	?	?	?	?	?	?	?	?	?	?	?	?	?	?	?	?	?	?	?	?	?	?	?
XLOC_000067	Nhsl1	NHS-like_1	protein_coding	1	13472288	13707015	+	TCONS_00000123;TCONS_00000124;TCONS_00000125;TCONS_00000126;TCONS_00000127;TCONS_00000128;TCONS_00000129;TCONS_00000130;TCONS_00000131;TCONS_00000132;TCONS_00000133	13472288;13472589;13472667;13549732;13569297;13569333;13594966;13595103;13595295;13639734;13639738	13707015;13705396	ENSRNOG00000060603	Nhsl1	ENSRNOT00000079250	392	485	321	401	441	421	191	321	332	197	405	427	414.903	406.106	311.913	326.112	340.657	410.479	240.382	335.13	345.816	277.474	391.474	403.803	350.354	0.0564194	0.124227	0.454163	0.649712	0.998966	-0.144769	0.155596	-0.930416	0.352156	0.504894	-0.0737118
XLOC_000068	Perp	PERP,_TP53_apoptosis_effector	protein_coding	1	14224393	14236846	+	TCONS_00000134	14224393	14236846	ENSRNOG00000011994	Perp	ENSRNOT00000016037	1774	2892	2648	3254	2989	1806	1376	1897	1784	1183	1857	2153	1877.65	2421.57	2573.04	2646.31	2308.9	1760.87	1731.76	1980.5	1858.24	1666.26	1794.98	2036.04	2054.67	-0.021805	0.110723	-0.196932	0.843881	0.998966	-0.292183	0.130184	-2.24438	0.0248077	0.0638513	-0.0330609
XLOC_000069	LOC102550206	uncharacterized_LOC102550206	lincRNA	1	14507956	14512887	+	TCONS_00000135	14507956	14512887	ENSRNOG00000058088	LOC102550206	ENSRNOT00000088269	0	0	0	0	0	0	0	1	0	3	3	2	?	?	?	?	?	?	?	?	?	?	?	?	?	?	?	?	?	?	?	?	?	?	?	?
XLOC_000070	AABR07000484.1	?	lincRNA	1	14527716	14549472	+	TCONS_00000136	14527716	14549472	ENSRNOG00000054373	AABR07000484.1	ENSRNOT00000077965	2	0	1	0	0	2	1	1	0	0	0	1	?	?	?	?	?	?	?	?	?	?	?	?	?	?	?	?	?	?	?	?	?	?	?	?
XLOC_000071	Olig3	oligodendrocyte_transcription_factor_3	protein_coding	1	14797766	14799835	+	TCONS_00000137	14797766	14799835	ENSRNOG00000012057	Olig3	ENSRNOT00000016048	0	0	1	1	1	1	0	0	0	1	0	1	?	?	?	?	?	?	?	?	?	?	?	?	?	?	?	?	?	?	?	?	?	?	?	?
XLOC_000072	AABR07000493.1	?	lincRNA	1	14938230	14950781	+	TCONS_00000138;TCONS_00000139	14938230	14945756;14950781	ENSRNOG00000053291	AABR07000493.1	ENSRNOT00000081876;ENSRNOT00000085786	6	8	10	8	6	5	5	5	11	4	2	4	6.35056	6.69866	9.71692	6.50598	4.63479	4.87504	6.29273	5.22009	11.4577	5.634	1.9332	3.7827	6.09187	-0.201181	0.133836	-1.50319	0.132789	0.998966	-0.163496	0.422128	-0.387314	0.698524	0.805813	-0.505044
XLOC_000073	Ifngr1	interferon_gamma_receptor_1	protein_coding	1	15062376	15080945	+	TCONS_00000140;TCONS_00000141;TCONS_00000142;TCONS_00000143	15062376;15062382;15062432;15079168	15080945;15080907	ENSRNOG00000012074	Ifngr1	ENSRNOT00000016286	2557	2953	2504	3002	3406	2614	2001	3343	2980	2203	4085	5193	2706.4	2472.64	2433.12	2441.37	2631.02	2548.67	2518.35	3490.15	3104.01	3102.92	3948.57	4910.89	3025.68	0.161192	0.117148	1.37597	0.168831	0.998966	0.451139	0.141545	3.18725	0.00143632	0.00578148	0.00175848
XLOC_000074	Il22ra2	interleukin_22_receptor,_alpha_2	protein_coding	1	15093599	15106954	+	TCONS_00000144	15093599	15106954	ENSRNOG00000012259	Il22ra2	ENSRNOT00000016354	29	19	30	44	31	19	11	17	19	16	11	6	30.6944	15.9093	29.1508	35.7829	23.9464	18.5252	13.844	17.7483	19.7907	22.536	10.6326	5.67405	20.3529	-0.0709246	0.149166	-0.475475	0.634449	0.998966	-0.72783	0.324325	-2.24414	0.0248236	0.0638809	0.0589536
XLOC_000075	Il20ra	interleukin_20_receptor,_alpha	protein_coding	1	15180328	15222785	+	TCONS_00000145	15180328	15222785	ENSRNOG00000012286	Il20ra	ENSRNOT00000050656	2	2	10	4	2	7	0	2	2	3	3	0	2.11685	1.67467	9.71692	3.25299	1.54493	6.82506	0	2.08804	2.08323	4.2255	2.89981	0	3.03567	0.0111982	0.0964099	0.116152	0.907532	0.998966	-0.759987	0.554453	-1.3707	0.17047	0.293244	-0.23107
XLOC_000076	AC136053.1	?	lincRNA	1	15247333	15255928	+	TCONS_00000146	15247333	15255928	ENSRNOG00000057719	AC136053.1	ENSRNOT00000081461	0	0	0	0	0	0	0	0	0	0	0	0	?	?	?	?	?	?	?	?	?	?	?	?	?	?	?	?	?	?	?	?	?	?	?	?
XLOC_000077	Map3k5	mitogen-activated_protein_kinase_kinase_kinase_5	protein_coding	1	15411640	15615051	+	TCONS_00000147;TCONS_00000148;TCONS_00000149;TCONS_00000150;TCONS_00000151;TCONS_00000152	15411640;15412370;15412603;15560950;15606203	15615051;15613746	ENSRNOG00000031700	Map3k5	ENSRNOT00000051496;ENSRNOT00000067070	353	446	466	463	518	466	467	666	461	357	508	574	373.625	373.45	452.809	376.533	400.137	454.354	587.741	695.316	480.184	502.834	491.034	542.817	477.57	-0.0689094	0.10945	-0.629597	0.528958	0.998966	0.433448	0.128055	3.38486	0.000712133	0.00316326	0.0362448
XLOC_000078	Map7	microtubule-associated_protein_7	protein_coding	1	15620652	15748437	+	TCONS_00000153;TCONS_00000154;TCONS_00000155;TCONS_00000156;TCONS_00000157;TCONS_00000158;TCONS_00000159	15620652;15620653;15641622;15642153;15644711	15748437;15748196;15748203	ENSRNOG00000012701	Map7	ENSRNOT00000079845;ENSRNOT00000017401	345	409	370	433	402	356	485	482	402	585	476	466	365.157	342.469	359.526	352.136	310.531	347.103	610.395	503.217	418.729	823.972	460.103	440.684	444.502	0.0339602	0.130519	0.260194	0.794714	0.998966	0.63172	0.169997	3.71607	0.000202349	0.0010499	-0.0797808
XLOC_000079	Mtfr2	mitochondrial_fission_regulator_2	protein_coding	1	15782477	15860624	+	TCONS_00000160;TCONS_00000161;TCONS_00000162;TCONS_00000163;TCONS_00000164;TCONS_00000165;TCONS_00000166;TCONS_00000167;TCONS_00000168;TCONS_00000169;TCONS_00000170	15782477;15799853;15805308;15834779;15834878	15829471;15847768;15850422;15860624;15826636	ENSRNOG00000058050	Mtfr2	ENSRNOT00000088025;ENSRNOT00000089966;ENSRNOT00000078589;ENSRNOT00000079069;ENSRNOT00000083012	1370	1887	2413	2942	2132	1583	1794	2240	1771	1253	1978	2116	1450.04	1580.05	2344.69	2392.57	1646.9	1543.44	2257.83	2338.6	1844.7	1764.85	1911.94	2001.05	1923.05	-0.0493091	0.125426	-0.393133	0.694221	0.998966	0.140584	0.158167	0.888831	0.374094	0.52603	0.0549623
XLOC_000080	AABR07000523.1	?	lincRNA	1	16449176	16463107	+	TCONS_00000171	16449176	16463107	ENSRNOG00000053617	AABR07000523.1	ENSRNOT00000081799	0	0	0	0	0	0	0	1	0	0	0	0	?	?	?	?	?	?	?	?	?	?	?	?	?	?	?	?	?	?	?	?	?	?	?	?
XLOC_000081	Ahi1	Abelson_helper_integration_site_1	protein_coding	1	16472081	16607609	+	TCONS_00000172;TCONS_00000173;TCONS_00000174;TCONS_00000175;TCONS_00000176;TCONS_00000177;TCONS_00000178;TCONS_00000179;TCONS_00000180;TCONS_00000181;TCONS_00000182;TCONS_00000183;TCONS_00000184	16472081;16472179;16472256;16472344;16472366;16472516;16472616;16473028;16473035;16478127	16607609;16482736;16601769	ENSRNOG00000013969	Ahi1	ENSRNOT00000019076	147	199	181	186	280	161	167	219	180	128	204	162	155.589	166.629	175.876	151.264	216.29	156.976	210.177	228.64	187.49	180.288	197.187	153.199	181.634	-0.0646049	0.12048	-0.536229	0.5918	0.998966	0.169694	0.147924	1.14717	0.251312	0.393373	0.0763683
XLOC_000082	Hbs1l	HBS1-like_translational_GTPase	protein_coding	1	16819137	16898012	+	TCONS_00000185;TCONS_00000186;TCONS_00000187;TCONS_00000188;TCONS_00000189;TCONS_00000190;TCONS_00000191;TCONS_00000192;TCONS_00000193;TCONS_00000194;TCONS_00000195;TCONS_00000196;TCONS_00000197	16819137;16819145;16819170;16819249	16898012;16860026;16896219;16895650	ENSRNOG00000014531	Hbs1l	ENSRNOT00000086756;ENSRNOT00000019734	618	681	661	766	897	855	664	690	777	865	720	900	654.108	570.223	642.289	622.947	692.902	833.632	835.675	720.373	809.334	1218.35	695.954	851.107	762.241	0.171978	0.119319	1.44133	0.149491	0.998966	0.346307	0.145655	2.37759	0.0174262	0.0476219	0.203363
XLOC_000083	Aldh8a1	aldehyde_dehydrogenase_8_family,_member_A1	protein_coding	1	16910069	16930481	+	TCONS_00000198	16910069	16930481	ENSRNOG00000014907	Aldh8a1	ENSRNOT00000020015	2	4	1	2	3	1	1	1	5	2	11	5	2.11685	3.34933	0.971692	1.62649	2.3174	0.975008	1.25855	1.04402	5.20807	2.817	10.6326	4.72837	3.08712	0.0783821	0.10394	0.754109	0.450784	0.998966	0.828187	0.533577	1.55214	0.120628	0.22469	-0.384254
XLOC_000084	AABR07000544.1	?	lincRNA	1	17432106	17432481	+	TCONS_00000199	17432106	17432481	ENSRNOG00000055971	AABR07000544.1	ENSRNOT00000091657	0	0	0	0	0	0	0	0	0	0	0	0	?	?	?	?	?	?	?	?	?	?	?	?	?	?	?	?	?	?	?	?	?	?	?	?
XLOC_000085	AABR07000550.1	?	protein_coding	1	17602281	17625197	+	TCONS_00000200	17602281	17625197	ENSRNOG00000046617	AABR07000550.1	ENSRNOT00000075461	5	3	8	4	3	7	2	4	7	5	3	6	5.29213	2.512	7.77354	3.25299	2.3174	6.82506	2.51709	4.17607	7.29129	7.0425	2.89981	5.67405	4.79783	-0.0254978	0.123474	-0.206504	0.836397	0.998966	0.0815882	0.466114	0.175039	0.861049	0.915616	-0.342972
XLOC_000086	AABR07000581.1	?	protein_coding	1	18353812	18354534	+	TCONS_00000201	18353812	18354534	ENSRNOG00000028519	AABR07000581.1	ENSRNOT00000029394	0	0	0	0	0	0	0	0	0	0	0	0	?	?	?	?	?	?	?	?	?	?	?	?	?	?	?	?	?	?	?	?	?	?	?	?
XLOC_000087	Lama2	laminin,_alpha_2	protein_coding	1	18491309	19143490	+	TCONS_00000202;TCONS_00000203;TCONS_00000204;TCONS_00000205;TCONS_00000206;TCONS_00000207;TCONS_00000208;TCONS_00000209;TCONS_00000210;TCONS_00000211;TCONS_00000212	18491309;18491376;18491377;18491384;18946565;18946608;18946654	19143490;19143269	ENSRNOG00000011134	Lama2	ENSRNOT00000014917;ENSRNOT00000079138	828	869	737	771	971	801	554	937	857	308	879	952	876.377	727.642	716.137	627.013	750.064	780.982	697.235	978.245	892.663	433.818	849.643	900.282	769.175	-0.124564	0.132206	-0.942194	0.346093	0.998966	0.082619	0.174285	0.474044	0.635468	0.760218	-0.104403
XLOC_000088	NA	Cufflinks_new_gene	NA	1	19927715	19927773	+	TCONS_00000213	19927715	19927773	NA	NA	NA	?	?	?	?	?	?	?	?	?	?	?	?	?	?	?	?	?	?	?	?	?	?	?	?	?	?	?	?	?	?	?	?	?	?	?	?
XLOC_000089	L3mbtl3	l(3)mbt-like_3_(Drosophila)	protein_coding	1	19998828	20098912	+	TCONS_00000214;TCONS_00000215;TCONS_00000216;TCONS_00000217;TCONS_00000218;TCONS_00000219;TCONS_00000220;TCONS_00000221	19998828;19998835;19999613;19999747;19999899;20001792;20016647;20022793	20098912;20097099	ENSRNOG00000011720	L3mbtl3	ENSRNOT00000061404	364	362	353	428	472	395	254	292	300	196	265	233	385.267	303.114	343.007	348.07	364.604	385.128	319.671	304.853	312.484	276.066	256.15	220.342	318.23	-0.0910243	0.109277	-0.832966	0.404864	0.998966	-0.336424	0.12782	-2.63202	0.00848793	0.0260744	0.0913363
XLOC_000090	LOC100360791	tumor_protein,_translationally-controlled_1	processed_pseudogene	1	20115995	20116513	+	TCONS_00000222;TCONS_00000223	20115995	20116513	ENSRNOG00000033517	LOC100360791	ENSRNOT00000044222	49	2	116	133	0	44	0	1	3	1328	0	2	51.8629	1.67467	112.716	108.162	0	42.9004	0	1.04402	3.12484	1870.49	0	1.89135	182.822	0.0463976	0.0423587	1.09535	NA	NA	0.532996	0.495429	1.07583	NA	NA	-0.137953
XLOC_000091	Tmem200a	transmembrane_protein_200A	protein_coding	1	20331976	20415857	+	TCONS_00000224;TCONS_00000225;TCONS_00000226;TCONS_00000227	20331976;20332371;20370467	20412381;20415857;20332844	ENSRNOG00000047783;ENSRNOG00000011855	Tmem200a	ENSRNOT00000070858;ENSRNOT00000037259	26	29	23	51	40	23	45	33	60	37	55	30	27.5191	24.2826	22.3489	41.4756	30.8986	22.4252	56.6346	34.4526	62.4968	52.1145	53.1631	28.3702	38.0152	0.0346789	0.150075	0.231078	0.817254	0.998966	0.718592	0.257361	2.79215	0.00523589	0.0174516	0.362688
XLOC_000092	NA	Cufflinks_new_gene	NA	1	20422549	20424676	+	TCONS_00000228	20422549	20424676	NA	NA	NA	?	?	?	?	?	?	?	?	?	?	?	?	?	?	?	?	?	?	?	?	?	?	?	?	?	?	?	?	?	?	?	?	?	?	?	?
XLOC_000093	NA	Cufflinks_new_gene	NA	1	20425255	20427639	+	TCONS_00000229	20425255	20427639	NA	NA	NA	?	?	?	?	?	?	?	?	?	?	?	?	?	?	?	?	?	?	?	?	?	?	?	?	?	?	?	?	?	?	?	?	?	?	?	?
XLOC_000094	NA	Cufflinks_new_gene	NA	1	20428271	20430000	+	TCONS_00000230	20428271	20430000	NA	NA	NA	?	?	?	?	?	?	?	?	?	?	?	?	?	?	?	?	?	?	?	?	?	?	?	?	?	?	?	?	?	?	?	?	?	?	?	?
XLOC_000095	Smlr1	small_leucine-rich_protein_1	protein_coding	1	20856187	20877716	+	TCONS_00000231	20856187	20877716	ENSRNOG00000047821	Smlr1	ENSRNOT00000071726	0	0	1	0	0	0	0	0	0	0	0	0	?	?	?	?	?	?	?	?	?	?	?	?	?	?	?	?	?	?	?	?	?	?	?	?
XLOC_000096	Akap7	A_kinase_(PRKA)_anchor_protein_7	protein_coding	1	21141970	21265857	+	TCONS_00000232;TCONS_00000233;TCONS_00000234;TCONS_00000235;TCONS_00000236;TCONS_00000237;TCONS_00000238;TCONS_00000239;TCONS_00000240;TCONS_00000241	21141970;21235707;21235880;21235992	21263850;21265857	ENSRNOG00000013202	Akap7	ENSRNOT00000017617	535	637	702	964	627	542	189	465	267	152	304	258	566.258	533.381	682.128	783.97	484.336	528.455	237.865	485.469	278.111	214.092	293.847	243.984	444.325	-0.133396	0.139796	-0.954213	0.339976	0.998966	-1.00664	0.197099	-5.10728	3.26826e-07	3.12723e-06	0.0123873
XLOC_000097	AABR07071851.1	?	lincRNA	1	21437789	21465729	+	TCONS_00000242	21437789	21465729	ENSRNOG00000052696	AABR07071851.1	ENSRNOT00000089983	0	0	0	0	0	0	0	0	0	0	0	0	?	?	?	?	?	?	?	?	?	?	?	?	?	?	?	?	?	?	?	?	?	?	?	?
XLOC_000098	Arg1	arginase_1	protein_coding	1	21525318	21537863	+	TCONS_00000243;TCONS_00000244;TCONS_00000245	21525318;21525421;21525946	21537863	ENSRNOG00000013304	Arg1	ENSRNOT00000017911	41	44	37	68	91	39	48	69	47	45	40	46	43.3955	36.8426	35.9526	55.3008	70.2944	38.0253	60.4102	72.0373	48.9558	63.3825	38.6641	43.501	50.5635	0.0510781	0.148172	0.344721	0.730304	0.998966	0.20876	0.238045	0.876975	0.3805	0.532176	0.503456
XLOC_000099	Enpp3	ectonucleotide_pyrophosphatase/phosphodiesterase_3	protein_coding	1	21613148	21684528	+	TCONS_00000246;TCONS_00000247;TCONS_00000248;TCONS_00000249	21613148;21622667;21659016;21660958	21684480;21684528	ENSRNOG00000013791	Enpp3	ENSRNOT00000018695	518	524	499	488	536	620	550	420	427	667	459	430	548.265	438.762	484.874	396.865	414.042	604.505	692.2	438.488	444.769	939.469	443.67	406.64	521.046	0.0407317	0.143958	0.282941	0.777222	0.998966	0.210342	0.213679	0.984386	0.324926	0.476345	-0.0568399
XLOC_000100	Enpp1	ectonucleotide_pyrophosphatase/phosphodiesterase_1	protein_coding	1	21748261	21813371	+	TCONS_00000250;TCONS_00000251;TCONS_00000252;TCONS_00000253	21748261	21813371	ENSRNOG00000013994	Enpp1	ENSRNOT00000019519	477	910	840	712	658	560	338	405	328	257	428	396	504.869	761.973	816.221	579.032	508.282	546.005	425.389	422.827	341.649	361.984	413.706	374.487	504.702	-0.164622	0.118579	-1.38829	0.165049	0.998966	-0.64905	0.14427	-4.49886	6.83202e-06	5.06515e-05	-0.351864
XLOC_000101	Taar9	trace_amine-associated_receptor_9	protein_coding	1	22319353	22320369	+	TCONS_00000254	22319353	22320369	ENSRNOG00000026096	Taar9	ENSRNOT00000038523	0	0	0	0	0	0	0	0	0	0	0	0	?	?	?	?	?	?	?	?	?	?	?	?	?	?	?	?	?	?	?	?	?	?	?	?
XLOC_000102	AABR07000663.1	trace_amine-associated_receptor_8c_(Taar8c),_mRNA	protein_coding	1	22332090	22350348	+	TCONS_00000255	22332090	22350348	ENSRNOG00000056705	AABR07000663.1	ENSRNOT00000091252	0	0	0	0	0	0	0	0	0	0	0	0	?	?	?	?	?	?	?	?	?	?	?	?	?	?	?	?	?	?	?	?	?	?	?	?
XLOC_000103	LOC100910174	trace_amine-associated_receptor_8a-like	protein_coding	1	22364551	22365675	+	TCONS_00000256	22364551	22365675	ENSRNOG00000048934	LOC100910174	ENSRNOT00000043157	0	0	0	0	0	0	0	0	0	0	0	0	?	?	?	?	?	?	?	?	?	?	?	?	?	?	?	?	?	?	?	?	?	?	?	?
XLOC_000104	AC128759.1	?	pseudogene	1	22528743	22529735	+	TCONS_00000257	22528743	22529735	ENSRNOG00000016095	AC128759.1	ENSRNOT00000021545	0	0	0	0	0	0	0	0	1	0	0	0	?	?	?	?	?	?	?	?	?	?	?	?	?	?	?	?	?	?	?	?	?	?	?	?
XLOC_000105	Taar6	trace_amine-associated_receptor_6	protein_coding	1	22536199	22537236	+	TCONS_00000258	22536199	22537236	ENSRNOG00000016089	Taar6	ENSRNOT00000021529	0	0	0	0	0	0	1	0	0	0	0	0	?	?	?	?	?	?	?	?	?	?	?	?	?	?	?	?	?	?	?	?	?	?	?	?
XLOC_000106	Rps12	ribosomal_protein_S12	protein_coding	1	22758212	22760370	+	TCONS_00000259	22758212	22760370	ENSRNOG00000016411	Rps12	ENSRNOT00000022184	6481	6658	8957	12005	14368	9159	8295	10678	13475	17348	2204	15979	6859.66	5574.96	8703.45	9763.03	11098.8	8930.1	10439.6	11148	14035.7	24434.7	2130.39	15110.9	10685.8	0.114405	0.140972	0.811545	0.417053	0.998966	0.532118	0.384578	1.38364	0.166468	0.287824	0.495089
XLOC_000107	Eya4	EYA_transcriptional_coactivator_and_phosphatase_4	protein_coding	1	23266509	23610739	+	TCONS_00000260;TCONS_00000261;TCONS_00000262	23266509;23361105;23409408	23610739;23610164	ENSRNOG00000016627	Eya4	ENSRNOT00000022362	65	118	101	89	153	81	11	19	9	12	34	22	68.7977	98.8052	98.1409	72.379	118.187	78.9757	13.844	19.8364	9.37452	16.902	32.8645	20.8048	54.076	0.159567	0.149706	1.06587	0.286482	0.998966	-2.1201	0.257581	-8.23079	1.85986e-16	5.8445e-15	0.0203217
XLOC_000108	Tcf21	transcription_factor_21	protein_coding	1	23906717	23909566	+	TCONS_00000263	23906717	23909566	ENSRNOG00000016700	Tcf21	ENSRNOT00000022798	1734	2277	2200	2625	2053	1246	1431	2005	2114	2545	2017	3086	1835.31	1906.61	2137.72	2134.77	1585.87	1214.86	1800.98	2093.26	2201.97	3584.63	1949.64	2918.35	2113.66	0.0772352	0.138368	0.558188	0.576716	0.998966	0.406465	0.192214	2.11465	0.0344599	0.083618	-0.252273
XLOC_000109	Tbpl1	TBP-like_1	protein_coding	1	23977563	24003695	+	TCONS_00000264;TCONS_00000265;TCONS_00000266;TCONS_00000267;TCONS_00000268;TCONS_00000269;TCONS_00000270;TCONS_00000271	23977563;23977688;23978008;23979649;23988174;23989514;23990555;24001831	24003695;24002506	ENSRNOG00000011114	Tbpl1	ENSRNOT00000014805	193	258	350	458	396	296	289	314	243	161	282	274	204.276	216.032	340.092	372.467	305.896	288.602	363.72	327.822	253.112	226.768	272.582	259.115	285.874	0.0137241	0.135318	0.101421	0.919216	0.998966	-0.01926	0.182831	-0.105343	0.916103	0.951165	0.347406
XLOC_000110	AABR07000714.2	?	lincRNA	1	24076918	24081784	+	TCONS_00000272	24076918	24081784	ENSRNOG00000057722	AABR07000714.2	ENSRNOT00000085871	0	0	0	0	0	0	0	0	0	0	0	0	?	?	?	?	?	?	?	?	?	?	?	?	?	?	?	?	?	?	?	?	?	?	?	?
XLOC_000111	NA	Cufflinks_new_gene	NA	1	24353837	24355682	+	TCONS_00000273	24353837	24355682	NA	NA	NA	?	?	?	?	?	?	?	?	?	?	?	?	?	?	?	?	?	?	?	?	?	?	?	?	?	?	?	?	?	?	?	?	?	?	?	?
XLOC_000112	NA	Cufflinks_new_gene	NA	1	24355880	24358048	+	TCONS_00000274	24355880	24358048	NA	NA	NA	?	?	?	?	?	?	?	?	?	?	?	?	?	?	?	?	?	?	?	?	?	?	?	?	?	?	?	?	?	?	?	?	?	?	?	?
XLOC_000113	NA	Cufflinks_new_gene	NA	1	24373523	24375768	+	TCONS_00000275	24373523	24375768	NA	NA	NA	?	?	?	?	?	?	?	?	?	?	?	?	?	?	?	?	?	?	?	?	?	?	?	?	?	?	?	?	?	?	?	?	?	?	?	?
XLOC_000114	NA	Cufflinks_new_gene	NA	1	24512617	24519336	+	TCONS_00000276;TCONS_00000277;TCONS_00000278	24512617;24517252	24519336	NA	NA	NA	?	?	?	?	?	?	?	?	?	?	?	?	?	?	?	?	?	?	?	?	?	?	?	?	?	?	?	?	?	?	?	?	?	?	?	?
XLOC_000115	AABR07000723.1	?	lincRNA	1	24737825	24740179	+	TCONS_00000279	24737825	24740179	ENSRNOG00000056881	AABR07000723.1	ENSRNOT00000080217	0	0	0	0	0	0	0	0	0	0	0	0	?	?	?	?	?	?	?	?	?	?	?	?	?	?	?	?	?	?	?	?	?	?	?	?
XLOC_000116	AABR07000725.1	?	lincRNA	1	24825371	24828485	+	TCONS_00000280	24825371	24828485	ENSRNOG00000055637	AABR07000725.1	ENSRNOT00000090824	0	0	0	0	1	0	0	0	0	0	0	0	?	?	?	?	?	?	?	?	?	?	?	?	?	?	?	?	?	?	?	?	?	?	?	?
XLOC_000117	NA	Cufflinks_new_gene	NA	1	24887400	24889176	+	TCONS_00000281	24887400	24889176	NA	NA	NA	?	?	?	?	?	?	?	?	?	?	?	?	?	?	?	?	?	?	?	?	?	?	?	?	?	?	?	?	?	?	?	?	?	?	?	?
XLOC_000118	LOC501467	similar_to_spermatogenesis_associated_glutamate_(E)-rich_protein_4d	protein_coding	1	24889346	24891691	+	TCONS_00000282	24889346	24891691	ENSRNOG00000052999	LOC501467	ENSRNOT00000049208	1	4	4	2	5	0	0	1	0	0	0	1	1.05843	3.34933	3.88677	1.62649	3.86233	0	0	1.04402	0	0	0	0.945674	1.31442	-0.0278393	0.0710062	-0.392069	0.695007	0.998966	-1.16242	0.583362	-1.99263	0.0463021	0.10576	-0.576455
XLOC_000119	LOC501467	similar_to_spermatogenesis_associated_glutamate_(E)-rich_protein_4d	protein_coding	1	24900858	24905169	+	TCONS_00000283	24900858	24905169	ENSRNOG00000048976	LOC501467	ENSRNOT00000075616	4	7	3	24	19	1	0	1	0	0	1	0	4.23371	5.86133	2.91508	19.5179	14.6768	0.975008	0	1.04402	0	0	0.966602	0	4.18254	0.132586	0.0947963	1.39864	0.161921	0.998966	-2.42005	0.566556	-4.2715	1.94161e-05	0.000129331	1.43687
XLOC_000120	NA	Cufflinks_new_gene	NA	1	24957831	24958809	+	TCONS_00000284	24957831	24958809	NA	NA	NA	?	?	?	?	?	?	?	?	?	?	?	?	?	?	?	?	?	?	?	?	?	?	?	?	?	?	?	?	?	?	?	?	?	?	?	?
XLOC_000121	RGD1562660	RGD1562660	protein_coding	1	24982006	24986985	+	TCONS_00000285	24982006	24986985	ENSRNOG00000054246	RGD1562660	ENSRNOT00000074143	2	3	6	3	0	0	0	0	0	0	0	0	2.11685	2.512	5.83015	2.43974	0	0	0	0	0	0	0	0	1.0749	-0.0603803	0.0553486	-1.09091	0.275312	0.998966	-1.2234	0.555519	-2.20226	0.0276469	0.0697723	-2.08362
XLOC_000122	NA	Cufflinks_new_gene	NA	1	25013530	25014936	+	TCONS_00000286	25013530	25014936	NA	NA	NA	?	?	?	?	?	?	?	?	?	?	?	?	?	?	?	?	?	?	?	?	?	?	?	?	?	?	?	?	?	?	?	?	?	?	?	?
XLOC_000123	Clvs2	clavesin_2	protein_coding	1	25172680	25300983	+	TCONS_00000287;TCONS_00000288;TCONS_00000289;TCONS_00000290;TCONS_00000291;TCONS_00000292	25172680;25173037;25173102;25173242;25269106	25300983;25296137	ENSRNOG00000012122	Clvs2	ENSRNOT00000016518	1	1	0	0	4	2	0	0	1	0	0	2	1.05843	0.837333	0	0	3.08986	1.95002	0	0	1.04161	0	0	1.89135	0.822383	0.0444577	0.0577357	0.77002	0.441288	0.998966	-0.42461	0.564169	-0.75263	0.451672	0.602144	1.41341
XLOC_000124	NA	Cufflinks_new_gene	NA	1	25301184	25302183	+	TCONS_00000293	25301184	25302183	NA	NA	NA	?	?	?	?	?	?	?	?	?	?	?	?	?	?	?	?	?	?	?	?	?	?	?	?	?	?	?	?	?	?	?	?	?	?	?	?
XLOC_000125	NA	Cufflinks_new_gene	NA	1	27226989	27231868	+	TCONS_00000294	27226989	27231868	NA	NA	NA	?	?	?	?	?	?	?	?	?	?	?	?	?	?	?	?	?	?	?	?	?	?	?	?	?	?	?	?	?	?	?	?	?	?	?	?
XLOC_000126	NA	Cufflinks_new_gene	NA	1	27232537	27235553	+	TCONS_00000295	27232537	27235553	NA	NA	NA	?	?	?	?	?	?	?	?	?	?	?	?	?	?	?	?	?	?	?	?	?	?	?	?	?	?	?	?	?	?	?	?	?	?	?	?
XLOC_000127	Nkain2;NA	Na+/K+_transporting_ATPase_interacting_2;Cufflinks_new_gene	protein_coding;NA	1	27237355	28161815	+	TCONS_00000319;TCONS_00000321;TCONS_00000322;TCONS_00000323;TCONS_00000324;TCONS_00000296;TCONS_00000297	27352853;27476358;27476375;27494536;27237355;27238061	28161815;28155831;28159290;27242640	ENSRNOG00000029608;NA	Nkain2;NA	ENSRNOT00000075427;ENSRNOT00000047224;NA	2	1	0	0	0	4	7	2	5	2	3	4	2.11685	0.837333	0	0	0	3.90003	8.80982	2.08804	5.20807	2.817	2.89981	3.7827	2.70497	-0.0409592	0.0921719	-0.444379	0.656769	0.998966	1.20587	0.563656	2.13937	0.0324053	0.0794905	0.337946
XLOC_000128	NA	Cufflinks_new_gene	NA	1	27242757	27243862	+	TCONS_00000298	27242757	27243862	NA	NA	NA	?	?	?	?	?	?	?	?	?	?	?	?	?	?	?	?	?	?	?	?	?	?	?	?	?	?	?	?	?	?	?	?	?	?	?	?
XLOC_000129	NA	Cufflinks_new_gene	NA	1	27262292	27264737	+	TCONS_00000299	27262292	27264737	NA	NA	NA	?	?	?	?	?	?	?	?	?	?	?	?	?	?	?	?	?	?	?	?	?	?	?	?	?	?	?	?	?	?	?	?	?	?	?	?
XLOC_000130	NA	Cufflinks_new_gene	NA	1	27271254	27272639	+	TCONS_00000300	27271254	27272639	NA	NA	NA	?	?	?	?	?	?	?	?	?	?	?	?	?	?	?	?	?	?	?	?	?	?	?	?	?	?	?	?	?	?	?	?	?	?	?	?
XLOC_000131	NA	Cufflinks_new_gene	NA	1	27273385	27274654	+	TCONS_00000301	27273385	27274654	NA	NA	NA	?	?	?	?	?	?	?	?	?	?	?	?	?	?	?	?	?	?	?	?	?	?	?	?	?	?	?	?	?	?	?	?	?	?	?	?
XLOC_000132	NA	Cufflinks_new_gene	NA	1	27274810	27276794	+	TCONS_00000302	27274810	27276794	NA	NA	NA	?	?	?	?	?	?	?	?	?	?	?	?	?	?	?	?	?	?	?	?	?	?	?	?	?	?	?	?	?	?	?	?	?	?	?	?
XLOC_000133	NA	Cufflinks_new_gene	NA	1	27278117	27281493	+	TCONS_00000303	27278117	27281493	NA	NA	NA	?	?	?	?	?	?	?	?	?	?	?	?	?	?	?	?	?	?	?	?	?	?	?	?	?	?	?	?	?	?	?	?	?	?	?	?
XLOC_000134	NA	Cufflinks_new_gene	NA	1	27281608	27283187	+	TCONS_00000304	27281608	27283187	NA	NA	NA	?	?	?	?	?	?	?	?	?	?	?	?	?	?	?	?	?	?	?	?	?	?	?	?	?	?	?	?	?	?	?	?	?	?	?	?
XLOC_000135	NA	Cufflinks_new_gene	NA	1	27285028	27286111	+	TCONS_00000305	27285028	27286111	NA	NA	NA	?	?	?	?	?	?	?	?	?	?	?	?	?	?	?	?	?	?	?	?	?	?	?	?	?	?	?	?	?	?	?	?	?	?	?	?
XLOC_000136	NA	Cufflinks_new_gene	NA	1	27286439	27293322	+	TCONS_00000306	27286439	27293322	NA	NA	NA	?	?	?	?	?	?	?	?	?	?	?	?	?	?	?	?	?	?	?	?	?	?	?	?	?	?	?	?	?	?	?	?	?	?	?	?
XLOC_000137	NA	Cufflinks_new_gene	NA	1	27293620	27294532	+	TCONS_00000307	27293620	27294532	NA	NA	NA	?	?	?	?	?	?	?	?	?	?	?	?	?	?	?	?	?	?	?	?	?	?	?	?	?	?	?	?	?	?	?	?	?	?	?	?
XLOC_000138	NA	Cufflinks_new_gene	NA	1	27295430	27296210	+	TCONS_00000308	27295430	27296210	NA	NA	NA	?	?	?	?	?	?	?	?	?	?	?	?	?	?	?	?	?	?	?	?	?	?	?	?	?	?	?	?	?	?	?	?	?	?	?	?
XLOC_000139	NA	Cufflinks_new_gene	NA	1	27296338	27298428	+	TCONS_00000309	27296338	27298428	NA	NA	NA	?	?	?	?	?	?	?	?	?	?	?	?	?	?	?	?	?	?	?	?	?	?	?	?	?	?	?	?	?	?	?	?	?	?	?	?
XLOC_000140	NA	Cufflinks_new_gene	NA	1	27298834	27304127	+	TCONS_00000310	27298834	27304127	NA	NA	NA	?	?	?	?	?	?	?	?	?	?	?	?	?	?	?	?	?	?	?	?	?	?	?	?	?	?	?	?	?	?	?	?	?	?	?	?
XLOC_000141	NA	Cufflinks_new_gene	NA	1	27304193	27305989	+	TCONS_00000311	27304193	27305989	NA	NA	NA	?	?	?	?	?	?	?	?	?	?	?	?	?	?	?	?	?	?	?	?	?	?	?	?	?	?	?	?	?	?	?	?	?	?	?	?
XLOC_000142	NA	Cufflinks_new_gene	NA	1	27306647	27309311	+	TCONS_00000312	27306647	27309311	NA	NA	NA	?	?	?	?	?	?	?	?	?	?	?	?	?	?	?	?	?	?	?	?	?	?	?	?	?	?	?	?	?	?	?	?	?	?	?	?
XLOC_000143	NA	Cufflinks_new_gene	NA	1	27309874	27310808	+	TCONS_00000313	27309874	27310808	NA	NA	NA	?	?	?	?	?	?	?	?	?	?	?	?	?	?	?	?	?	?	?	?	?	?	?	?	?	?	?	?	?	?	?	?	?	?	?	?
XLOC_000144	NA	Cufflinks_new_gene	NA	1	27310868	27313694	+	TCONS_00000314	27310868	27313694	NA	NA	NA	?	?	?	?	?	?	?	?	?	?	?	?	?	?	?	?	?	?	?	?	?	?	?	?	?	?	?	?	?	?	?	?	?	?	?	?
XLOC_000145	NA	Cufflinks_new_gene	NA	1	27315077	27317775	+	TCONS_00000315	27315077	27317775	NA	NA	NA	?	?	?	?	?	?	?	?	?	?	?	?	?	?	?	?	?	?	?	?	?	?	?	?	?	?	?	?	?	?	?	?	?	?	?	?
XLOC_000146	NA	Cufflinks_new_gene	NA	1	27339246	27340523	+	TCONS_00000316	27339246	27340523	NA	NA	NA	?	?	?	?	?	?	?	?	?	?	?	?	?	?	?	?	?	?	?	?	?	?	?	?	?	?	?	?	?	?	?	?	?	?	?	?
XLOC_000147	NA	Cufflinks_new_gene	NA	1	27346700	27348194	+	TCONS_00000317	27346700	27348194	NA	NA	NA	?	?	?	?	?	?	?	?	?	?	?	?	?	?	?	?	?	?	?	?	?	?	?	?	?	?	?	?	?	?	?	?	?	?	?	?
XLOC_000148	NA	Cufflinks_new_gene	NA	1	27348336	27348904	+	TCONS_00000318	27348336	27348904	NA	NA	NA	?	?	?	?	?	?	?	?	?	?	?	?	?	?	?	?	?	?	?	?	?	?	?	?	?	?	?	?	?	?	?	?	?	?	?	?
XLOC_000149	NA	Cufflinks_new_gene	NA	1	27383419	27384725	+	TCONS_00000320	27383419	27384725	NA	NA	NA	?	?	?	?	?	?	?	?	?	?	?	?	?	?	?	?	?	?	?	?	?	?	?	?	?	?	?	?	?	?	?	?	?	?	?	?
XLOC_000150	AABR07000902.1	?	protein_coding	1	27924825	27927782	+	TCONS_00000325	27924825	27927782	ENSRNOG00000056670	AABR07000902.1	ENSRNOT00000087830	0	0	1	0	0	0	0	0	0	0	0	0	?	?	?	?	?	?	?	?	?	?	?	?	?	?	?	?	?	?	?	?	?	?	?	?
XLOC_000151	Rnf217	ring_finger_protein_217	protein_coding	1	28301835	28395267	+	TCONS_00000326;TCONS_00000327;TCONS_00000328;TCONS_00000329	28301835;28301922;28331722;28369811	28395267;28390837	ENSRNOG00000013323	Rnf217	ENSRNOT00000017831	279	425	395	427	422	340	601	700	627	538	624	647	295.301	355.866	383.818	347.256	325.98	331.503	756.386	730.813	653.092	757.773	603.16	611.851	512.733	-0.0725922	0.100029	-0.725709	0.468017	0.998966	0.999138	0.113345	8.81499	1.19701e-18	4.46022e-17	-0.0438556
XLOC_000152	NA	Cufflinks_new_gene	NA	1	28396022	28400376	+	TCONS_00000330	28396022	28400376	NA	NA	NA	?	?	?	?	?	?	?	?	?	?	?	?	?	?	?	?	?	?	?	?	?	?	?	?	?	?	?	?	?	?	?	?	?	?	?	?
XLOC_000153	Tpd52l1	tumor_protein_D52-like_1	protein_coding	1	28454966	28576553	+	TCONS_00000331;TCONS_00000332;TCONS_00000333	28454966;28455051	28576261;28576553	ENSRNOG00000021478	Tpd52l1	ENSRNOT00000078841;ENSRNOT00000030327	53	15	37	45	21	46	48	29	24	65	20	26	56.0966	12.56	35.9526	36.5961	16.2218	44.8504	60.4102	30.2765	24.9987	91.5525	19.332	24.5875	37.7863	0.0196237	0.141471	0.138712	0.889678	0.998966	0.267435	0.381679	0.700681	0.483502	0.63154	-0.0965682
XLOC_000154	Hey2	hes-related_family_bHLH_transcription_factor_with_YRPW_motif_2	protein_coding	1	29191192	29201531	+	TCONS_00000334	29191192	29201531	ENSRNOG00000013364	Hey2	ENSRNOT00000018718	82	116	131	142	127	81	29	62	56	49	102	67	86.791	97.1306	127.292	115.481	98.1031	78.9757	36.4978	64.7291	58.3304	69.0165	98.5934	63.3602	82.8584	0.131139	0.143623	0.913082	0.361199	0.998966	-0.613066	0.212455	-2.88563	0.00390631	0.0136172	-0.0871026
XLOC_000155	Ncoa7	nuclear_receptor_coactivator_7	protein_coding	1	29225471	29386883	+	TCONS_00000335;TCONS_00000336;TCONS_00000337;TCONS_00000338;TCONS_00000339;TCONS_00000340;TCONS_00000341;TCONS_00000342;TCONS_00000343;TCONS_00000344;TCONS_00000345;TCONS_00000346;TCONS_00000347;TCONS_00000348	29225471;29225504;29225562;29225573;29225670;29225707;29225906;29265166;29265761;29295359;29375855;29375886;29376335	29386883;29385199	ENSRNOG00000014004	Ncoa7	ENSRNOT00000018849	494	560	686	788	673	411	832	720	614	1223	598	646	522.863	468.906	666.581	640.839	519.869	400.728	1047.11	751.693	639.551	1722.6	578.028	610.906	714.139	0.0496008	0.14921	0.332423	0.73957	0.998966	0.694258	0.247053	2.81016	0.00495169	0.0166459	-0.0863848
XLOC_000156	Hint3	histidine_triad_nucleotide_binding_protein_3	protein_coding	1	29413365	29425240	+	TCONS_00000349;TCONS_00000350;TCONS_00000351	29413365;29413425	29423347;29425240;29423288	ENSRNOG00000014190	Hint3	ENSRNOT00000019047;ENSRNOT00000088885	115	108	190	271	138	97	49	75	54	45	57	16	121.719	90.4319	184.622	220.39	106.6	94.5758	61.6688	78.3014	56.2471	63.3825	55.0963	15.1308	95.6804	-0.0986778	0.150602	-0.655225	0.512323	0.998966	-1.2312	0.300335	-4.09943	4.14174e-05	0.000256657	0.0893845
XLOC_000157	Trmt11	tRNA_methyltransferase_11_homolog	protein_coding	1	29432152	29487485	+	TCONS_00000352;TCONS_00000353;TCONS_00000354	29432152;29432174	29487473;29487485;29487317	ENSRNOG00000014240	Trmt11	ENSRNOT00000019436;ENSRNOT00000083276	76	119	125	137	160	100	110	112	76	95	97	72	80.4404	99.6426	121.462	111.415	123.594	97.5008	138.44	116.93	79.1626	133.807	93.7604	68.0886	105.354	-0.013156	0.141598	-0.0929105	0.925975	0.998966	-0.0183561	0.20375	-0.0900913	0.928215	0.958781	0.141504
XLOC_000158	Cenpw	centromere_protein_W	protein_coding	1	29915443	29920598	+	TCONS_00000355	29915443	29920598	ENSRNOG00000042944	Cenpw	ENSRNOT00000065677	7	18	21	11	6	3	8	6	21	5	9	19	7.40899	15.072	20.4055	8.94572	4.63479	2.92503	10.0684	6.26411	21.8739	7.0425	8.69942	17.9678	10.9423	-0.205348	0.135711	-1.51312	0.130249	0.998966	0.272584	0.41237	0.661018	0.508601	0.65344	-1.36846
XLOC_000159	AABR07000968.2	?	lincRNA	1	30196152	30197158	+	TCONS_00000356	30196152	30197158	ENSRNOG00000061372	AABR07000968.2	ENSRNOT00000083825	0	0	0	0	0	0	0	0	0	0	0	0	?	?	?	?	?	?	?	?	?	?	?	?	?	?	?	?	?	?	?	?	?	?	?	?
XLOC_000160	Rspo3	R-spondin_3	protein_coding	1	30681452	30767035	+	TCONS_00000357;TCONS_00000358;TCONS_00000359;TCONS_00000360	30681452;30681592;30681681	30767035;30766860	ENSRNOG00000011568	Rspo3	ENSRNOT00000015395	0	4	0	4	4	1	12	6	10	5	11	6	0	3.34933	0	3.25299	3.08986	0.975008	15.1026	6.26411	10.4161	7.0425	10.6326	5.67405	5.48326	0.00216179	0.118579	0.0182307	0.985455	0.998966	1.75235	0.490484	3.57269	0.000353332	0.00171613	1.03394
XLOC_000161	Rnf146	ring_finger_protein_146	protein_coding	1	30856963	30874357	+	TCONS_00000361;TCONS_00000362;TCONS_00000363	30856963;30857423;30863217	30874357;30873808	ENSRNOG00000011588	Rnf146	ENSRNOT00000015421	241	286	345	396	443	274	304	393	279	200	270	279	255.081	239.477	335.234	322.046	342.202	267.152	382.598	410.299	290.61	281.7	260.983	263.843	304.269	-0.0978726	0.126963	-0.770874	0.440782	0.998966	0.0891942	0.161584	0.551998	0.580949	0.715589	0.168673
XLOC_000162	Gm9996	predicted_gene_9996	protein_coding	1	31124825	31125160	+	TCONS_00000364	31124825	31125160	ENSRNOG00000061741	Gm9996	ENSRNOT00000092105	0	0	0	0	0	0	0	0	0	0	0	0	?	?	?	?	?	?	?	?	?	?	?	?	?	?	?	?	?	?	?	?	?	?	?	?
XLOC_000163	LOC679739	NADH_dehydrogenase_(ubiquinone)_Fe-S_protein_6	protein_coding	1	31264755	31273159	+	TCONS_00000365;TCONS_00000366;TCONS_00000367	31264755;31264765	31273159	ENSRNOG00000023387	LOC679739	ENSRNOT00000028988;ENSRNOT00000076091;ENSRNOT00000076399	0	0	0	0	0	0	0	0	0	0	0	0	?	?	?	?	?	?	?	?	?	?	?	?	?	?	?	?	?	?	?	?	?	?	?	?
XLOC_000164	RGD1311933	similar_to_RIKEN_cDNA_2310057J18	protein_coding	1	31409579	31425662	+	TCONS_00000368	31409579	31425662	ENSRNOG00000012581	RGD1311933	ENSRNOT00000016989	0	0	0	0	1	0	0	0	0	0	0	0	?	?	?	?	?	?	?	?	?	?	?	?	?	?	?	?	?	?	?	?	?	?	?	?
XLOC_000165	AC094217.1	?	protein_coding	1	31436712	31437203	+	TCONS_00000369	31436712	31437203	ENSRNOG00000039788	AC094217.1	ENSRNOT00000038102	0	0	0	0	1	0	0	0	0	0	0	0	?	?	?	?	?	?	?	?	?	?	?	?	?	?	?	?	?	?	?	?	?	?	?	?
XLOC_000166	Lrrc14b	leucine_rich_repeat_containing_14B	protein_coding	1	31531143	31535314	+	TCONS_00000370	31531143	31535314	ENSRNOG00000028357	Lrrc14b	ENSRNOT00000034704	1	4	6	2	0	3	0	0	0	0	2	2	1.05843	3.34933	5.83015	1.62649	0	2.92503	0	0	0	0	1.9332	1.89135	1.55117	-0.00187231	0.0719853	-0.0260096	0.97925	0.998966	-0.86315	0.584033	-1.47791	0.139431	0.251066	-1.20606
XLOC_000167	Sdha	succinate_dehydrogenase_complex,_subunit_A,_flavoprotein_(Fp)	protein_coding	1	31545631	31571265	+	TCONS_00000371;TCONS_00000372;TCONS_00000373;TCONS_00000374;TCONS_00000375;TCONS_00000376	31545631;31546035	31570601;31571265	ENSRNOG00000013331	Sdha	ENSRNOT00000018336	614	967	870	966	1204	918	744	943	917	630	1055	1183	649.874	809.701	845.372	785.597	930.049	895.058	936.358	984.509	955.16	887.355	1019.77	1118.73	901.461	0.111699	0.0976353	1.14404	0.252605	0.998966	0.263709	0.109795	2.40184	0.0163129	0.0451387	0.178974
XLOC_000168	Pdcd6	programmed_cell_death_6	protein_coding	1	31576183	31591930	+	TCONS_00000377;TCONS_00000378;TCONS_00000379	31576183	31591849;31591930	ENSRNOG00000014485	Pdcd6	ENSRNOT00000019735	407	481	480	683	782	522	480	751	630	477	695	757	430.78	402.757	466.412	555.448	604.068	508.954	604.102	784.058	656.217	671.854	671.788	715.876	589.359	0.158954	0.103954	1.52908	0.126244	0.998966	0.470964	0.119251	3.94935	7.83628e-05	0.000451542	0.361459
XLOC_000169	Ahrr	aryl-hydrocarbon_receptor_repressor	protein_coding	1	31603297	31698329	+	TCONS_00000380	31603297	31698329	ENSRNOG00000014721	Ahrr	ENSRNOT00000019806	7	4	0	5	4	5	5	15	10	1	9	12	7.40899	3.34933	0	4.06623	3.08986	4.87504	6.29273	15.6603	10.4161	1.4085	8.69942	11.3481	6.38455	-0.0520685	0.121327	-0.429156	0.66781	0.998966	1.00188	0.475244	2.10813	0.0350193	0.0847103	0.1725
XLOC_000170	Exoc3	exocyst_complex_component_3	protein_coding	1	31700934	31734392	+	TCONS_00000381;TCONS_00000382;TCONS_00000383;TCONS_00000384;TCONS_00000385	31700934;31700953;31701081;31701359;31702485	31734392;31731700;31731815	ENSRNOG00000039776	Exoc3	ENSRNOT00000020251;ENSRNOT00000077740	324	408	419	500	552	436	377	424	411	301	444	396	342.93	341.632	407.139	406.623	426.401	425.104	474.472	442.664	428.103	423.958	429.171	374.487	410.224	0.0326382	0.100272	0.325496	0.744806	0.998966	0.129852	0.113667	1.14239	0.253294	0.395531	0.204872
XLOC_000171	Cep72	centrosomal_protein_72	protein_coding	1	31835000	31864628	+	TCONS_00000386	31835000	31864628	ENSRNOG00000015465	Cep72	ENSRNOT00000020780	24	10	11	7	9	17	13	9	19	14	20	27	25.4022	8.37333	10.6886	5.69273	6.95219	16.5751	16.3611	9.39617	19.7907	19.719	19.332	25.5332	15.318	-0.0078609	0.14365	-0.0547227	0.956359	0.998966	0.538717	0.368346	1.46253	0.143597	0.256798	-0.612548
XLOC_000172	AABR07001001.1	?	lincRNA	1	31937653	31939296	+	TCONS_00000387	31937653	31939296	ENSRNOG00000060926	AABR07001001.1	ENSRNOT00000086351	0	0	0	0	0	0	0	0	0	0	0	0	?	?	?	?	?	?	?	?	?	?	?	?	?	?	?	?	?	?	?	?	?	?	?	?
XLOC_000173	Trip13	thyroid_hormone_receptor_interactor_13	protein_coding	1	31967978	32012919	+	TCONS_00000388;TCONS_00000389	31967978;31967982	31987125;32012919	ENSRNOG00000015810	Trip13	ENSRNOT00000081471;ENSRNOT00000021532	21	34	25	17	29	14	12	18	14	7	22	11	22.227	28.4693	24.2923	13.8252	22.4015	13.6501	15.1026	18.7923	14.5826	9.8595	21.2652	10.4024	17.9058	-0.195999	0.150757	-1.30009	0.193569	0.998966	-0.422784	0.296723	-1.42484	0.154202	0.271237	-0.584147
XLOC_000174	Nkd2	naked_cuticle_homolog_2_(Drosophila)	protein_coding	1	32058044	32084890	+	TCONS_00000390;TCONS_00000391	32058044	32084877;32084890	ENSRNOG00000016103	Nkd2	ENSRNOT00000021898	356	399	305	334	416	408	119	125	248	101	163	186	376.8	334.096	296.366	271.624	321.346	397.803	149.767	130.502	258.32	142.258	157.556	175.895	251.028	-0.071516	0.133826	-0.534397	0.593067	0.998966	-0.953449	0.178746	-5.33409	9.60241e-08	1.00037e-06	-0.0244997
XLOC_000175	Slc6a19	solute_carrier_family_6_(neutral_amino_acid_transporter),_member_19	protein_coding	1	32199810	32220045	+	TCONS_00000392	32199810	32220045	ENSRNOG00000026501	Slc6a19	ENSRNOT00000036714	0	1	0	0	0	1	1	2	2	1	3	1	0	0.837333	0	0	0	0.975008	1.25855	2.08804	2.08323	1.4085	2.89981	0.945674	1.04134	-0.00306877	0.0695384	-0.0441306	0.9648	0.998966	1.1108	0.582937	1.90552	0.056712	0.124257	-0.163865
XLOC_000176	Slc6a18	solute_carrier_family_6_(neutral_amino_acid_transporter),_member_18	protein_coding	1	32221636	32236051	+	TCONS_00000393;TCONS_00000394;TCONS_00000395	32221636;32221745	32236051;32235216	ENSRNOG00000016253	Slc6a18	ENSRNOT00000089941;ENSRNOT00000022346	0	2	1	0	1	0	0	0	2	0	3	0	?	?	?	?	?	?	?	?	?	?	?	?	?	?	?	?	?	?	?	?	?	?	?	?
XLOC_000177	AC142421.2	?	lincRNA	1	32240144	32244377	+	TCONS_00000396	32240144	32244377	ENSRNOG00000061518	AC142421.2	ENSRNOT00000081097	0	0	1	0	2	0	0	0	0	0	0	0	?	?	?	?	?	?	?	?	?	?	?	?	?	?	?	?	?	?	?	?	?	?	?	?
XLOC_000178	AABR07001003.1	?	lincRNA	1	32453813	32476611	+	TCONS_00000397	32453813	32476611	ENSRNOG00000053180	AABR07001003.1	ENSRNOT00000081840	7	7	21	24	19	22	12	5	22	3	7	23	7.40899	5.86133	20.4055	19.5179	14.6768	21.4502	15.1026	5.22009	22.9155	4.2255	6.76621	21.7505	13.7751	0.053568	0.134634	0.397878	0.69072	0.998966	-0.181671	0.41778	-0.43485	0.663672	0.780748	0.726214
XLOC_000179	LOC100912599	NADH_dehydrogenase_[ubiquinone]_iron-sulfur_protein_6,_mitochondrial-like	protein_coding	1	32573228	32581781	+	TCONS_00000398;TCONS_00000399;TCONS_00000400	32573228;32573238	32581781	ENSRNOG00000049394	LOC100912599	ENSRNOT00000072206;ENSRNOT00000075959;ENSRNOT00000076142	0	0	0	0	0	0	0	0	0	0	0	0	?	?	?	?	?	?	?	?	?	?	?	?	?	?	?	?	?	?	?	?	?	?	?	?
XLOC_000180	AABR07001006.1	?	lincRNA	1	32661251	32662221	+	TCONS_00000401	32661251	32662221	ENSRNOG00000060323	AABR07001006.1	ENSRNOT00000085639	0	0	0	0	0	0	0	0	0	0	0	0	?	?	?	?	?	?	?	?	?	?	?	?	?	?	?	?	?	?	?	?	?	?	?	?
XLOC_000181	NA	Cufflinks_new_gene	NA	1	33277584	33281969	+	TCONS_00000402;TCONS_00000403	33277584;33279458	33281969	NA	NA	NA	?	?	?	?	?	?	?	?	?	?	?	?	?	?	?	?	?	?	?	?	?	?	?	?	?	?	?	?	?	?	?	?	?	?	?	?
XLOC_000182	NA	Cufflinks_new_gene	NA	1	33282078	33283431	+	TCONS_00000404	33282078	33283431	NA	NA	NA	?	?	?	?	?	?	?	?	?	?	?	?	?	?	?	?	?	?	?	?	?	?	?	?	?	?	?	?	?	?	?	?	?	?	?	?
XLOC_000183	AABR07001018.3	?	lincRNA	1	33721420	33741396	+	TCONS_00000405	33721420	33741396	ENSRNOG00000055826	AABR07001018.3	ENSRNOT00000084492	0	0	1	0	0	0	0	0	0	0	0	0	?	?	?	?	?	?	?	?	?	?	?	?	?	?	?	?	?	?	?	?	?	?	?	?
XLOC_000184	AABR07001018.1	?	lincRNA	1	33794803	33797299	+	TCONS_00000406	33794803	33797299	ENSRNOG00000053323	AABR07001018.1	ENSRNOT00000089213	0	0	0	0	0	0	0	0	0	0	0	0	?	?	?	?	?	?	?	?	?	?	?	?	?	?	?	?	?	?	?	?	?	?	?	?
XLOC_000185	AABR07001018.4	?	lincRNA	1	33804875	33810864	+	TCONS_00000407	33804875	33810864	ENSRNOG00000056842	AABR07001018.4	ENSRNOT00000079972	0	0	0	0	0	0	0	0	0	0	0	0	?	?	?	?	?	?	?	?	?	?	?	?	?	?	?	?	?	?	?	?	?	?	?	?
XLOC_000186	Irx1	iroquois_homeobox_1	protein_coding	1	33905103	33916741	+	TCONS_00000408;TCONS_00000409	33905103;33910912	33916741	ENSRNOG00000033609	Irx1	ENSRNOT00000044690	1249	2576	568	966	1251	981	2194	2148	2525	1599	3229	3481	1321.97	2156.97	551.921	785.597	966.354	956.483	2761.25	2242.55	2630.07	2252.19	3121.16	3291.89	1919.87	-0.106242	0.149311	-0.711546	0.476746	0.998966	1.22692	0.248076	4.94574	7.58558e-07	6.77012e-06	-0.574007
XLOC_000187	Adamts16	ADAM_metallopeptidase_with_thrombospondin_type_1_motif,_16	protein_coding	1	35067490	35198939	+	TCONS_00000410	35067490	35198939	ENSRNOG00000016812	Adamts16	ENSRNOT00000022790	1	2	0	0	0	0	0	0	0	0	1	0	?	?	?	?	?	?	?	?	?	?	?	?	?	?	?	?	?	?	?	?	?	?	?	?
XLOC_000188	Ice1	interactor_of_little_elongation_complex_ELL_subunit_1	protein_coding	1	35280527	35320087	+	TCONS_00000411;TCONS_00000412;TCONS_00000413;TCONS_00000414;TCONS_00000415;TCONS_00000416;TCONS_00000417	35280527;35280573;35280580;35280649;35280701;35297461;35309498	35320087;35319182	ENSRNOG00000023053	Ice1	ENSRNOT00000061873	490	673	524	602	740	685	412	552	629	422	665	737	518.629	563.525	509.167	489.575	571.624	667.881	518.521	576.298	655.175	594.387	642.79	696.962	583.711	0.114423	0.101258	1.13002	0.258468	0.998966	0.149561	0.115138	1.29896	0.193957	0.323956	0.118303
XLOC_000189	NA	Cufflinks_new_gene	NA	1	35322770	35324911	+	TCONS_00000418	35322770	35324911	NA	NA	NA	?	?	?	?	?	?	?	?	?	?	?	?	?	?	?	?	?	?	?	?	?	?	?	?	?	?	?	?	?	?	?	?	?	?	?	?
XLOC_000190	AABR07001048.1	?	pseudogene	1	35526239	35527033	+	TCONS_00000419	35526239	35527033	ENSRNOG00000049434	AABR07001048.1	ENSRNOT00000073791	10	12	32	25	27	27	22	23	17	1	20	16	10.5843	10.048	31.0941	20.3312	20.8566	26.3252	27.688	24.0124	17.7074	1.4085	19.332	15.1308	18.7099	-0.0741306	0.141124	-0.525287	0.599384	0.998966	-0.160293	0.383833	-0.417613	0.67623	0.790241	0.384263
XLOC_000191	LOC679881	similar_to_dihydrolipoamide_S-acetyltransferase_(E2_component_of_pyruvate_dehydrogenase_complex)	pseudogene	1	35868009	35869909	+	TCONS_00000420	35868009	35869909	ENSRNOG00000017095	LOC679881	ENSRNOT00000023010	0	0	0	0	0	0	0	0	0	2	0	0	?	?	?	?	?	?	?	?	?	?	?	?	?	?	?	?	?	?	?	?	?	?	?	?
XLOC_000192	NA	Cufflinks_new_gene	NA	1	35893678	35893933	+	TCONS_00000421	35893678	35893933	NA	NA	NA	?	?	?	?	?	?	?	?	?	?	?	?	?	?	?	?	?	?	?	?	?	?	?	?	?	?	?	?	?	?	?	?	?	?	?	?
XLOC_000193	Ube2ql1	ubiquitin-conjugating_enzyme_E2Q_family-like_1	protein_coding	1	36185916	36226378	+	TCONS_00000422;TCONS_00000423;TCONS_00000424;TCONS_00000425	36185916;36195375;36217890	36201994;36226276;36226378	ENSRNOG00000034075	Ube2ql1	ENSRNOT00000041762	3	6	0	7	8	2	5	6	11	5	5	4	3.17528	5.024	0	5.69273	6.17972	1.95002	6.29273	6.26411	11.4577	7.0425	4.83301	3.7827	5.14121	-0.00510774	0.120443	-0.042408	0.966173	0.998966	0.638525	0.47799	1.33585	0.181597	0.307963	0.747516
XLOC_000194	Srd5a1	steroid-5-alpha-reductase,_alpha_polypeptide_1_(3-oxo-5_alpha-steroid_delta_4-dehydrogenase_alpha_1)	protein_coding	1	36320461	36354774	+	TCONS_00000426;TCONS_00000427	36320461	36354756;36354774	ENSRNOG00000017601	Srd5a1	ENSRNOT00000023659	189	246	180	203	228	117	86	84	159	27	198	137	200.043	205.984	174.905	165.089	176.122	114.076	108.235	87.6976	165.617	38.0295	191.387	129.557	146.395	-0.0935935	0.150828	-0.620531	0.534908	0.998966	-0.483968	0.273325	-1.77066	0.0766165	0.15744	-0.350513
XLOC_000195	Papd7	PAP_associated_domain_containing_7	protein_coding	1	36399712	36433290	+	TCONS_00000428;TCONS_00000429;TCONS_00000430;TCONS_00000431	36399712;36399847;36400383;36400443	36433290;36433238	ENSRNOG00000017613	Papd7	ENSRNOT00000023712	600	861	543	721	896	610	413	594	636	283	741	775	635.056	720.943	527.629	586.351	692.129	594.755	519.78	620.147	662.466	398.605	716.252	732.898	617.251	0.01165	0.126393	0.0921727	0.926561	0.998966	-0.0392568	0.160303	-0.244892	0.80654	0.879596	-0.00810964
XLOC_000196	AABR07001061.1	?	lincRNA	1	36589271	36683850	+	TCONS_00000432	36589271	36683850	ENSRNOG00000055880	AABR07001061.1	ENSRNOT00000089512	0	0	0	0	0	0	0	0	0	0	0	0	?	?	?	?	?	?	?	?	?	?	?	?	?	?	?	?	?	?	?	?	?	?	?	?
XLOC_000197	AABR07001068.1	?	lincRNA	1	37042869	37162792	+	TCONS_00000433;TCONS_00000434	37042869;37059412	37162792;37162589	ENSRNOG00000058077	AABR07001068.1	ENSRNOT00000081636	21	23	23	23	36	32	22	33	27	25	33	27	22.227	19.2586	22.3489	18.7047	27.8088	31.2003	27.688	34.4526	28.1236	35.2125	31.8979	25.5332	27.038	0.0886262	0.148421	0.597126	0.550423	0.998966	0.354573	0.239947	1.47771	0.139485	0.25111	0.281761
XLOC_000198	NA	Cufflinks_new_gene	NA	1	37165986	37167796	+	TCONS_00000435	37165986	37167796	NA	NA	NA	?	?	?	?	?	?	?	?	?	?	?	?	?	?	?	?	?	?	?	?	?	?	?	?	?	?	?	?	?	?	?	?	?	?	?	?
XLOC_000199	NA	Cufflinks_new_gene	NA	1	37168163	37169490	+	TCONS_00000436	37168163	37169490	NA	NA	NA	?	?	?	?	?	?	?	?	?	?	?	?	?	?	?	?	?	?	?	?	?	?	?	?	?	?	?	?	?	?	?	?	?	?	?	?
XLOC_000200	NA	Cufflinks_new_gene	NA	1	37170798	37172374	+	TCONS_00000437	37170798	37172374	NA	NA	NA	?	?	?	?	?	?	?	?	?	?	?	?	?	?	?	?	?	?	?	?	?	?	?	?	?	?	?	?	?	?	?	?	?	?	?	?
XLOC_000201	NA	Cufflinks_new_gene	NA	1	37179725	37181406	+	TCONS_00000438	37179725	37181406	NA	NA	NA	?	?	?	?	?	?	?	?	?	?	?	?	?	?	?	?	?	?	?	?	?	?	?	?	?	?	?	?	?	?	?	?	?	?	?	?
XLOC_000202	NA	Cufflinks_new_gene	NA	1	37186301	37187772	+	TCONS_00000439	37186301	37187772	NA	NA	NA	?	?	?	?	?	?	?	?	?	?	?	?	?	?	?	?	?	?	?	?	?	?	?	?	?	?	?	?	?	?	?	?	?	?	?	?
XLOC_000203	NA	Cufflinks_new_gene	NA	1	37190605	37191806	+	TCONS_00000440	37190605	37191806	NA	NA	NA	?	?	?	?	?	?	?	?	?	?	?	?	?	?	?	?	?	?	?	?	?	?	?	?	?	?	?	?	?	?	?	?	?	?	?	?
XLOC_000204	NA	Cufflinks_new_gene	NA	1	37360988	37362233	+	TCONS_00000441	37360988	37362233	NA	NA	NA	?	?	?	?	?	?	?	?	?	?	?	?	?	?	?	?	?	?	?	?	?	?	?	?	?	?	?	?	?	?	?	?	?	?	?	?
XLOC_000205	Adcy2	adenylate_cyclase_2_(brain)	protein_coding	1	37507008	37698587	+	TCONS_00000442;TCONS_00000443;TCONS_00000444;TCONS_00000445;TCONS_00000446;TCONS_00000447;TCONS_00000448;TCONS_00000449;TCONS_00000450;TCONS_00000451	37507008;37507125;37507126;37507149;37507247;37507268;37507271;37507276	37617483;37698587;37624118;37697508;37698390	ENSRNOG00000032150	Adcy2	ENSRNOT00000047627	314	468	371	369	431	307	261	428	381	262	530	602	332.346	391.872	360.498	300.088	332.933	299.328	328.481	446.84	396.855	369.027	512.299	569.296	386.655	0.036444	0.124048	0.293788	0.76892	0.998966	0.371268	0.155207	2.39209	0.0167527	0.046104	-0.218738
XLOC_000206	Mtrr	5-methyltetrahydrofolate-homocysteine_methyltransferase_reductase	protein_coding	1	37742998	37774968	+	TCONS_00000452;TCONS_00000453;TCONS_00000454;TCONS_00000455;TCONS_00000456;TCONS_00000457;TCONS_00000458;TCONS_00000459	37742998;37743126;37743147;37744097	37774968;37774015;37773448	ENSRNOG00000017826	Mtrr	ENSRNOT00000024041;ENSRNOT00000061790	270	444	341	472	560	342	219	309	316	192	394	304	285.775	371.776	331.347	383.853	432.581	333.453	275.622	322.602	329.15	270.432	380.841	287.485	333.743	0.0989739	0.115075	0.860081	0.389744	0.998966	-0.190506	0.137774	-1.38274	0.166744	0.288244	0.21731
XLOC_000207	Ppp1r14c	protein_phosphatase_1,_regulatory_(inhibitor)_subunit_14c	protein_coding	1	39811314	39923152	+	TCONS_00000460;TCONS_00000461;TCONS_00000462;TCONS_00000463;TCONS_00000464	39811314;39841958;39876603;39876662;39920596	39923057;39923152	ENSRNOG00000016368	Ppp1r14c	ENSRNOT00000022046	425	551	829	957	500	444	380	304	218	198	272	298	449.831	461.37	805.533	778.277	386.233	432.904	478.248	317.382	227.072	278.883	262.916	281.811	430.038	-0.129128	0.145666	-0.886467	0.375366	0.998966	-0.817586	0.222162	-3.68013	0.000233114	0.00118914	-0.103628
XLOC_000208	Iyd	iodotyrosine_deiodinase	protein_coding	1	40086470	40101840	+	TCONS_00000465	40086470	40101840	ENSRNOG00000016286	Iyd	ENSRNOT00000021895	0	0	0	2	1	1	2	0	1	3	1	1	0	0	0	1.62649	0.772466	0.975008	2.51709	0	1.04161	4.2255	0.966602	0.945674	1.0892	0.0805165	0.06916	1.16421	0.24434	0.998966	0.654971	0.583044	1.12336	0.261283	0.404574	2.68545
XLOC_000209	Plekhg1	pleckstrin_homology_domain_containing,_family_G_(with_RhoGef_domain)_member_1	protein_coding	1	40286902	40521389	+	TCONS_00000466;TCONS_00000467;TCONS_00000468;TCONS_00000469;TCONS_00000470;TCONS_00000471	40286902;40389638;40425827;40426050	40521389;40520447	ENSRNOG00000016011	Plekhg1	ENSRNOT00000021471	717	1005	1079	1041	851	690	288	540	303	265	554	289	758.892	841.519	1048.46	846.59	657.368	672.756	362.461	563.77	315.609	373.252	535.498	273.3	604.123	-0.126857	0.13754	-0.922333	0.356355	0.998966	-0.96165	0.189564	-5.07295	3.91694e-07	3.6886e-06	-0.283186
XLOC_000210	Mthfd1l	methylenetetrahydrofolate_dehydrogenase_(NADP+_dependent)_1-like	protein_coding	1	40529045	40719391	+	TCONS_00000472;TCONS_00000473;TCONS_00000474	40529045	40638409;40661257;40719391	ENSRNOG00000019582	Mthfd1l	ENSRNOT00000026564	63	52	68	58	62	43	83	132	116	87	97	100	66.6809	43.5413	66.0751	47.1683	47.8929	41.9254	104.459	137.81	120.827	122.539	93.7604	94.5674	82.2707	-0.214495	0.132095	-1.62379	0.10442	0.998966	1.08477	0.174503	6.21634	5.08889e-10	7.66086e-09	-0.353755
XLOC_000211	Akap12	A_kinase_(PRKA)_anchor_protein_12	protein_coding	1	40816107	40906581	+	TCONS_00000475;TCONS_00000476;TCONS_00000477;TCONS_00000478	40816107;40879747;40891597	40906581;40906573	ENSRNOG00000019549	Akap12	ENSRNOT00000060767;ENSRNOT00000083702;ENSRNOT00000026482	2434	3313	2746	2859	3107	2429	2738	3194	2421	4681	2727	3369	2576.21	2774.08	2668.27	2325.07	2400.05	2368.3	3445.9	3334.6	2521.75	6593.19	2635.92	3185.98	3069.11	0.0811955	0.141775	0.572707	0.566843	0.998966	0.498326	0.204418	2.43778	0.014778	0.0415633	-0.176886
XLOC_000212	NA	Cufflinks_new_gene	NA	1	40934397	40941476	+	TCONS_00000479	40934397	40941476	NA	NA	NA	?	?	?	?	?	?	?	?	?	?	?	?	?	?	?	?	?	?	?	?	?	?	?	?	?	?	?	?	?	?	?	?	?	?	?	?
XLOC_000213	Armt1	acidic_residue_methyltransferase_1	protein_coding	1	40982723	41006371	+	TCONS_00000480;TCONS_00000481;TCONS_00000482	40982723	41006371	ENSRNOG00000019489	Armt1	ENSRNOT00000026367	144	196	140	259	204	156	152	184	145	108	142	107	152.413	164.117	136.037	210.631	157.583	152.101	191.299	192.099	151.034	152.118	137.258	101.187	158.156	-0.0885489	0.13376	-0.661999	0.507972	0.998966	-0.0841662	0.178462	-0.471618	0.637199	0.761549	0.201514
XLOC_000214	Ccdc170	coiled-coil_domain_containing_170	protein_coding	1	41034375	41125835	+	TCONS_00000483;TCONS_00000484	41034375;41065716	41125835	ENSRNOG00000024280	Ccdc170	ENSRNOT00000035962	10	27	23	20	18	16	13	24	23	21	13	16	10.5843	22.608	22.3489	16.2649	13.9044	15.6001	16.3611	25.0564	23.9571	29.5785	12.5658	15.1308	18.6634	-0.12383	0.150618	-0.822146	0.410994	0.998966	0.240223	0.299673	0.801617	0.422775	0.574082	-0.290908
XLOC_000215	Esr1;Rn50_1_0430.2	estrogen_receptor_1	protein_coding;lincRNA	1	41192824	41594799	+	TCONS_00000485;TCONS_00000486;TCONS_00000487;TCONS_00000488;TCONS_00000489;TCONS_00000490;TCONS_00000491;TCONS_00000493;TCONS_00000494;TCONS_00000495;TCONS_00000496;TCONS_00000497	41192824;41323194;41323240;41325462;41325531;41590494;41594112	41325726;41594799;41590697;41323885;41594796;41590619;41592204	ENSRNOG00000019358;ENSRNOG00000055166	Esr1;Rn50_1_0430.2	ENSRNOT00000082133;ENSRNOT00000078494;ENSRNOT00000026350;ENSRNOT00000088678;ENSRNOT00000081017;ENSRNOT00000088168;ENSRNOT00000089984;ENSRNOT00000092014	74	61	69	64	81	51	17	33	32	6	17	26	78.3236	51.0773	67.0468	52.0478	62.5697	49.7254	21.3953	34.4526	33.3316	8.451	16.4322	24.5875	41.6201	-0.279346	0.14877	-1.87771	0.0604204	0.998966	-1.31049	0.245867	-5.33009	9.8166e-08	1.0196e-06	-0.251058
XLOC_000216	Rn50_1_0427.1	?	sense_intronic	1	41324538	41325153	+	TCONS_00000492	41324538	41325153	ENSRNOG00000057689	Rn50_1_0427.1	ENSRNOT00000084857	0	1	0	0	0	0	0	0	0	0	0	0	?	?	?	?	?	?	?	?	?	?	?	?	?	?	?	?	?	?	?	?	?	?	?	?
XLOC_000217	Myct1;Rn50_1_0435.2	myc_target_1	protein_coding;lincRNA	1	42121633	42134380	+	TCONS_00000498;TCONS_00000499;TCONS_00000500	42121633;42121636;42133308	42134380;42131547;42134374	ENSRNOG00000018858;ENSRNOG00000053113	Myct1;Rn50_1_0435.2	ENSRNOT00000025616;ENSRNOT00000083589	1299	1794	1956	2054	1183	1010	572	333	403	312	240	176	1374.9	1502.17	1900.63	1670.41	913.827	984.758	719.888	347.658	419.77	439.452	231.985	166.439	889.324	-0.358578	0.148848	-2.40903	0.015995	0.998966	-1.78473	0.243658	-7.32472	2.39391e-13	5.47017e-12	-0.420731
XLOC_000218	Vip	vasoactive_intestinal_peptide	protein_coding	1	42169501	42177579	+	TCONS_00000501	42169501	42177579	ENSRNOG00000018808	Vip	ENSRNOT00000025477	10	5	10	4	6	0	5	9	3	0	5	3	10.5843	4.18666	9.71692	3.25299	4.63479	0	6.29273	9.39617	3.12484	0	4.83301	2.83702	4.90495	-0.24481	0.116455	-2.10219	0.0355369	0.998966	-0.188051	0.49282	-0.381581	0.702772	0.808767	-1.58254
XLOC_000219	AABR07001392.1	?	lincRNA	1	42216726	42233317	+	TCONS_00000502;TCONS_00000503	42216726	42230420;42233317	ENSRNOG00000054156	AABR07001392.1	ENSRNOT00000081949;ENSRNOT00000080624	1	0	0	0	0	1	0	0	2	0	0	0	?	?	?	?	?	?	?	?	?	?	?	?	?	?	?	?	?	?	?	?	?	?	?	?
XLOC_000220	Oprm1	opioid_receptor,_mu_1	protein_coding	1	43454803	43704948	+	TCONS_00000504;TCONS_00000505;TCONS_00000506;TCONS_00000507;TCONS_00000508;TCONS_00000509;TCONS_00000510;TCONS_00000511;TCONS_00000512;TCONS_00000513;TCONS_00000514;TCONS_00000515;TCONS_00000516;TCONS_00000517;TCONS_00000518;TCONS_00000519;TCONS_00000520;TCONS_00000521;TCONS_00000522;TCONS_00000523;TCONS_00000524;TCONS_00000525;TCONS_00000526;TCONS_00000527;TCONS_00000528;TCONS_00000529;TCONS_000…	43454803;43454867;43454870;43475418;43475562;43475589;43475595;43475597;43503264	43510853;43527693;43700633;43527716;43518746;43508870;43510657;43517148;43527605;43703276;43704948;43527549	ENSRNOG00000018191	Oprm1	ENSRNOT00000092034;ENSRNOT00000086685;ENSRNOT00000088389;ENSRNOT00000092578;ENSRNOT00000082455;ENSRNOT00000090697;ENSRNOT00000092385;ENSRNOT00000045144;ENSRNOT00000084099;ENSRNOT00000085873;ENSRNOT00000089326;ENSRNOT00000077168;ENSRNOT00000091832;ENSRNOT00000089428;ENSRNOT00000051837;ENSRNOT00000079390;ENSRNOT00000024682;ENSRNOT00000079628;ENSRNOT00000083308;ENSRNOT00000088253	1	1	2	0	1	1	0	1	1	0	1	0	?	?	?	?	?	?	?	?	?	?	?	?	?	?	?	?	?	?	?	?	?	?	?	?
XLOC_000221	Rn60_1_0437.1	?	processed_pseudogene	1	43662162	43663521	+	TCONS_00000534	43662162	43663521	ENSRNOG00000055098	Rn60_1_0437.1	ENSRNOT00000088838	0	0	0	0	0	0	0	0	0	0	0	0	?	?	?	?	?	?	?	?	?	?	?	?	?	?	?	?	?	?	?	?	?	?	?	?
XLOC_000222	Scaf8	SR-related_CTD-associated_factor_8	protein_coding	1	44018765	44171168	+	TCONS_00000535;TCONS_00000536;TCONS_00000537;TCONS_00000538;TCONS_00000539;TCONS_00000540;TCONS_00000541;TCONS_00000542;TCONS_00000543;TCONS_00000544;TCONS_00000545;TCONS_00000546;TCONS_00000547	44018765;44018770;44018819;44018863;44018977;44018985;44018992;44019017;44019059;44019207;44051144	44171168;44120615;44119980	ENSRNOG00000016919	Scaf8	ENSRNOT00000083425;ENSRNOT00000065733	897	1177	952	965	1099	870	585	819	734	485	956	777	949.409	985.54	925.051	784.783	848.94	848.257	736.25	855.051	764.544	683.122	924.072	734.789	836.651	-0.0944834	0.0972461	-0.971591	0.331254	0.998966	-0.179434	0.10924	-1.64257	0.100473	0.194781	-0.204768
XLOC_000223	Tiam2	T-cell_lymphoma_invasion_and_metastasis_2	protein_coding	1	44053265	44433193	+	TCONS_00000548;TCONS_00000550;TCONS_00000551;TCONS_00000552;TCONS_00000553;TCONS_00000554	44053265;44311513;44389263;44398559;44398713	44433193	ENSRNOG00000016728	Tiam2	ENSRNOT00000065386	209	249	198	236	342	293	75	133	122	21	136	158	221.211	208.496	192.395	191.926	264.183	285.677	94.391	138.854	127.077	29.5785	131.458	149.417	169.555	0.0185149	0.150474	0.123044	0.902072	0.998966	-0.961337	0.263929	-3.64241	0.000270094	0.00135613	0.253566
XLOC_000224	AABR07001444.1	?	lincRNA	1	44201653	44228243	+	TCONS_00000549	44201653	44228243	ENSRNOG00000057561	AABR07001444.1	ENSRNOT00000086762	2	2	0	2	0	4	4	0	4	5	5	3	2.11685	1.67467	0	1.62649	0	3.90003	5.03419	0	4.16645	7.0425	4.83301	2.83702	2.76927	0.0635969	0.0936234	0.679285	0.496958	0.998966	0.867483	0.559834	1.54954	0.121253	0.225479	0.500707
XLOC_000225	Cldn20	claudin_20	protein_coding	1	44446765	44447424	+	TCONS_00000555	44446765	44447424	ENSRNOG00000023531	Cldn20	ENSRNOT00000030132	0	0	0	0	0	0	0	0	0	0	0	0	?	?	?	?	?	?	?	?	?	?	?	?	?	?	?	?	?	?	?	?	?	?	?	?
XLOC_000226	AABR07001448.1	?	lincRNA	1	44789374	44835208	+	TCONS_00000556	44789374	44835208	ENSRNOG00000059546	AABR07001448.1	ENSRNOT00000087973	0	0	0	0	0	0	0	0	0	0	0	0	?	?	?	?	?	?	?	?	?	?	?	?	?	?	?	?	?	?	?	?	?	?	?	?
XLOC_000227	AABR07001455.1	?	lincRNA	1	45621344	45622240	+	TCONS_00000557	45621344	45622240	ENSRNOG00000053507	AABR07001455.1	ENSRNOT00000088141	0	0	0	0	0	0	0	0	0	0	0	0	?	?	?	?	?	?	?	?	?	?	?	?	?	?	?	?	?	?	?	?	?	?	?	?
XLOC_000228	Arid1b	AT_rich_interactive_domain_1B_(Swi1_like)	protein_coding	1	45881246	46234860	+	TCONS_00000558;TCONS_00000559;TCONS_00000560;TCONS_00000562;TCONS_00000563;TCONS_00000564;TCONS_00000565	45881246;45881258;45923222	46234860;46232119;46233374	ENSRNOG00000017030	Arid1b	ENSRNOT00000022939;ENSRNOT00000084454	1559	2034	1550	1472	1884	1404	878	1385	1540	706	1800	2095	1650.09	1703.13	1506.12	1197.1	1455.33	1368.91	1105	1445.97	1604.08	994.401	1739.88	1981.19	1479.27	-0.033404	0.132372	-0.25235	0.800771	0.998966	0.00175836	0.174718	0.010064	0.99197	0.995574	-0.273123
XLOC_000229	NA	Cufflinks_new_gene	NA	1	45895067	45896757	+	TCONS_00000561	45895067	45896757	NA	NA	NA	?	?	?	?	?	?	?	?	?	?	?	?	?	?	?	?	?	?	?	?	?	?	?	?	?	?	?	?	?	?	?	?	?	?	?	?
XLOC_000230	Zdhhc14	zinc_finger,_DHHC-type_containing_14	protein_coding	1	46377932	46649318	+	TCONS_00000566;TCONS_00000567;TCONS_00000568;TCONS_00000569;TCONS_00000570;TCONS_00000571	46377932;46378758;46378807;46621402	46649318;46649292	ENSRNOG00000029049	Zdhhc14	ENSRNOT00000043521	249	405	296	420	297	215	189	262	265	219	297	231	263.548	339.12	287.621	341.564	229.422	209.627	237.865	273.533	276.028	308.461	287.081	218.451	272.693	-0.0577472	0.125727	-0.459307	0.646013	0.998966	-0.0600378	0.158836	-0.377985	0.705442	0.810618	-0.189624
XLOC_000231	Snx9	sorting_nexin_9	protein_coding	1	46779769	46827314	+	TCONS_00000572;TCONS_00000573;TCONS_00000574;TCONS_00000575	46779769;46779860;46809431;46811074	46827314;46825830	ENSRNOG00000046874	Snx9	ENSRNOT00000075268	801	965	796	967	1263	854	845	1114	1085	665	1134	1284	847.8	808.026	773.467	786.41	975.624	832.657	1063.47	1163.04	1130.15	936.652	1096.13	1214.25	968.972	0.021553	0.0949852	0.226909	0.820495	0.998966	0.392323	0.106006	3.70093	0.000214807	0.0011065	0.0955426
XLOC_000232	Synj2	synaptojanin_2	protein_coding	1	46835890	46938241	+	TCONS_00000576;TCONS_00000577;TCONS_00000578;TCONS_00000579;TCONS_00000580;TCONS_00000581;TCONS_00000582;TCONS_00000583;TCONS_00000584;TCONS_00000585;TCONS_00000586;TCONS_00000587;TCONS_00000588;TCONS_00000589;TCONS_00000590	46835890;46835908;46835914;46835915;46835941;46835971;46873011	46934273;46938241;46932053;46932529	ENSRNOG00000017114	Synj2	ENSRNOT00000066798;ENSRNOT00000067661;ENSRNOT00000068476	390	430	389	402	499	469	115	190	132	134	157	165	412.786	360.053	377.988	326.925	385.46	457.279	144.733	198.364	137.493	188.739	151.757	156.036	274.801	0.0249391	0.1171	0.212972	0.831348	0.998966	-1.23013	0.141828	-8.67343	4.19305e-18	1.50392e-16	0.0228734
XLOC_000233	Gtf2h5	general_transcription_factor_IIH,_polypeptide_5	protein_coding	1	46978382	46985313	+	TCONS_00000591;TCONS_00000592	46978382;46978458	46985313;46985032	ENSRNOG00000018007	Gtf2h5	ENSRNOT00000024211	184	212	259	345	246	229	166	213	177	190	157	127	194.75	177.514	251.668	280.57	190.027	223.277	208.919	222.376	184.366	267.615	151.757	120.101	206.078	-0.0137708	0.140178	-0.0982383	0.921743	0.998966	-0.189454	0.198439	-0.954722	0.339718	0.491679	0.153772
XLOC_000234	Tulp4	tubby_like_protein_4	protein_coding	1	47004368	47131553	+	TCONS_00000593;TCONS_00000594;TCONS_00000595;TCONS_00000596;TCONS_00000597;TCONS_00000598	47004368;47004390;47004397;47004406;47032113;47072664	47131553;47127035	ENSRNOG00000018012	Tulp4	ENSRNOT00000024412	1690	2200	1953	1923	1995	1640	1176	1499	1350	735	1552	1601	1788.74	1842.13	1897.71	1563.87	1541.07	1599.01	1480.05	1564.98	1406.18	1035.25	1500.17	1514.02	1561.1	-0.161488	0.0992072	-1.62778	0.103571	0.998966	-0.261365	0.112093	-2.33169	0.0197172	0.0527627	-0.233131
XLOC_000235	Tmem181	transmembrane_protein_181	protein_coding	1	47149001	47205574	+	TCONS_00000599;TCONS_00000600;TCONS_00000601;TCONS_00000602;TCONS_00000603;TCONS_00000604	47149001;47149248;47162353;47162394;47173019	47205574;47202549	ENSRNOG00000018158	Tmem181	ENSRNOT00000068457	503	684	560	703	819	552	579	743	713	460	812	832	532.389	572.735	544.148	571.713	632.649	538.205	728.698	775.706	742.67	647.91	784.881	786.801	654.875	0.0288507	0.0890167	0.324104	0.745859	0.998966	0.395246	0.0977961	4.04153	5.31025e-05	0.000320099	0.0797585
XLOC_000236	Sytl3	synaptotagmin-like_3	protein_coding	1	47231093	47287371	+	TCONS_00000605	47231093	47287371	ENSRNOG00000018321	Sytl3	ENSRNOT00000024967	14	15	16	19	30	14	30	27	30	40	25	28	14.818	12.56	15.5471	15.4517	23.174	13.6501	37.7564	28.1885	31.2484	56.34	24.1651	26.4789	24.9482	0.0980023	0.150941	0.649277	0.516159	0.998966	1.01187	0.28168	3.59227	0.000327805	0.00160652	0.297419
XLOC_000237	AABR07001493.1	?	lincRNA	1	47513066	47537519	+	TCONS_00000606;TCONS_00000607;TCONS_00000608;TCONS_00000609	47513066;47533976	47513946;47534096;47537519	ENSRNOG00000058258	AABR07001493.1	ENSRNOT00000080468;ENSRNOT00000090336;ENSRNOT00000086823	2	2	0	0	1	0	0	0	0	0	1	0	?	?	?	?	?	?	?	?	?	?	?	?	?	?	?	?	?	?	?	?	?	?	?	?
XLOC_000238	Fndc1	fibronectin_type_III_domain_containing_1	protein_coding	1	47605262	47687504	+	TCONS_00000610;TCONS_00000611;TCONS_00000612;TCONS_00000613;TCONS_00000614	47605262;47605415	47687504;47686843	ENSRNOG00000030210	Fndc1	ENSRNOT00000089458;ENSRNOT00000034842	307	646	326	265	339	467	129	207	222	110	166	225	324.937	540.917	316.772	215.51	261.866	455.329	162.352	216.112	231.238	154.935	160.456	212.777	271.1	-0.184359	0.142741	-1.29156	0.196508	0.998966	-0.858961	0.208395	-4.12179	3.75946e-05	0.000234993	-0.345503
XLOC_000239	AABR07001497.2	?	lincRNA	1	47704677	47725747	+	TCONS_00000615	47704677	47725747	ENSRNOG00000058069	AABR07001497.2	ENSRNOT00000089344	0	1	1	0	0	0	0	0	0	0	0	0	?	?	?	?	?	?	?	?	?	?	?	?	?	?	?	?	?	?	?	?	?	?	?	?
XLOC_000240	Wtap	Wilms_tumor_1_associated_protein	protein_coding	1	47942500	47967748	+	TCONS_00000616;TCONS_00000617;TCONS_00000618;TCONS_00000619;TCONS_00000620	47942500;47942791;47942800	47960007;47967631;47967748;47959694	ENSRNOG00000019091	Wtap	ENSRNOT00000025936;ENSRNOT00000079312	570	702	961	1241	943	628	799	786	586	485	542	444	603.303	587.807	933.796	1009.24	728.435	612.305	1005.58	820.599	610.386	683.122	523.898	419.879	711.529	-0.142772	0.142852	-0.999441	0.317581	0.998966	-0.152572	0.208809	-0.730679	0.464975	0.614223	0.145725
XLOC_000241	Acat2	acetyl-CoA_acetyltransferase_2	protein_coding	1	47972371	47998206	+	TCONS_00000621;TCONS_00000622;TCONS_00000623;TCONS_00000624;TCONS_00000625	47972371;47972399;47972425	47998206;47992653;47991846	ENSRNOG00000019189	Acat2	ENSRNOT00000077707;ENSRNOT00000033408	66	98	92	109	96	65	79	65	74	13	102	92	69.8562	82.0586	89.3957	88.6439	74.1567	63.3755	99.4252	67.8612	77.0794	18.3105	98.5934	87.002	76.3132	-0.0871207	0.15075	-0.577914	0.563322	0.998966	-0.0536341	0.270581	-0.198218	0.842874	0.904114	-0.0928465
XLOC_000242	Acat2l1	acetyl-CoA_acetyltransferase_2-like_1	protein_coding	1	47996521	48026268	+	TCONS_00000626;TCONS_00000627;TCONS_00000628	47996521;48008683	48026268;48025579	ENSRNOG00000013975	Acat2l1	ENSRNOT00000076951;ENSRNOT00000018934	11	14	13	1	20	10	6	8	10	6	11	28	11.6427	11.7227	12.632	0.813247	15.4493	9.75008	7.55128	8.35215	10.4161	8.451	10.6326	26.4789	11.1577	0.0426101	0.131758	0.323398	0.746394	0.998966	0.187544	0.431009	0.435127	0.66347	0.780617	-0.466721
XLOC_000243	Mrpl18	mitochondrial_ribosomal_protein_L18	protein_coding	1	48033735	48038733	+	TCONS_00000629;TCONS_00000630;TCONS_00000631;TCONS_00000632	48033735;48033768;48033916;48038181	48038733;48038726	ENSRNOG00000014582	Mrpl18	ENSRNOT00000020064	171	183	188	205	301	207	134	174	163	139	193	148	180.991	153.232	182.678	166.716	232.512	201.827	168.645	181.659	169.783	195.781	186.554	139.96	180.028	0.0912182	0.118843	0.767553	0.442753	0.998966	-0.0988675	0.144774	-0.682911	0.494663	0.641263	0.219726
XLOC_000244	Pnldc1	poly(A)-specific_ribonuclease_(PARN)-like_domain_containing_1	protein_coding	1	48039909	48058400	+	TCONS_00000633;TCONS_00000634;TCONS_00000635;TCONS_00000636;TCONS_00000637;TCONS_00000638	48039909;48039963;48040032;48043554	48058227;48058400;48051113;48051126	ENSRNOG00000023140	Pnldc1	ENSRNOT00000076225;ENSRNOT00000075858;ENSRNOT00000060412;ENSRNOT00000076338;ENSRNOT00000076545	62	66	32	64	66	71	39	57	39	68	50	96	65.6224	55.2639	31.0941	52.0478	50.9827	69.2256	49.0833	59.5091	40.6229	95.778	48.3301	90.7847	59.0287	0.243516	0.148313	1.64191	0.100609	0.998966	0.217445	0.239098	0.909438	0.363119	0.515556	0.178445
XLOC_000245	Mas1	MAS1_proto-oncogene,_G_protein-coupled_receptor	protein_coding	1	48077033	48112362	+	TCONS_00000639;TCONS_00000640;TCONS_00000641;TCONS_00000642;TCONS_00000643;TCONS_00000644;TCONS_00000645;TCONS_00000646;TCONS_00000647;TCONS_00000648	48077033;48097230;48097231;48097233;48097278;48097681;48102863	48108216;48112362	ENSRNOG00000014971	Mas1	ENSRNOT00000020100	1	1	0	1	0	1	0	0	0	0	0	0	?	?	?	?	?	?	?	?	?	?	?	?	?	?	?	?	?	?	?	?	?	?	?	?
XLOC_000246	Igf2r	insulin-like_growth_factor_2_receptor	protein_coding	1	48176106	48264482	+	TCONS_00000649;TCONS_00000650	48176106;48207887	48264477;48264482	ENSRNOG00000014997	Igf2r	ENSRNOT00000021840	1801	2326	1760	1815	2725	2121	1059	1554	1690	821	1657	1731	1906.23	1947.64	1710.18	1476.04	2104.97	2067.99	1332.8	1622.4	1760.33	1156.38	1601.66	1636.96	1693.63	-0.0322468	0.115332	-0.279598	0.779786	0.998966	-0.295284	0.138221	-2.13632	0.0326532	0.0799938	0.0217303
XLOC_000247	Slc22a1	solute_carrier_family_22_(organic_cation_transporter),_member_1	protein_coding	1	48273611	48300655	+	TCONS_00000651;TCONS_00000652	48273611;48273639	48300655;48300495	ENSRNOG00000016337	Slc22a1	ENSRNOT00000022254;ENSRNOT00000022068	3	5	4	13	8	13	6	8	12	8	14	15	3.17528	4.18666	3.88677	10.5722	6.17972	12.6751	7.55128	8.35215	12.4994	11.268	13.5324	14.1851	9.00534	0.284182	0.143052	1.98657	0.0469698	0.998966	0.667204	0.372058	1.79328	0.0729284	0.151531	1.36559
XLOC_000248	AC114389.1	?	protein_coding	1	48319522	48323700	+	TCONS_00000653;TCONS_00000654;TCONS_00000655	48319522;48320802	48322296;48323700	ENSRNOG00000053944	AC114389.1	ENSRNOT00000080281;ENSRNOT00000082903	4	14	21	25	10	18	82	27	51	44	135	62	4.23371	11.7227	20.4055	20.3312	7.72466	17.5502	103.201	28.1885	53.1223	61.974	130.491	58.6318	43.1314	0.147946	0.146258	1.01154	0.311756	0.998966	2.16096	0.351263	6.15198	7.65234e-10	1.1207e-08	0.313986
XLOC_000249	Slc22a3	solute_carrier_family_22_(organic_cation_transporter),_member_3	protein_coding	1	48433079	48521256	+	TCONS_00000656	48433079	48521256	ENSRNOG00000022946	Slc22a3	ENSRNOT00000037369	28	59	63	38	71	39	44	68	41	27	47	69	29.6359	49.4026	61.2166	30.9034	54.8451	38.0253	55.376	70.9933	42.7062	38.0295	45.4303	65.2515	48.4846	-0.104622	0.148631	-0.7039	0.481495	0.998966	0.257173	0.241758	1.06376	0.287437	0.434074	-0.181266
XLOC_000250	Map3k4	mitogen_activated_protein_kinase_kinase_kinase_4	protein_coding	1	48625665	48711721	+	TCONS_00000657;TCONS_00000658;TCONS_00000659;TCONS_00000660;TCONS_00000661;TCONS_00000662;TCONS_00000663;TCONS_00000664;TCONS_00000665;TCONS_00000666	48625665;48625715;48625743;48625754	48711721;48683735;48711642;48711634	ENSRNOG00000017419	Map3k4	ENSRNOT00000084317;ENSRNOT00000064018	379	434	366	358	550	453	243	315	356	161	375	351	401.144	363.402	355.639	291.142	424.856	441.679	305.827	328.866	370.814	226.768	362.476	331.932	350.379	-0.0285397	0.123052	-0.231932	0.816591	0.998966	-0.235024	0.153136	-1.53474	0.124847	0.230754	0.0471888
XLOC_000251	AABR07001518.1	?	lincRNA	1	49132368	49134065	+	TCONS_00000667	49132368	49134065	ENSRNOG00000055141	AABR07001518.1	ENSRNOT00000081808	0	0	0	0	0	1	0	0	0	0	0	1	?	?	?	?	?	?	?	?	?	?	?	?	?	?	?	?	?	?	?	?	?	?	?	?
XLOC_000252	NA	Cufflinks_new_gene	NA	1	50070213	50491517	+	TCONS_00000668	50070213	50491517	NA	NA	NA	?	?	?	?	?	?	?	?	?	?	?	?	?	?	?	?	?	?	?	?	?	?	?	?	?	?	?	?	?	?	?	?	?	?	?	?
XLOC_000253	Qk	quaking	protein_coding	1	50827609	51069521	+	TCONS_00000669;TCONS_00000670;TCONS_00000671;TCONS_00000672;TCONS_00000673;TCONS_00000674;TCONS_00000675;TCONS_00000676;TCONS_00000677;TCONS_00000678;TCONS_00000679;TCONS_00000680;TCONS_00000681;TCONS_00000682	50827609;50827611;50827663;50827710;50828134;50828585;50829415	51069521;50931579;50933516;51050257;51052340	ENSRNOG00000048297	Qk	ENSRNOT00000089149;ENSRNOT00000086441;ENSRNOT00000023290;ENSRNOT00000035402	2197	3256	4371	4370	2848	1916	1327	2262	1579	986	2242	2219	2325.36	2726.35	4247.27	3553.89	2199.98	1868.12	1670.09	2361.57	1644.71	1388.78	2167.12	2098.45	2354.31	-0.099226	0.141428	-0.7016	0.482928	0.998966	-0.555628	0.203069	-2.73616	0.00621611	0.0201201	-0.286808
XLOC_000254	Pabpc6	poly(A)_binding_protein,_cytoplasmic_6	protein_coding	1	51619875	51622942	+	TCONS_00000683	51619875	51622942	ENSRNOG00000017367	Pabpc6	ENSRNOT00000023319	0	1	1	0	1	0	2	0	0	0	1	0	?	?	?	?	?	?	?	?	?	?	?	?	?	?	?	?	?	?	?	?	?	?	?	?
XLOC_000255	Rnaset2	ribonuclease_T2	protein_coding	1	53174273	53192076	+	TCONS_00000684;TCONS_00000685;TCONS_00000686	53174273;53174879;53174975	53192076;53192048;53191952	ENSRNOG00000013190	Rnaset2	ENSRNOT00000084628;ENSRNOT00000017601	872	1087	1089	1454	1573	925	1518	1842	1721	1434	1084	1809	922.948	910.18	1058.17	1182.46	1215.09	901.883	1910.47	1923.08	1792.62	2019.79	1047.8	1710.73	1382.93	-0.0186407	0.128572	-0.144983	0.884724	0.998966	0.731716	0.165292	4.42682	9.56329e-06	6.83171e-05	0.190935
XLOC_000256	Rps6ka2;AABR07001573.1	ribosomal_protein_S6_kinase_polypeptide_2	protein_coding	1	53220332	53499624	+	TCONS_00000687;TCONS_00000688;TCONS_00000689;TCONS_00000690;TCONS_00000691;TCONS_00000692;TCONS_00000693	53220332;53220397;53360157	53499624;53284319;53499445	ENSRNOG00000013194;ENSRNOG00000057484	Rps6ka2;AABR07001573.1	ENSRNOT00000017809;ENSRNOT00000089989	829	975	631	728	790	747	273	369	425	162	581	471	877.436	816.399	613.138	592.044	610.248	728.331	343.583	385.243	442.686	228.177	561.596	445.413	553.691	-0.0641477	0.138674	-0.462579	0.643666	0.998966	-0.787103	0.193241	-4.07316	4.63787e-05	0.000284641	-0.257202
XLOC_000257	Tcp10b	t-complex_protein_10b	protein_coding	1	53531076	53554113	+	TCONS_00000694;TCONS_00000695;TCONS_00000696	53531076;53531947	53554113;53553639	ENSRNOG00000013374	Tcp10b	ENSRNOT00000018015;ENSRNOT00000077340	0	0	0	1	0	0	0	0	0	0	1	0	?	?	?	?	?	?	?	?	?	?	?	?	?	?	?	?	?	?	?	?	?	?	?	?
XLOC_000258	NA	Cufflinks_new_gene	NA	1	53841421	53841457	+	TCONS_00000697	53841421	53841457	NA	NA	NA	?	?	?	?	?	?	?	?	?	?	?	?	?	?	?	?	?	?	?	?	?	?	?	?	?	?	?	?	?	?	?	?	?	?	?	?
XLOC_000259	AABR07001591.1	?	lincRNA	1	53841653	53844518	+	TCONS_00000698	53841653	53844518	ENSRNOG00000051938	AABR07001591.1	ENSRNOT00000082276	44	35	42	66	42	34	8	18	12	22	25	8	46.5708	29.3066	40.8111	53.6743	32.4436	33.1503	10.0684	18.7923	12.4994	30.987	24.1651	7.5654	28.3362	0.117339	0.150387	0.780246	0.435246	0.998966	-1.11171	0.306829	-3.62323	0.000290951	0.00144737	0.0372471
XLOC_000260	Tcte2	t-complex-associated_testis_expressed_2	protein_coding	1	53874860	53892369	+	TCONS_00000699	53874860	53892369	ENSRNOG00000058564	Tcte2	ENSRNOT00000090486	0	1	0	5	1	7	0	2	0	3	0	0	0	0.837333	0	4.06623	0.772466	6.82506	0	2.08804	0	4.2255	0	0	1.56789	0.0980674	0.0667972	1.46814	0.142067	0.998966	-0.45766	0.581074	-0.78761	0.430925	0.58217	3.50303
XLOC_000261	AABR07001592.1	?	lincRNA	1	53982941	53983745	+	TCONS_00000700	53982941	53983745	ENSRNOG00000054756	AABR07001592.1	ENSRNOT00000089416	0	0	0	0	0	0	0	0	1	0	0	0	?	?	?	?	?	?	?	?	?	?	?	?	?	?	?	?	?	?	?	?	?	?	?	?
XLOC_000262	NA	Cufflinks_new_gene	NA	1	53997683	54001673	+	TCONS_00000701	53997683	54001673	NA	NA	NA	?	?	?	?	?	?	?	?	?	?	?	?	?	?	?	?	?	?	?	?	?	?	?	?	?	?	?	?	?	?	?	?	?	?	?	?
XLOC_000263	AABR07001594.1	?	lincRNA	1	54062186	54063901	+	TCONS_00000702	54062186	54063901	ENSRNOG00000051553	AABR07001594.1	ENSRNOT00000089898	3	1	0	0	1	0	0	0	0	0	4	1	3.17528	0.837333	0	0	0.772466	0	0	0	0	0	3.86641	0.945674	0.799763	0.0132286	0.0503419	0.262775	0.792724	0.998966	0.0256453	0.538561	0.0476183	0.96202	0.977895	-2.12135
XLOC_000264	LOC102551080	uncharacterized_LOC102551080	lincRNA	1	54297868	54300583	+	TCONS_00000703	54297868	54300583	ENSRNOG00000053004	LOC102551080	ENSRNOT00000088831	0	0	0	0	0	0	0	0	0	0	0	0	?	?	?	?	?	?	?	?	?	?	?	?	?	?	?	?	?	?	?	?	?	?	?	?
XLOC_000265	AABR07001623.1	?	lincRNA	1	54324892	54325372	+	TCONS_00000704	54324892	54325372	ENSRNOG00000061719	AABR07001623.1	ENSRNOT00000089974	6	16	3	10	14	18	1	1	3	0	3	16	6.35056	13.3973	2.91508	8.13247	10.8145	17.5502	1.25855	1.04402	3.12484	0	2.89981	15.1308	6.88484	0.178391	0.113997	1.56488	0.117611	0.998966	-0.977647	0.502601	-1.94518	0.0517537	0.115568	0.670449
XLOC_000266	RGD1561667	similar_to_putative_protein_kinase	protein_coding	1	55219773	55221609	+	TCONS_00000705	55219773	55221609	ENSRNOG00000030145	RGD1561667	ENSRNOT00000041610	0	0	0	0	0	0	0	0	0	0	0	0	?	?	?	?	?	?	?	?	?	?	?	?	?	?	?	?	?	?	?	?	?	?	?	?
XLOC_000267	AABR07001734.1	?	lincRNA	1	55707398	55754357	+	TCONS_00000706	55707398	55754357	ENSRNOG00000054834	AABR07001734.1	ENSRNOT00000089548	0	0	0	0	0	0	0	0	0	0	0	0	?	?	?	?	?	?	?	?	?	?	?	?	?	?	?	?	?	?	?	?	?	?	?	?
XLOC_000268	Smoc2	SPARC_related_modular_calcium_binding_2	protein_coding	1	56242346	56374120	+	TCONS_00000707;TCONS_00000708	56242346;56288832	56373984;56374120	ENSRNOG00000014166	Smoc2	ENSRNOT00000019317;ENSRNOT00000079718	208	289	172	166	209	192	361	391	543	433	536	603	220.153	241.989	167.131	134.999	161.445	187.202	454.335	408.211	565.596	609.88	518.099	570.242	353.274	-0.0402693	0.129327	-0.311377	0.755514	0.998966	1.4638	0.167166	8.75655	2.01313e-18	7.3738e-17	-0.383118
XLOC_000269	LOC100125364	hypothetical_protein_LOC100125364	protein_coding	1	56949712	56952433	+	TCONS_00000709;TCONS_00000710	56949712	56952431;56952433	ENSRNOG00000015597	LOC100125364	ENSRNOT00000020889	236	271	265	430	292	229	253	188	193	187	187	175	249.789	226.917	257.498	349.696	225.56	223.277	318.412	196.275	201.031	263.389	180.755	165.493	238.174	-0.037588	0.137048	-0.274269	0.783878	0.998966	-0.210638	0.188022	-1.12028	0.262592	0.406154	0.122276
XLOC_000270	Ermard	ER_membrane-associated_RNA_degradation	protein_coding	1	56982781	57002523	+	TCONS_00000711;TCONS_00000712;TCONS_00000713;TCONS_00000714;TCONS_00000715;TCONS_00000716;TCONS_00000717;TCONS_00000718	56982781;56982820;56982821;56982880;56995433	57002523;57001665	ENSRNOG00000015230	Ermard	ENSRNOT00000059845	247	251	300	489	532	417	208	185	208	198	167	284	261.431	210.17	291.508	397.678	410.952	406.578	261.778	193.143	216.656	278.883	161.423	268.572	279.898	0.279354	0.133361	2.09472	0.0361959	0.998966	-0.483745	0.17738	-2.72717	0.00638808	0.0205764	0.672472
XLOC_000271	NA	Cufflinks_new_gene	NA	1	57123730	57128247	+	TCONS_00000719	57123730	57128247	NA	NA	NA	?	?	?	?	?	?	?	?	?	?	?	?	?	?	?	?	?	?	?	?	?	?	?	?	?	?	?	?	?	?	?	?	?	?	?	?
XLOC_000272	Fam120b	family_with_sequence_similarity_120B	protein_coding	1	57332193	57392113	+	TCONS_00000720;TCONS_00000721;TCONS_00000722;TCONS_00000723;TCONS_00000724;TCONS_00000725	57332193;57345577;57345683;57357205	57392113;57390470;57389772	ENSRNOG00000058790	Fam120b	ENSRNOT00000084017;ENSRNOT00000082790	565	693	504	606	727	478	425	435	499	380	595	510	598.011	580.271	489.733	492.828	561.582	466.054	534.882	454.148	519.765	535.23	575.128	482.294	524.161	-0.0247998	0.100562	-0.246611	0.805209	0.998966	-0.0392627	0.114105	-0.344092	0.730777	0.828016	-0.132722
XLOC_000273	Tbp	TATA_box_binding_protein	protein_coding	1	57491408	57518086	+	TCONS_00000726;TCONS_00000727;TCONS_00000728	57491408;57491643	57509450;57508449;57518086	ENSRNOG00000001489	Tbp	ENSRNOT00000002038	229	279	216	318	238	170	163	182	166	150	194	170	242.38	233.616	209.886	258.613	183.847	165.751	205.143	190.011	172.908	211.275	187.521	160.765	201.81	-0.0805753	0.119949	-0.671748	0.501744	0.998966	-0.197182	0.146928	-1.34203	0.179585	0.305139	-0.171454
XLOC_000274	NA	Cufflinks_new_gene	NA	1	57510807	57512793	+	TCONS_00000729	57510807	57512793	NA	NA	NA	?	?	?	?	?	?	?	?	?	?	?	?	?	?	?	?	?	?	?	?	?	?	?	?	?	?	?	?	?	?	?	?	?	?	?	?
XLOC_000275	Pdcd2	programmed_cell_death_2	protein_coding	1	57513116	57517200	+	TCONS_00000730	57513116	57517200	ENSRNOG00000001490	Pdcd2	ENSRNOT00000002040	23	33	35	25	14	18	9	37	35	11	19	27	24.3438	27.632	34.0092	20.3312	10.8145	17.5502	11.3269	38.6287	36.4565	15.4935	18.3654	25.5332	23.3738	-0.315986	0.150537	-2.09905	0.0358124	0.998966	0.134284	0.301617	0.445212	0.656166	0.775143	-0.825663
XLOC_000276	NA	Cufflinks_new_gene	NA	1	57564554	57565151	+	TCONS_00000731	57564554	57565151	NA	NA	NA	?	?	?	?	?	?	?	?	?	?	?	?	?	?	?	?	?	?	?	?	?	?	?	?	?	?	?	?	?	?	?	?	?	?	?	?
XLOC_000277	AABR07001780.1	?	lincRNA	1	57666864	57667632	+	TCONS_00000732	57666864	57667632	ENSRNOG00000056729	AABR07001780.1	ENSRNOT00000087541	0	0	0	0	0	0	0	0	0	0	0	0	?	?	?	?	?	?	?	?	?	?	?	?	?	?	?	?	?	?	?	?	?	?	?	?
XLOC_000278	Chd1	chromodomain_helicase_DNA_binding_protein_1	protein_coding	1	57690732	57757943	+	TCONS_00000733;TCONS_00000734;TCONS_00000735;TCONS_00000736;TCONS_00000737;TCONS_00000738	57690732;57690936;57691124;57692836;57692983	57757943;57736986;57745041;57755485	ENSRNOG00000014434	Chd1	ENSRNOT00000019358;ENSRNOT00000083968	674	844	982	1338	888	626	829	833	573	450	550	546	713.379	706.709	954.202	1088.12	685.949	610.355	1043.33	869.667	596.845	633.825	531.631	516.338	745.863	-0.197229	0.138696	-1.42202	0.155022	0.998966	-0.197605	0.193302	-1.02226	0.306659	0.456272	0.00660267
XLOC_000279	AABR07001799.1	?	lincRNA	1	57999495	58094608	+	TCONS_00000739	57999495	58094608	ENSRNOG00000052286	AABR07001799.1	ENSRNOT00000084574	0	0	0	0	0	0	0	0	0	0	0	0	?	?	?	?	?	?	?	?	?	?	?	?	?	?	?	?	?	?	?	?	?	?	?	?
XLOC_000280	NA	Cufflinks_new_gene	NA	1	58296114	58296139	+	TCONS_00000740	58296114	58296139	NA	NA	NA	?	?	?	?	?	?	?	?	?	?	?	?	?	?	?	?	?	?	?	?	?	?	?	?	?	?	?	?	?	?	?	?	?	?	?	?
XLOC_000281	Riok2	RIO_kinase_2	protein_coding	1	59129878	59147668	+	TCONS_00000741;TCONS_00000742	59129878;59129951	59147668;59146776	ENSRNOG00000012692	Riok2	ENSRNOT00000017165	207	293	266	322	473	318	403	518	412	282	377	398	219.094	245.338	258.47	261.866	365.376	310.053	507.194	540.802	429.145	397.197	364.409	376.378	356.277	-0.00476435	0.127205	-0.0374542	0.970123	0.998966	0.640439	0.162135	3.95004	7.81379e-05	0.000450405	0.37442
XLOC_000282	Lix1	limb_and_CNS_expressed_1	protein_coding	1	59156251	59214467	+	TCONS_00000743;TCONS_00000744	59156251;59159131	59214452;59214467	ENSRNOG00000012988	Lix1	ENSRNOT00000017442	3	0	6	3	2	5	5	2	1	8	4	4	3.17528	0	5.83015	2.43974	1.54493	4.87504	6.29273	2.08804	1.04161	11.268	3.86641	3.7827	3.85039	0.0718546	0.105279	0.682519	0.494911	0.998966	0.456898	0.529086	0.86356	0.38783	0.540019	-0.020678
XLOC_000283	LOC688452	hypothetical_protein_LOC688452	protein_coding	1	59700297	59716065	+	TCONS_00000745;TCONS_00000746;TCONS_00000747;TCONS_00000748;TCONS_00000749;TCONS_00000750;TCONS_00000751;TCONS_00000752;TCONS_00000753;TCONS_00000754;TCONS_00000755;TCONS_00000756;TCONS_00000757;TCONS_00000758;TCONS_00000759;TCONS_00000760;TCONS_00000761;TCONS_00000762;TCONS_00000763	59700297;59704692;59704873;59704878;59704928;59704935;59704948;59704998;59712169;59712262;59712368;59713015	59716065;59715763	ENSRNOG00000039076	LOC688452	ENSRNOT00000014598	170	197	159	225	222	202	88	114	128	128	152	202	179.933	164.955	154.499	182.981	171.487	196.952	110.752	119.018	133.327	180.288	146.924	191.026	161.012	0.26033	0.116049	2.24329	0.0248782	0.998966	-0.260706	0.13959	-1.86765	0.061811	0.133063	0.142419
XLOC_000284	Has1	hyaluronan_synthase_1	protein_coding	1	59716675	59720684	+	TCONS_00000764	59716675	59720684	ENSRNOG00000010994	Has1	ENSRNOT00000014824	106	147	110	152	133	115	79	93	98	99	77	126	112.193	123.088	106.886	123.614	102.738	112.126	99.4252	97.0937	102.078	139.441	74.4284	119.155	109.356	0.0469142	0.129094	0.36341	0.716299	0.998966	-0.11252	0.166597	-0.675402	0.499421	0.645539	-0.0170858
XLOC_000285	Has1	hyaluronan_synthase_1	protein_coding	1	59721563	59723930	+	TCONS_00000765	59721563	59723930	ENSRNOG00000010994	Has1	ENSRNOT00000014824	0	2	3	0	1	1	0	0	2	6	0	1	0	1.67467	2.91508	0	0.772466	0.975008	0	0	2.08323	8.451	0	0.945674	1.48476	0.0225715	0.064746	0.348616	0.727377	0.998966	0.338142	0.578842	0.58417	0.559106	0.697548	-1.42747
XLOC_000286	Fpr1	formyl_peptide_receptor_1	protein_coding	1	59765826	59768320	+	TCONS_00000766;TCONS_00000767	59765826;59765835	59768320;59767042	ENSRNOG00000011174	Fpr1	ENSRNOT00000014842	3	13	8	6	13	7	29	20	50	14	36	48	3.17528	10.8853	7.77354	4.87948	10.0421	6.82506	36.4978	20.8804	52.0807	19.719	34.7977	45.3924	21.0791	-0.0338312	0.147782	-0.228927	0.818926	0.998966	2.03789	0.342202	5.95524	2.59689e-09	3.52213e-08	-0.0260039
XLOC_000287	NA	Cufflinks_new_gene	NA	1	59769515	59771054	+	TCONS_00000768	59769515	59771054	NA	NA	NA	?	?	?	?	?	?	?	?	?	?	?	?	?	?	?	?	?	?	?	?	?	?	?	?	?	?	?	?	?	?	?	?	?	?	?	?
XLOC_000288	NA	Cufflinks_new_gene	NA	1	59833832	59834229	+	TCONS_00000769	59833832	59834229	NA	NA	NA	?	?	?	?	?	?	?	?	?	?	?	?	?	?	?	?	?	?	?	?	?	?	?	?	?	?	?	?	?	?	?	?	?	?	?	?
XLOC_000289	Vom1r6	vomeronasal_1_receptor_6	protein_coding	1	60044985	60045881	+	TCONS_00000770	60044985	60045881	ENSRNOG00000052154	Vom1r6	ENSRNOT00000079924	0	0	0	0	0	0	0	0	0	0	0	0	?	?	?	?	?	?	?	?	?	?	?	?	?	?	?	?	?	?	?	?	?	?	?	?
XLOC_000290	AC091336.1	?	protein_coding	1	60106034	60107039	+	TCONS_00000771	60106034	60107039	ENSRNOG00000011234	AC091336.1	ENSRNOT00000014930	1	0	0	1	0	3	2	2	0	5	1	0	1.05843	0	0	0.813247	0	2.92503	2.51709	2.08804	0	7.0425	0.966602	0	1.45091	0.0533221	0.0671136	0.794505	0.426902	0.998966	0.607491	0.581502	1.04469	0.296164	0.443912	1.83143
XLOC_000291	Vom1r8	vomeronasal_1_receptor_8	protein_coding	1	60117804	60118715	+	TCONS_00000772	60117804	60118715	ENSRNOG00000051757	Vom1r8	ENSRNOT00000080437	0	0	0	0	0	0	0	0	0	0	0	0	?	?	?	?	?	?	?	?	?	?	?	?	?	?	?	?	?	?	?	?	?	?	?	?
XLOC_000292	Vom1r9	vomeronasal_1_receptor_9	protein_coding	1	60248695	60249645	+	TCONS_00000773	60248695	60249645	ENSRNOG00000054409	Vom1r9	ENSRNOT00000079558	0	0	0	0	1	0	0	0	0	0	0	0	?	?	?	?	?	?	?	?	?	?	?	?	?	?	?	?	?	?	?	?	?	?	?	?
XLOC_000293	Ppp2r1a	protein_phosphatase_2,_regulatory_subunit_A,_alpha	protein_coding	1	60717344	60737307	+	TCONS_00000774;TCONS_00000775	60717344;60717386	60737307;60736609	ENSRNOG00000011282	Ppp2r1a	ENSRNOT00000015019	2606	3804	2189	2938	3435	2609	2304	2864	3439	2379	3825	4039	2758.26	3185.21	2127.03	2389.32	2653.42	2543.8	2899.69	2990.07	3582.11	3350.82	3697.25	3819.58	2999.71	0.0464644	0.108241	0.429267	0.667729	0.998966	0.370896	0.126066	2.94208	0.00326016	0.0116665	-0.0893914
XLOC_000294	ENSRNOG00000059492	?	protein_coding	1	60871779	60895309	+	TCONS_00000776;TCONS_00000777;TCONS_00000778;TCONS_00000779	60871779;60871879;60873204;60884761	60895309;60894948	ENSRNOG00000059492	?	ENSRNOT00000088689	66	60	170	163	139	93	87	108	60	48	48	53	69.8562	50.24	165.188	132.559	107.373	90.6758	109.494	112.754	62.4968	67.608	46.3969	50.1207	88.7301	-0.133635	0.15094	-0.88535	0.375968	0.998966	-0.450218	0.285431	-1.57733	0.114721	0.215736	0.215563
XLOC_000295	Vom1r19	vomeronasal_1_receptor_19	protein_coding	1	61095171	61096112	+	TCONS_00000780	61095171	61096112	ENSRNOG00000032996	Vom1r19	ENSRNOT00000042702	0	0	0	0	0	0	0	0	0	0	0	0	?	?	?	?	?	?	?	?	?	?	?	?	?	?	?	?	?	?	?	?	?	?	?	?
XLOC_000296	Vom1r20	vomeronasal_1_receptor_20	protein_coding	1	61132818	61133726	+	TCONS_00000781	61132818	61133726	ENSRNOG00000028807	Vom1r20	ENSRNOT00000041434	0	0	0	0	0	0	0	0	0	0	0	0	?	?	?	?	?	?	?	?	?	?	?	?	?	?	?	?	?	?	?	?	?	?	?	?
XLOC_000297	AABR07001888.1	?	pseudogene	1	61219351	61220289	+	TCONS_00000782	61219351	61220289	ENSRNOG00000060716	AABR07001888.1	ENSRNOT00000071177	0	0	0	0	0	0	0	0	0	0	0	0	?	?	?	?	?	?	?	?	?	?	?	?	?	?	?	?	?	?	?	?	?	?	?	?
XLOC_000298	NA	Cufflinks_new_gene	NA	1	61245376	61248097	+	TCONS_00000783;TCONS_00000784	61245376;61245377	61248097	NA	NA	NA	?	?	?	?	?	?	?	?	?	?	?	?	?	?	?	?	?	?	?	?	?	?	?	?	?	?	?	?	?	?	?	?	?	?	?	?
XLOC_000299	Zfp677	zinc_finger_protein_677	protein_coding	1	61258752	61277159	+	TCONS_00000785;TCONS_00000786;TCONS_00000787;TCONS_00000788;TCONS_00000789;TCONS_00000790;TCONS_00000791;TCONS_00000792	61258752;61258780;61258825;61262427;61262485;61262497;61268248;61271729	61277159;61276755	ENSRNOG00000052406	Zfp677	ENSRNOT00000082730	94	97	135	174	127	60	70	48	34	28	37	41	99.4921	81.2213	131.178	141.505	98.1031	58.5005	88.0982	50.1129	35.4149	39.438	35.7643	38.7727	74.8001	-0.168405	0.150141	-1.12165	0.262013	0.998966	-1.04809	0.258664	-4.05193	5.07962e-05	0.000308182	-0.0608856
XLOC_000300	Zfp54	zinc_finger_protein_54	protein_coding	1	61313751	61326280	+	TCONS_00000793;TCONS_00000794	61313751;61314070	61326280	ENSRNOG00000051578	Zfp54	ENSRNOT00000077642	27	36	50	42	57	41	21	20	24	12	21	6	28.5775	30.144	48.5846	34.1564	44.0305	39.9753	26.4295	20.8804	24.9987	16.902	20.2986	5.67405	28.3876	-0.119627	0.150902	-0.792748	0.427925	0.998966	-0.925545	0.290728	-3.18354	0.00145486	0.00584654	0.139835
XLOC_000301	Zfp53	zinc_finger_protein_53	protein_coding	1	61374379	61377590	+	TCONS_00000795	61374379	61377590	ENSRNOG00000042347	Zfp53	ENSRNOT00000015343	24	45	77	110	56	32	41	58	20	20	29	13	25.4022	37.68	74.8203	89.4572	43.2581	31.2003	51.6004	60.5531	20.8323	28.17	28.0315	12.2938	41.9416	-0.115306	0.145738	-0.791183	0.428837	0.998966	-0.548097	0.354005	-1.54827	0.121556	0.225883	0.251269
XLOC_000302	Zfp52	zinc_finger_protein_52	protein_coding	1	61382118	61426744	+	TCONS_00000796;TCONS_00000797;TCONS_00000798;TCONS_00000799;TCONS_00000800	61382118;61388773;61405509;61413796;61417149	61426320;61426744	ENSRNOG00000042826	Zfp52	ENSRNOT00000050119	27	40	79	93	59	45	51	53	33	26	23	29	28.5775	33.4933	76.7637	75.632	45.5755	43.8754	64.1859	55.333	34.3732	36.621	22.2318	27.4246	45.3406	-0.123321	0.150584	-0.818946	0.412817	0.998966	-0.341184	0.300666	-1.13476	0.256475	0.399162	0.251968
XLOC_000303	Zfp52	zinc_finger_protein_52	protein_coding	1	61437659	61456758	+	TCONS_00000801	61437659	61456758	ENSRNOG00000058436	Zfp52	ENSRNOT00000089298	116	180	201	350	276	205	185	186	109	126	99	119	122.777	150.72	195.31	284.636	213.2	199.877	232.831	194.187	113.536	177.471	95.6936	112.535	174.398	0.0293887	0.14904	0.197187	0.843681	0.998966	-0.317051	0.245426	-1.29184	0.196413	0.327172	0.57363
XLOC_000304	Zfp52;Zfp51	zinc_finger_protein_52;zinc_finger_protein_51	protein_coding	1	61445672	61533749	+	TCONS_00000802;TCONS_00000803;TCONS_00000804;TCONS_00000805;TCONS_00000806	61445672;61519924;61520006;61522298	61509765;61533749;61533178	ENSRNOG00000058436;ENSRNOG00000043341	Zfp52;Zfp51	ENSRNOT00000089298;ENSRNOT00000029111	136	192	192	303	224	162	137	145	100	66	127	90	143.946	160.768	186.565	246.414	173.032	157.951	172.421	151.383	104.161	92.961	122.758	85.1107	149.789	-0.0813677	0.141178	-0.57635	0.564379	0.998966	-0.546465	0.202207	-2.7025	0.00688204	0.0219017	0.23381
XLOC_000305	RGD1565566	similar_to_60S_ribosomal_protein_L18a	protein_coding	1	61553449	61553970	+	TCONS_00000807	61553449	61553970	ENSRNOG00000042547	RGD1565566	ENSRNOT00000068694	0	4	2	0	6	4	1	1	5	0	10	5	0	3.34933	1.94338	0	4.63479	3.90003	1.25855	1.04402	5.20807	0	9.66602	4.72837	2.97771	0.0777978	0.0891091	0.873062	0.382629	0.998966	0.41985	0.568525	0.73849	0.460217	0.609805	0.650962
XLOC_000306	NA	Cufflinks_new_gene	NA	1	61707879	61709494	+	TCONS_00000808	61707879	61709494	NA	NA	NA	?	?	?	?	?	?	?	?	?	?	?	?	?	?	?	?	?	?	?	?	?	?	?	?	?	?	?	?	?	?	?	?	?	?	?	?
XLOC_000307	NA	Cufflinks_new_gene	NA	1	61716168	61719034	+	TCONS_00000809	61716168	61719034	NA	NA	NA	?	?	?	?	?	?	?	?	?	?	?	?	?	?	?	?	?	?	?	?	?	?	?	?	?	?	?	?	?	?	?	?	?	?	?	?
XLOC_000308	LOC682206	similar_to_Zinc_finger_protein_208	protein_coding	1	61724476	61741799	+	TCONS_00000810;TCONS_00000811;TCONS_00000812	61724476;61733688;61733805	61741799;61740311	ENSRNOG00000058030	LOC682206	ENSRNOT00000086029	178	247	316	474	339	226	182	214	82	101	115	66	188.4	206.821	307.055	385.479	261.866	220.352	229.055	223.42	85.4123	142.258	111.159	62.4145	201.974	-0.106105	0.150931	-0.703002	0.482054	0.998966	-0.845848	0.279486	-3.02644	0.00247451	0.00915313	0.305682
XLOC_000309	Gm5493	predicted_gene_5493	protein_coding	1	61786900	61818159	+	TCONS_00000813	61786900	61818159	ENSRNOG00000057250	Gm5493	ENSRNOT00000090287	15	32	53	66	30	17	29	37	9	15	14	25	15.8764	26.7946	51.4997	53.6743	23.174	16.5751	36.4978	38.6287	9.37452	21.1275	13.5324	23.6419	27.5331	-0.0895626	0.144014	-0.6219	0.534008	0.998966	-0.362718	0.36607	-0.990844	0.321762	0.473113	-0.00886953
XLOC_000310	LOC102555377	zinc_finger_protein_182-like	protein_coding	1	62010446	62175065	+	TCONS_00000814;TCONS_00000815;TCONS_00000816;TCONS_00000817;TCONS_00000818	62010446;62133816;62139209;62142622	62175065;62174310	ENSRNOG00000026569	LOC102555377	ENSRNOT00000034746	121	142	269	451	237	147	218	207	86	95	63	55	128.07	118.901	261.385	366.774	183.074	143.326	274.363	216.112	89.5788	133.807	60.8959	52.0121	169.025	-0.134048	0.146763	-0.913362	0.361052	0.998966	-0.522677	0.345922	-1.51096	0.130798	0.239063	0.448403
XLOC_000311	LOC682419	similar_to_putative_pheromone_receptor_(Go-VN4)	protein_coding	1	62753049	62935789	+	TCONS_00000819;TCONS_00000820	62753049	62766757;62935789	ENSRNOG00000058286	LOC682419	ENSRNOT00000087336;ENSRNOT00000087308	0	0	0	0	1	0	0	0	2	0	1	0	?	?	?	?	?	?	?	?	?	?	?	?	?	?	?	?	?	?	?	?	?	?	?	?
XLOC_000312	Vom2r16	vomeronasal_2_receptor,_16	protein_coding	1	62837021	62855146	+	TCONS_00000821	62837021	62855146	ENSRNOG00000054736	Vom2r16	ENSRNOT00000080747	0	1	0	2	1	0	1	0	1	1	0	1	?	?	?	?	?	?	?	?	?	?	?	?	?	?	?	?	?	?	?	?	?	?	?	?
XLOC_000313	LOC100365824	vomeronasal_2_receptor,_22-like	protein_coding	1	62964901	62979941	+	TCONS_00000822	62964901	62979941	ENSRNOG00000047616	LOC100365824	ENSRNOT00000075013	0	0	0	0	0	0	0	0	0	0	0	0	?	?	?	?	?	?	?	?	?	?	?	?	?	?	?	?	?	?	?	?	?	?	?	?
XLOC_000314	Vom1r110	vomeronasal_1_receptor_110	protein_coding	1	63184734	63185651	+	TCONS_00000823	63184734	63185651	ENSRNOG00000060529	Vom1r110	ENSRNOT00000078889	0	0	0	0	0	0	0	0	0	0	0	0	?	?	?	?	?	?	?	?	?	?	?	?	?	?	?	?	?	?	?	?	?	?	?	?
XLOC_000315	LOC103691019	vomeronasal_type-1_receptor_4-like	protein_coding	1	63201271	63202203	+	TCONS_00000824	63201271	63202203	ENSRNOG00000053825	LOC103691019	ENSRNOT00000090830	0	0	0	0	0	0	0	0	0	0	0	0	?	?	?	?	?	?	?	?	?	?	?	?	?	?	?	?	?	?	?	?	?	?	?	?
XLOC_000316	Vom1r29	vomeronasal_1_receptor_29	protein_coding	1	63245803	63246720	+	TCONS_00000825	63245803	63246720	ENSRNOG00000054778	Vom1r29	ENSRNOT00000079358	0	0	0	0	0	0	0	0	0	0	0	0	?	?	?	?	?	?	?	?	?	?	?	?	?	?	?	?	?	?	?	?	?	?	?	?
XLOC_000317	LOC100911184	vomeronasal_type-1_receptor_4-like	protein_coding	1	63263722	63264582	+	TCONS_00000826	63263722	63264582	ENSRNOG00000056653	LOC100911184	ENSRNOT00000088203	0	0	0	0	0	0	0	0	0	0	0	0	?	?	?	?	?	?	?	?	?	?	?	?	?	?	?	?	?	?	?	?	?	?	?	?
XLOC_000318	Vom1r30	vomeronasal_1_receptor_30	protein_coding	1	63333283	63334176	+	TCONS_00000827	63333283	63334176	ENSRNOG00000057219	Vom1r30	ENSRNOT00000086294	0	0	0	0	0	0	0	0	0	0	0	0	?	?	?	?	?	?	?	?	?	?	?	?	?	?	?	?	?	?	?	?	?	?	?	?
XLOC_000319	Pirb	paired_Ig-like_receptor_B	protein_coding	1	63714803	63741982	+	TCONS_00000828;TCONS_00000829	63714803;63734135	63741982	ENSRNOG00000054954	Pirb	ENSRNOT00000084439	33	52	48	87	75	48	218	139	247	123	262	343	34.9281	43.5413	46.6412	70.7525	57.9349	46.8004	274.363	145.119	257.279	173.245	253.25	324.366	144.018	0.19579	0.143997	1.35969	0.173929	0.998966	2.1741	0.214632	10.1294	4.08983e-24	2.32864e-22	0.488854
XLOC_000320	Lilrb3l	leukocyte_immunoglobulin-like_receptor,_subfamily_B_(with_TM_and_ITIM_domains),_member_3-like	protein_coding	1	63759638	64013289	+	TCONS_00000830;TCONS_00000831;TCONS_00000832;TCONS_00000833;TCONS_00000834	63759638;63759645;63842277;63842382	63849063;63887632;64013263;64013289;63849065	ENSRNOG00000053260	Lilrb3l	ENSRNOT00000080799;ENSRNOT00000087957;ENSRNOT00000087669;ENSRNOT00000080820	87	213	124	180	168	118	231	188	488	42	453	487	92.0831	178.352	120.49	146.384	129.774	115.051	290.724	196.275	508.307	59.157	437.871	460.543	227.918	-0.0114523	0.148547	-0.0770956	0.938548	0.998966	1.20541	0.329747	3.65557	0.000256609	0.00129521	0.000396297
XLOC_000321	AABR07002001.1	?	protein_coding	1	63964155	63967366	+	TCONS_00000835	63964155	63967366	ENSRNOG00000058538	AABR07002001.1	ENSRNOT00000078512	13	19	15	27	15	13	16	21	28	6	43	80	13.7595	15.9093	14.5754	21.9577	11.587	12.6751	20.1367	21.9244	29.1652	8.451	41.5639	75.654	23.9466	0.168012	0.144186	1.16524	0.243921	0.998966	0.994963	0.365001	2.72592	0.00641234	0.0206353	0.0631472
XLOC_000322	LOC103689982	lysophospholipid_acyltransferase_7	protein_coding	1	64031623	64046216	+	TCONS_00000836;TCONS_00000837;TCONS_00000838;TCONS_00000839;TCONS_00000840;TCONS_00000841;TCONS_00000842	64031623;64031678;64031741;64031859;64032249	64046216;64046135	ENSRNOG00000052600	LOC103689982	ENSRNOT00000090873	315	454	237	362	351	282	326	356	516	486	482	462	333.404	380.149	230.291	294.395	271.135	274.952	410.286	371.671	537.473	684.531	465.902	436.902	390.924	0.0372945	0.132565	0.28133	0.778457	0.998966	0.683839	0.175229	3.90254	9.51879e-05	0.000538612	-0.168062
XLOC_000323	Tmc4	transmembrane_channel-like_4	protein_coding	1	64046377	64126733	+	TCONS_00000843;TCONS_00000846;TCONS_00000847;TCONS_00000848;TCONS_00000849;TCONS_00000850	64046377;64114721	64126611;64126415;64126733	ENSRNOG00000059741	Tmc4	ENSRNOT00000085010;ENSRNOT00000080466	314	389	230	437	449	379	272	305	401	414	321	369	332.346	325.722	223.489	355.389	346.837	369.528	342.325	318.426	417.687	583.119	310.279	348.954	356.175	0.179165	0.131422	1.36328	0.172793	0.998966	0.243023	0.172262	1.41078	0.158311	0.276748	0.281537
XLOC_000324	Lilrb3b	leukocyte_immunoglobulin-like_receptor,_subfamily_B_(with_TM_and_ITIM_domains),_member_3B	protein_coding	1	64074231	64081438	+	TCONS_00000844	64074231	64081438	ENSRNOG00000058422	Lilrb3b	ENSRNOT00000077327	6	12	8	14	17	6	19	23	37	18	15	35	6.35056	10.048	7.77354	11.3855	13.1319	5.85005	23.9124	24.0124	38.5397	25.353	14.499	33.0986	17.8296	-0.00530846	0.149235	-0.0355712	0.971624	0.998966	1.39867	0.324614	4.3087	1.64213e-05	0.0001118	0.3341
XLOC_000325	Mboat7	membrane_bound_O-acyltransferase_domain_containing_7	protein_coding	1	64101018	64113792	+	TCONS_00000845	64101018	64113792	ENSRNOG00000054459	Mboat7	ENSRNOT00000078640	0	0	0	0	0	0	0	0	0	0	0	0	?	?	?	?	?	?	?	?	?	?	?	?	?	?	?	?	?	?	?	?	?	?	?	?
XLOC_000326	Leng1	leukocyte_receptor_cluster_(LRC)_member_1	protein_coding	1	64126882	64131814	+	TCONS_00000851	64126882	64131814	ENSRNOG00000061893	Leng1	ENSRNOT00000091742	95	117	89	149	153	113	141	118	88	128	130	119	100.551	97.9679	86.4806	121.174	118.187	110.176	177.455	123.194	91.662	180.288	125.658	112.535	120.444	0.137788	0.135807	1.01459	0.3103	0.998966	0.340413	0.184239	1.84767	0.0646507	0.137902	0.295266
XLOC_000327	Tfpt	TCF3_(E2A)_fusion_partner	protein_coding	1	64162571	64172573	+	TCONS_00000852;TCONS_00000853;TCONS_00000854;TCONS_00000855;TCONS_00000856	64162571;64162579;64162585;64162591;64162672	64172573;64169267;64172470	ENSRNOG00000056098	Tfpt	ENSRNOT00000089713	94	104	74	85	70	85	90	105	123	159	115	124	99.4921	87.0826	71.9052	69.126	54.0726	82.8757	113.269	109.622	128.118	223.951	111.159	117.264	105.662	0.0147919	0.144878	0.102099	0.918678	0.998966	0.757982	0.218116	3.47513	0.000510603	0.00238208	-0.330152
XLOC_000328	Oscar	osteoclast_associated,_immunoglobulin-like_receptor	protein_coding	1	64182422	64188658	+	TCONS_00000857	64182422	64188658	ENSRNOG00000055716	Oscar	ENSRNOT00000090790	10	33	9	20	17	15	74	51	187	118	75	120	10.5843	27.632	8.74523	16.2649	13.1319	14.6251	93.1324	53.2449	194.782	166.203	72.4952	113.481	65.3601	-0.00959194	0.149233	-0.0642748	0.948751	0.998966	2.67158	0.324061	8.24407	1.6645e-16	5.24972e-15	-0.112161
XLOC_000329	AC103574.1	?	lincRNA	1	64235203	64237407	+	TCONS_00000858	64235203	64237407	ENSRNOG00000055796	AC103574.1	ENSRNOT00000079840	1	3	1	1	5	1	0	0	1	0	0	0	1.05843	2.512	0.971692	0.813247	3.86233	0.975008	0	0	1.04161	0	0	0	0.936193	-0.00327718	0.0638927	-0.051292	0.959093	0.998966	-1.09678	0.575801	-1.90479	0.0568068	0.124448	0.313542
XLOC_000330	Tarm1	T_cell-interacting,_activating_receptor_on_myeloid_cells_1	protein_coding	1	64241865	64254564	+	TCONS_00000859	64241865	64254564	ENSRNOG00000055581	Tarm1	ENSRNOT00000082095	1	1	0	5	5	2	35	18	43	17	33	52	1.05843	0.837333	0	4.06623	3.86233	1.95002	44.0491	18.7923	44.7894	23.9445	31.8979	49.1751	18.7019	0.118947	0.140825	0.844648	0.398307	0.998966	3.47649	0.412743	8.4229	3.67281e-17	1.22797e-15	2.40766
XLOC_000331	NA	Cufflinks_new_gene	NA	1	64274411	64276127	+	TCONS_00000860	64274411	64276127	NA	NA	NA	?	?	?	?	?	?	?	?	?	?	?	?	?	?	?	?	?	?	?	?	?	?	?	?	?	?	?	?	?	?	?	?	?	?	?	?
XLOC_000332	NA	Cufflinks_new_gene	NA	1	64354248	64369337	+	TCONS_00000861	64354248	64369337	NA	NA	NA	?	?	?	?	?	?	?	?	?	?	?	?	?	?	?	?	?	?	?	?	?	?	?	?	?	?	?	?	?	?	?	?	?	?	?	?
XLOC_000333	NA	Cufflinks_new_gene	NA	1	64369547	64372757	+	TCONS_00000862	64369547	64372757	NA	NA	NA	?	?	?	?	?	?	?	?	?	?	?	?	?	?	?	?	?	?	?	?	?	?	?	?	?	?	?	?	?	?	?	?	?	?	?	?
XLOC_000334	Olr1l	olfactory_receptor_1-like	protein_coding	1	64480929	64481903	+	TCONS_00000863	64480929	64481903	ENSRNOG00000053124	Olr1l	ENSRNOT00000087016	0	0	0	0	0	0	0	0	0	0	0	0	?	?	?	?	?	?	?	?	?	?	?	?	?	?	?	?	?	?	?	?	?	?	?	?
XLOC_000335	LOC103689958	olfactory_receptor_49-like	protein_coding	1	64486251	64487225	+	TCONS_00000864	64486251	64487225	ENSRNOG00000055798	LOC103689958	ENSRNOT00000091497	0	0	0	0	0	0	0	0	0	0	0	0	?	?	?	?	?	?	?	?	?	?	?	?	?	?	?	?	?	?	?	?	?	?	?	?
XLOC_000336	Olr386	olfactory_receptor_386	protein_coding	1	64491552	64492526	+	TCONS_00000865	64491552	64492526	ENSRNOG00000056884	Olr386	ENSRNOT00000084162	0	0	0	0	0	0	0	0	0	0	0	0	?	?	?	?	?	?	?	?	?	?	?	?	?	?	?	?	?	?	?	?	?	?	?	?
XLOC_000337	Nlrp12	NLR_family,_pyrin_domain_containing_12	protein_coding	1	64506735	64534912	+	TCONS_00000866	64506735	64534912	ENSRNOG00000060745	Nlrp12	ENSRNOT00000086331	3	22	8	26	24	23	63	29	77	31	61	55	3.17528	18.4213	7.77354	21.1444	18.5392	22.4252	79.2884	30.2765	80.2042	43.6635	58.9627	52.0121	36.3239	0.10697	0.148193	0.721826	0.470401	0.998966	1.74459	0.334353	5.21781	1.81054e-07	1.80343e-06	1.04086
XLOC_000338	LOC292543	similar_to_solute_carrier_family_7_(cationic_amino_acid_transporter,_y+_system),_member_3	protein_coding	1	64618506	64632131	+	TCONS_00000867	64618506	64632131	ENSRNOG00000054438	LOC292543	ENSRNOT00000091279	12	13	8	6	21	8	0	3	0	5	6	3	12.7011	10.8853	7.77354	4.87948	16.2218	7.80007	0	3.13206	0	7.0425	5.79961	2.83702	6.58937	0.11815	0.121605	0.971588	0.331255	0.998966	-1.34328	0.478503	-2.80725	0.00499658	0.0167706	-0.109077
XLOC_000339	NA	Cufflinks_new_gene	NA	1	64720026	64732408	+	TCONS_00000868;TCONS_00000869;TCONS_00000870;TCONS_00000871;TCONS_00000872;TCONS_00000873;TCONS_00000874;TCONS_00000875;TCONS_00000876;TCONS_00000877;TCONS_00000878	64720026;64720031;64720041;64720043;64720071	64722391;64725487;64732408	NA	NA	NA	?	?	?	?	?	?	?	?	?	?	?	?	?	?	?	?	?	?	?	?	?	?	?	?	?	?	?	?	?	?	?	?	?	?	?	?
XLOC_000340	LOC102552284	zinc_finger_protein_420-like	protein_coding	1	64740447	64749705	+	TCONS_00000879;TCONS_00000880	64740447;64740487	64749705	ENSRNOG00000056036	LOC102552284	ENSRNOT00000081213	42	66	100	161	117	82	78	97	53	30	38	38	44.4539	55.2639	97.1692	130.933	90.3785	79.9507	98.1666	101.27	55.2055	42.255	36.7309	35.9356	72.3094	-0.102112	0.150446	-0.678731	0.497308	0.998966	-0.42861	0.303754	-1.41104	0.158232	0.276662	0.614772
XLOC_000341	Vom2r12	vomeronasal_2_receptor,_12	protein_coding	1	64849657	64975956	+	TCONS_00000881;TCONS_00000882	64849657	64950897;64975956	ENSRNOG00000057050	Vom2r12	ENSRNOT00000081724;ENSRNOT00000086867	1	0	0	0	0	0	0	0	0	0	0	0	?	?	?	?	?	?	?	?	?	?	?	?	?	?	?	?	?	?	?	?	?	?	?	?
XLOC_000342	Vom2r80	vomeronasal_2_receptor,_80	protein_coding	1	64928503	65199263	+	TCONS_00000883	64928503	65199263	ENSRNOG00000055298	Vom2r80	ENSRNOT00000086274	0	0	0	1	0	0	0	0	0	0	0	0	?	?	?	?	?	?	?	?	?	?	?	?	?	?	?	?	?	?	?	?	?	?	?	?
XLOC_000343	AABR07002044.1	?	protein_coding	1	65292386	65310440	+	TCONS_00000884	65292386	65310440	ENSRNOG00000048100	AABR07002044.1	ENSRNOT00000029893	0	1	0	0	0	0	1	0	0	0	0	1	?	?	?	?	?	?	?	?	?	?	?	?	?	?	?	?	?	?	?	?	?	?	?	?
XLOC_000344	Vom2r19	vomeronasal_2_receptor,_19	protein_coding	1	65409829	65422705	+	TCONS_00000885	65409829	65422705	ENSRNOG00000046198	Vom2r19	ENSRNOT00000046796	0	0	0	0	0	0	0	0	0	0	0	0	?	?	?	?	?	?	?	?	?	?	?	?	?	?	?	?	?	?	?	?	?	?	?	?
XLOC_000345	Mzf1	myeloid_zinc_finger_1	protein_coding	1	65520925	65533233	+	TCONS_00000886;TCONS_00000887;TCONS_00000888;TCONS_00000889;TCONS_00000890;TCONS_00000891;TCONS_00000892	65520925;65521020;65521059;65522118	65533233;65530855;65533212	ENSRNOG00000027550	Mzf1	ENSRNOT00000058563	99	127	74	126	133	199	62	70	95	88	94	176	104.784	106.341	71.9052	102.469	102.738	194.027	78.0299	73.0813	98.9533	123.948	90.8606	166.439	109.465	0.352975	0.144548	2.44193	0.0146092	0.998966	-0.110589	0.216448	-0.510928	0.609401	0.738566	0.491716
XLOC_000346	Ube2m;Chmp2a	ubiquitin-conjugating_enzyme_E2M;charged_multivesicular_body_protein_2A	protein_coding	1	65537619	65543740	+	TCONS_00000893;TCONS_00000894;TCONS_00000895;TCONS_00000896;TCONS_00000897;TCONS_00000898	65537619;65537640;65538351;65541322	65543740;65541177;65543707	ENSRNOG00000027514;ENSRNOG00000043328	Ube2m;Chmp2a	ENSRNOT00000031007;ENSRNOT00000030931	1470	1803	1287	1695	2146	1713	1390	1624	1946	1621	1868	1939	1555.89	1509.71	1250.57	1378.45	1657.71	1670.19	1749.38	1695.49	2026.98	2283.18	1805.61	1833.66	1701.4	0.10392	0.100232	1.0368	0.299831	0.998966	0.333341	0.113606	2.9342	0.00334412	0.0119092	0.124744
XLOC_000347	Zbtb45	zinc_finger_and_BTB_domain_containing_45	protein_coding	1	65564173	65568683	+	TCONS_00000899;TCONS_00000900	65564173	65568300;65568683	ENSRNOG00000027459	Zbtb45	ENSRNOT00000038860	184	251	148	172	212	180	118	137	210	123	263	241	194.75	210.17	143.81	139.878	163.763	175.502	148.508	143.031	218.739	173.245	254.216	227.908	182.793	0.0593728	0.135192	0.439173	0.660536	0.998966	0.17567	0.182462	0.962778	0.335659	0.487562	-0.197513
XLOC_000348	NA	Cufflinks_new_gene	NA	1	65570720	65571628	+	TCONS_00000901	65570720	65571628	NA	NA	NA	?	?	?	?	?	?	?	?	?	?	?	?	?	?	?	?	?	?	?	?	?	?	?	?	?	?	?	?	?	?	?	?	?	?	?	?
XLOC_000349	Slc27a5	solute_carrier_family_27_(fatty_acid_transporter),_member_5	protein_coding	1	65576535	65587186	+	TCONS_00000902	65576535	65587186	ENSRNOG00000019626	Slc27a5	ENSRNOT00000026575	0	0	0	4	0	0	0	0	0	1	0	0	?	?	?	?	?	?	?	?	?	?	?	?	?	?	?	?	?	?	?	?	?	?	?	?
XLOC_000350	Zfp329	zinc_finger_protein_329	protein_coding	1	65781547	65800492	+	TCONS_00000903;TCONS_00000904;TCONS_00000905	65781547;65781911	65800492	ENSRNOG00000019376	Zfp329	ENSRNOT00000026204	144	139	224	234	198	173	98	107	75	62	102	62	152.413	116.389	217.659	190.3	152.948	168.676	123.338	111.71	78.121	87.327	98.5934	58.6318	129.676	-0.0860934	0.141457	-0.608621	0.542776	0.998966	-0.82167	0.203418	-4.03932	5.36062e-05	0.000322797	0.075123
XLOC_000351	Zscan18	zinc_finger_and_SCAN_domain_containing_18	protein_coding	1	65845401	65858938	+	TCONS_00000906;TCONS_00000907;TCONS_00000908;TCONS_00000909;TCONS_00000910	65845401;65851060;65851594;65851596;65851601	65858938;65857872	ENSRNOG00000026861	Zscan18	ENSRNOT00000036880	9	20	13	8	27	18	8	7	22	0	3	2	9.52584	16.7467	12.632	6.50598	20.8566	17.5502	10.0684	7.30813	22.9155	0	2.89981	1.89135	10.7417	-0.192425	0.124217	-1.54911	0.121356	0.998966	-0.763822	0.463859	-1.64667	0.0996264	0.193488	0.19872
XLOC_000352	Vom2r36	vomeronasal_2_receptor,_36	protein_coding	1	65906344	66159639	+	TCONS_00000911;TCONS_00000913;TCONS_00000914	65906344;66004349;66004352	66159639;66021670	ENSRNOG00000050831	Vom2r36	ENSRNOT00000068611;ENSRNOT00000042276;ENSRNOT00000052029	0	1	3	1	0	0	0	0	1	0	2	1	?	?	?	?	?	?	?	?	?	?	?	?	?	?	?	?	?	?	?	?	?	?	?	?
XLOC_000353	Vom2r33	vomeronasal_2_receptor,_33	protein_coding	1	65937952	65952790	+	TCONS_00000912	65937952	65952790	ENSRNOG00000047703	Vom2r33	ENSRNOT00000073461	0	0	0	0	0	0	0	0	1	0	0	0	?	?	?	?	?	?	?	?	?	?	?	?	?	?	?	?	?	?	?	?	?	?	?	?
XLOC_000354	AABR07002094.1	?	pseudogene	1	66388887	66389811	+	TCONS_00000915	66388887	66389811	ENSRNOG00000046802	AABR07002094.1	ENSRNOT00000072667	0	0	0	0	0	0	0	0	0	0	0	0	?	?	?	?	?	?	?	?	?	?	?	?	?	?	?	?	?	?	?	?	?	?	?	?
XLOC_000355	Vom1r53	vomeronasal_1_receptor_53	protein_coding	1	66397676	66398629	+	TCONS_00000916	66397676	66398629	ENSRNOG00000049902	Vom1r53	ENSRNOT00000038977	0	0	0	0	0	0	0	0	0	0	0	0	?	?	?	?	?	?	?	?	?	?	?	?	?	?	?	?	?	?	?	?	?	?	?	?
XLOC_000356	Vom1r56	vomeronasal_1_receptor_56	protein_coding	1	66663965	66664921	+	TCONS_00000917	66663965	66664921	ENSRNOG00000033061	Vom1r56	ENSRNOT00000040738	0	0	0	0	0	0	0	0	0	0	0	0	?	?	?	?	?	?	?	?	?	?	?	?	?	?	?	?	?	?	?	?	?	?	?	?
XLOC_000357	Vom1r-ps55	vomeronasal_1_receptor_pseudogene_56	pseudogene	1	66748965	66749917	+	TCONS_00000918	66748965	66749917	ENSRNOG00000049720	Vom1r-ps55	ENSRNOT00000038706	0	0	0	0	0	0	0	0	0	0	0	0	?	?	?	?	?	?	?	?	?	?	?	?	?	?	?	?	?	?	?	?	?	?	?	?
XLOC_000358	Zfp551	zinc_finger_protein_551	protein_coding	1	66894922	66904918	+	TCONS_00000919;TCONS_00000920;TCONS_00000921;TCONS_00000922;TCONS_00000923	66894922;66895745;66898938;66898946	66904604;66904918;66904539	ENSRNOG00000047230	Zfp551	ENSRNOT00000074063	3	1	4	5	5	2	0	0	4	0	5	0	3.17528	0.837333	3.88677	4.06623	3.86233	1.95002	0	0	4.16645	0	4.83301	0	2.23145	0.0252719	0.0829407	0.304698	0.760596	0.998966	-0.528384	0.578291	-0.9137	0.360875	0.513553	0.342446
XLOC_000359	Vom1r48	vomeronasal_1_receptor_48	protein_coding	1	66959610	66970140	+	TCONS_00000924;TCONS_00000925	66959610	66970140	ENSRNOG00000031210	Vom1r48	ENSRNOT00000045994;ENSRNOT00000072122	0	0	0	0	0	0	0	0	0	0	0	0	?	?	?	?	?	?	?	?	?	?	?	?	?	?	?	?	?	?	?	?	?	?	?	?
XLOC_000360	LOC100911426	60S_ribosomal_protein_L36a-like	protein_coding	1	66963035	66963784	+	TCONS_00000926	66963035	66963784	ENSRNOG00000032062	LOC100911426	ENSRNOT00000043603	0	0	0	0	0	0	0	0	0	0	0	0	?	?	?	?	?	?	?	?	?	?	?	?	?	?	?	?	?	?	?	?	?	?	?	?
XLOC_000361	Vom1r47	vomeronasal_1_receptor_47	protein_coding	1	67025240	67026154	+	TCONS_00000927	67025240	67026154	ENSRNOG00000034101	Vom1r47	ENSRNOT00000051024	0	0	0	0	0	0	0	0	0	0	0	0	?	?	?	?	?	?	?	?	?	?	?	?	?	?	?	?	?	?	?	?	?	?	?	?
XLOC_000362	AC096201.1	?	protein_coding	1	67138471	67141634	+	TCONS_00000928	67138471	67141634	ENSRNOG00000052304	AC096201.1	ENSRNOT00000091812	0	0	0	1	0	0	0	0	0	0	5	0	?	?	?	?	?	?	?	?	?	?	?	?	?	?	?	?	?	?	?	?	?	?	?	?
XLOC_000363	LOC100362054	mCG114696-like	protein_coding	1	67340809	67351707	+	TCONS_00000929	67340809	67351707	ENSRNOG00000031178	LOC100362054	ENSRNOT00000045266	0	0	0	0	0	0	0	0	0	0	0	0	?	?	?	?	?	?	?	?	?	?	?	?	?	?	?	?	?	?	?	?	?	?	?	?
XLOC_000364	LOC102551504	vomeronasal_type-1_receptor_4-like	protein_coding	1	67660337	67661329	+	TCONS_00000930	67660337	67661329	ENSRNOG00000050887	LOC102551504	ENSRNOT00000046111	0	0	0	0	0	0	0	0	0	0	0	0	?	?	?	?	?	?	?	?	?	?	?	?	?	?	?	?	?	?	?	?	?	?	?	?
XLOC_000365	Vom1r41	vomeronasal_1_receptor_41	protein_coding	1	67742949	67743932	+	TCONS_00000931	67742949	67743932	ENSRNOG00000029852	Vom1r41	ENSRNOT00000049350	0	0	0	0	0	0	0	0	0	0	0	0	?	?	?	?	?	?	?	?	?	?	?	?	?	?	?	?	?	?	?	?	?	?	?	?
XLOC_000366	Vom1r40	vomeronasal_1_receptor_40	protein_coding	1	67917477	67918469	+	TCONS_00000932	67917477	67918469	ENSRNOG00000049274	Vom1r40	ENSRNOT00000052217	0	0	0	0	0	0	0	0	0	0	0	0	?	?	?	?	?	?	?	?	?	?	?	?	?	?	?	?	?	?	?	?	?	?	?	?
XLOC_000367	Vom1r28	vomeronasal_1_receptor_28	protein_coding	1	68176904	68177836	+	TCONS_00000933	68176904	68177836	ENSRNOG00000047610	Vom1r28	ENSRNOT00000044950	0	0	0	0	0	0	0	0	0	0	0	0	?	?	?	?	?	?	?	?	?	?	?	?	?	?	?	?	?	?	?	?	?	?	?	?
XLOC_000368	Vom1r29	vomeronasal_1_receptor_29	protein_coding	1	68221395	68222312	+	TCONS_00000934	68221395	68222312	ENSRNOG00000048033	Vom1r29	ENSRNOT00000075596	0	0	0	0	0	0	0	0	0	0	0	0	?	?	?	?	?	?	?	?	?	?	?	?	?	?	?	?	?	?	?	?	?	?	?	?
XLOC_000369	Vom1r109	vomeronasal_1_receptor_109	protein_coding	1	68239314	68240174	+	TCONS_00000935	68239314	68240174	ENSRNOG00000047242	Vom1r109	ENSRNOT00000070823	0	0	0	0	0	0	0	0	0	0	0	0	?	?	?	?	?	?	?	?	?	?	?	?	?	?	?	?	?	?	?	?	?	?	?	?
XLOC_000370	Lnpep	leucyl/cystinyl_aminopeptidase	protein_coding	1	68436593	68488427	+	TCONS_00000936;TCONS_00000937	68436593;68436917	68488229;68488427	ENSRNOG00000055229	Lnpep	ENSRNOT00000080325;ENSRNOT00000088586	51	77	53	66	113	64	35	73	54	11	64	43	53.9798	64.4746	51.4997	53.6743	87.2886	62.4005	44.0491	76.2133	56.2471	15.4935	61.8625	40.664	55.6539	-0.0699342	0.15085	-0.463602	0.642933	0.998966	-0.322674	0.274338	-1.17619	0.239518	0.379934	0.258807
XLOC_000371	Vom1r27	vomeronasal_1_receptor_27	protein_coding	1	68528976	68529893	+	TCONS_00000938	68528976	68529893	ENSRNOG00000049847	Vom1r27	ENSRNOT00000072292	0	0	0	0	0	0	0	0	0	0	0	0	?	?	?	?	?	?	?	?	?	?	?	?	?	?	?	?	?	?	?	?	?	?	?	?
XLOC_000372	AABR07002181.1	?	pseudogene	1	68545496	68546355	+	TCONS_00000939	68545496	68546355	ENSRNOG00000049412	AABR07002181.1	ENSRNOT00000071347	0	0	0	0	0	0	0	0	0	0	0	0	?	?	?	?	?	?	?	?	?	?	?	?	?	?	?	?	?	?	?	?	?	?	?	?
XLOC_000373	AABR07002187.1	?	pseudogene	1	68649663	68650566	+	TCONS_00000940	68649663	68650566	ENSRNOG00000051882	AABR07002187.1	ENSRNOT00000080914	0	0	0	0	0	0	0	0	0	0	0	0	?	?	?	?	?	?	?	?	?	?	?	?	?	?	?	?	?	?	?	?	?	?	?	?
XLOC_000374	Vom1r63	vomeronasal_1_receptor_63	protein_coding	1	68670127	68671059	+	TCONS_00000941	68670127	68671059	ENSRNOG00000048370	Vom1r63	ENSRNOT00000043828	0	0	0	0	0	0	0	0	0	0	0	0	?	?	?	?	?	?	?	?	?	?	?	?	?	?	?	?	?	?	?	?	?	?	?	?
XLOC_000375	AABR07002241.1	?	protein_coding	1	69496522	69521420	+	TCONS_00000942	69496522	69521420	ENSRNOG00000015707	AABR07002241.1	ENSRNOT00000021046	0	0	0	0	0	1	0	0	0	0	0	0	?	?	?	?	?	?	?	?	?	?	?	?	?	?	?	?	?	?	?	?	?	?	?	?
XLOC_000376	Vom2r28	vomeronasal_2_receptor,_28	protein_coding	1	69558008	69589096	+	TCONS_00000943	69558008	69589096	ENSRNOG00000002641	Vom2r28	ENSRNOT00000038169	0	0	0	1	0	0	0	0	0	0	0	1	?	?	?	?	?	?	?	?	?	?	?	?	?	?	?	?	?	?	?	?	?	?	?	?
XLOC_000377	Zfp418	zinc_finger_protein_418	protein_coding	1	69615434	69629931	+	TCONS_00000944;TCONS_00000945;TCONS_00000946	69615434;69615603	69629913;69629931;69628566	ENSRNOG00000015271	Zfp418	ENSRNOT00000020751;ENSRNOT00000084806	104	129	150	207	182	153	132	135	118	42	126	116	110.076	108.016	145.754	168.342	140.589	149.176	166.128	140.942	122.91	59.157	121.792	109.698	128.548	-0.0652843	0.143648	-0.454475	0.649487	0.998966	-0.190124	0.212305	-0.895523	0.370508	0.52218	0.332915
XLOC_000378	AABR07002247.1	?	protein_coding	1	69681569	69692765	+	TCONS_00000947;TCONS_00000948	69681569	69684056;69692765	ENSRNOG00000050476	AABR07002247.1	ENSRNOT00000073121	5	8	11	23	21	13	11	11	7	20	11	1	5.29213	6.69866	10.6886	18.7047	16.2218	12.6751	13.844	11.4842	7.29129	28.17	10.6326	0.945674	11.8874	0.166321	0.131969	1.26031	0.207557	0.998966	0.0179481	0.43007	0.0417329	0.966712	0.980465	1.07098
XLOC_000379	Hiat1	hippocampus_abundant_transcript_1	protein_coding	1	69788609	69820981	+	TCONS_00000949;TCONS_00000950;TCONS_00000951;TCONS_00000952;TCONS_00000953;TCONS_00000954;TCONS_00000955;TCONS_00000956	69788609;69789110;69801330;69806040;69809821	69820981;69820976	ENSRNOG00000050407	Hiat1	ENSRNOT00000075340;ENSRNOT00000088123	224	266	454	602	245	185	254	265	214	182	248	217	237.088	222.73	441.148	489.575	189.254	180.377	319.671	276.665	222.905	256.347	239.717	205.211	273.391	-0.0839365	0.149071	-0.563063	0.573392	0.998966	-0.204479	0.245712	-0.832189	0.405302	0.557553	-0.067423
XLOC_000380	Zfp773	zinc_finger_protein_773	protein_coding	1	69841998	69846125	+	TCONS_00000957	69841998	69846125	ENSRNOG00000047061	Zfp773	ENSRNOT00000072231	9	11	5	20	20	11	4	3	0	1	13	3	9.52584	9.21066	4.85846	16.2649	15.4493	10.7251	5.03419	3.13206	0	1.4085	12.5658	2.83702	7.58432	0.213961	0.126944	1.68547	0.0918974	0.998966	-1.12077	0.455558	-2.46022	0.0138852	0.0395096	0.849688
XLOC_000381	Zfp954	zinc_finger_protein_954	protein_coding	1	69853553	69859391	+	TCONS_00000958;TCONS_00000959	69853553	69859391	ENSRNOG00000022742	Zfp954	ENSRNOT00000042086	67	72	71	130	143	124	88	100	90	82	60	89	70.9146	60.2879	68.9901	105.722	110.463	120.901	110.752	104.402	93.7452	115.497	57.9961	84.165	91.9863	0.154579	0.14494	1.06651	0.286195	0.998966	0.0897712	0.218375	0.411088	0.681008	0.793031	0.75307
XLOC_000382	LOC102547412	zinc_finger_protein_419-like	protein_coding	1	69866069	69879804	+	TCONS_00000960	69866069	69879804	ENSRNOG00000059513	LOC102547412	ENSRNOT00000083609	0	0	0	0	1	0	1	0	0	0	0	0	?	?	?	?	?	?	?	?	?	?	?	?	?	?	?	?	?	?	?	?	?	?	?	?
XLOC_000383	AABR07002258.1	?	lincRNA	1	70055068	70071812	+	TCONS_00000961	70055068	70071812	ENSRNOG00000055983	AABR07002258.1	ENSRNOT00000088155	0	0	0	0	0	0	0	0	0	0	0	0	?	?	?	?	?	?	?	?	?	?	?	?	?	?	?	?	?	?	?	?	?	?	?	?
XLOC_000384	Peg3	paternally_expressed_3	protein_coding	1	70210796	70237502	+	TCONS_00000962;TCONS_00000963;TCONS_00000965	70210796;70210849;70222964	70237502;70237443	ENSRNOG00000014791	Peg3	ENSRNOT00000050180	476	732	714	729	674	602	179	367	308	159	338	431	503.811	612.927	693.788	592.857	520.642	586.955	225.28	383.155	320.817	223.951	326.712	407.586	449.873	-0.0179559	0.130797	-0.137281	0.890809	0.998966	-0.872208	0.170726	-5.10882	3.24179e-07	3.10362e-06	-0.0909496
XLOC_000385	NA	Cufflinks_new_gene	NA	1	70215160	70215840	+	TCONS_00000964	70215160	70215840	NA	NA	NA	?	?	?	?	?	?	?	?	?	?	?	?	?	?	?	?	?	?	?	?	?	?	?	?	?	?	?	?	?	?	?	?	?	?	?	?
XLOC_000386	Zim1	zinc_finger,_imprinted_1	protein_coding	1	70253650	70266809	+	TCONS_00000966;TCONS_00000967;TCONS_00000968	70253650;70260041	70265524;70266809	ENSRNOG00000015071	Zim1	ENSRNOT00000087668;ENSRNOT00000020416	15	22	23	9	12	17	4	8	8	5	13	6	15.8764	18.4213	22.3489	7.31922	9.26959	16.5751	5.03419	8.35215	8.33291	7.0425	12.5658	5.67405	11.401	-0.131323	0.144619	-0.908065	0.363844	0.998966	-0.79759	0.364862	-2.186	0.0288154	0.0722667	-0.790183
XLOC_000387	AABR07002262.2	?	lincRNA	1	70290320	70303080	+	TCONS_00000969	70290320	70303080	ENSRNOG00000061569	AABR07002262.2	ENSRNOT00000090639	0	0	0	0	0	0	0	0	0	0	0	0	?	?	?	?	?	?	?	?	?	?	?	?	?	?	?	?	?	?	?	?	?	?	?	?
XLOC_000388	Olr3	olfactory_receptor_3	protein_coding	1	70437776	70438729	+	TCONS_00000970	70437776	70438729	ENSRNOG00000015254	Olr3	ENSRNOT00000020448	0	0	0	0	0	0	0	0	0	0	0	0	?	?	?	?	?	?	?	?	?	?	?	?	?	?	?	?	?	?	?	?	?	?	?	?
XLOC_000389	Olr4	olfactory_receptor_4	protein_coding	1	70454322	70465855	+	TCONS_00000971	70454322	70465855	ENSRNOG00000047512	Olr4	ENSRNOT00000072272	0	0	0	0	0	2	0	0	0	0	0	0	?	?	?	?	?	?	?	?	?	?	?	?	?	?	?	?	?	?	?	?	?	?	?	?
XLOC_000390	Olr6	olfactory_receptor_6	protein_coding	1	70480941	70481879	+	TCONS_00000972	70480941	70481879	ENSRNOG00000045783	Olr6	ENSRNOT00000072404	0	0	0	0	0	0	0	0	0	0	0	0	?	?	?	?	?	?	?	?	?	?	?	?	?	?	?	?	?	?	?	?	?	?	?	?
XLOC_000391	Zfp583	zinc_finger_protein_583	protein_coding	1	71246102	71262512	+	TCONS_00000973;TCONS_00000974;TCONS_00000975	71246102;71251258;71252950	71262512;71262129;71262421	ENSRNOG00000034184	Zfp583	ENSRNOT00000039438;ENSRNOT00000067530	19	34	31	43	38	31	13	31	14	9	21	20	20.1101	28.4693	30.1225	34.9696	29.3537	30.2253	16.3611	32.3646	14.5826	12.6765	20.2986	18.9135	24.0373	0.0118014	0.150831	0.0782424	0.937635	0.998966	-0.54525	0.274618	-1.98548	0.0470909	0.107163	0.260478
XLOC_000392	Zfp787	zinc_finger_protein_787	protein_coding	1	71416110	71447195	+	TCONS_00000976;TCONS_00000977	71416110;71434819	71446749;71447195	ENSRNOG00000015456	Zfp787	ENSRNOT00000084899;ENSRNOT00000059069	135	134	87	115	135	96	112	124	154	55	137	156	142.888	112.203	84.5372	93.5234	104.283	93.6008	140.957	129.458	160.408	77.4675	132.424	147.525	118.273	-0.17156	0.135489	-1.26623	0.205431	0.998966	0.318047	0.183321	1.73492	0.0827546	0.167608	-0.218318
XLOC_000393	LOC100911147	vomeronasal_type-2_receptor_26-like	protein_coding	1	71606503	71630403	+	TCONS_00000978	71606503	71630403	ENSRNOG00000042719	LOC100911147	ENSRNOT00000045085	0	0	0	0	0	0	0	0	0	0	0	0	?	?	?	?	?	?	?	?	?	?	?	?	?	?	?	?	?	?	?	?	?	?	?	?
XLOC_000394	AABR07002351.1	?	pseudogene	1	71734506	71735391	+	TCONS_00000979	71734506	71735391	ENSRNOG00000038674	AABR07002351.1	ENSRNOT00000059037	0	0	0	0	0	0	0	0	0	0	0	0	?	?	?	?	?	?	?	?	?	?	?	?	?	?	?	?	?	?	?	?	?	?	?	?
XLOC_000395	AABR07002351.2	?	protein_coding	1	71765944	71767411	+	TCONS_00000980	71765944	71767411	ENSRNOG00000060136	AABR07002351.2	ENSRNOT00000091103	0	0	0	0	0	0	0	0	0	0	0	0	?	?	?	?	?	?	?	?	?	?	?	?	?	?	?	?	?	?	?	?	?	?	?	?
XLOC_000396	Obox2	oocyte_specific_homeobox_2	protein_coding	1	71785714	71787211	+	TCONS_00000981	71785714	71787211	ENSRNOG00000032891	Obox2	ENSRNOT00000050817	0	0	0	0	0	0	0	0	0	0	0	0	?	?	?	?	?	?	?	?	?	?	?	?	?	?	?	?	?	?	?	?	?	?	?	?
XLOC_000397	Vom1r32	vomeronasal_1_receptor_32	protein_coding	1	71844368	71845285	+	TCONS_00000982	71844368	71845285	ENSRNOG00000048505	Vom1r32	ENSRNOT00000044754	0	0	0	0	0	0	0	0	0	0	0	0	?	?	?	?	?	?	?	?	?	?	?	?	?	?	?	?	?	?	?	?	?	?	?	?
XLOC_000398	Vom1r37	vomeronasal_1_receptor_37	protein_coding	1	72210037	72210999	+	TCONS_00000983	72210037	72210999	ENSRNOG00000038647	Vom1r37	ENSRNOT00000058999	0	0	0	0	0	0	0	0	0	0	0	0	?	?	?	?	?	?	?	?	?	?	?	?	?	?	?	?	?	?	?	?	?	?	?	?
XLOC_000399	Vom1r38	vomeronasal_1_receptor_38	protein_coding	1	72230038	72230961	+	TCONS_00000984	72230038	72230961	ENSRNOG00000038644	Vom1r38	ENSRNOT00000058997	0	0	0	0	0	0	0	0	0	0	0	0	?	?	?	?	?	?	?	?	?	?	?	?	?	?	?	?	?	?	?	?	?	?	?	?
XLOC_000400	Rasl2-9	RAS-like,_family_2,_locus_9	protein_coding	1	72272032	72273210	+	TCONS_00000985	72272032	72273210	ENSRNOG00000032913	Rasl2-9	ENSRNOT00000050233	0	0	0	0	0	0	0	0	0	0	1	0	?	?	?	?	?	?	?	?	?	?	?	?	?	?	?	?	?	?	?	?	?	?	?	?
XLOC_000401	Rfpl4a	ret_finger_protein-like_4A	protein_coding	1	72280117	72286576	+	TCONS_00000986	72280117	72286576	ENSRNOG00000015743	Rfpl4a	ENSRNOT00000021077	0	0	0	0	0	0	0	0	0	0	0	0	?	?	?	?	?	?	?	?	?	?	?	?	?	?	?	?	?	?	?	?	?	?	?	?
XLOC_000402	Zfp865	zinc_finger_protein_865	protein_coding	1	72356880	72361358	+	TCONS_00000987	72356880	72361358	ENSRNOG00000016279	Zfp865	ENSRNOT00000021917	68	58	66	47	87	89	65	70	86	30	69	96	71.973	48.5653	64.1317	38.2226	67.2045	86.7757	81.8055	73.0813	89.5788	42.255	66.6955	90.7847	68.4228	-0.067368	0.14746	-0.456857	0.647774	0.998966	0.233285	0.232919	1.00157	0.316552	0.467284	0.0567776
XLOC_000403	Fiz1	FLT3-interacting_zinc_finger_1	protein_coding	1	72374288	72387401	+	TCONS_00000988;TCONS_00000989;TCONS_00000990	72374288;72380362;72380711	72387401;72387301	ENSRNOG00000016574	Fiz1	ENSRNOT00000022236	308	433	178	285	353	220	199	220	326	260	316	386	325.995	362.565	172.961	231.775	272.68	214.502	250.451	229.684	339.566	366.21	305.446	365.03	286.406	0.0264312	0.139772	0.189103	0.850012	0.998966	0.222501	0.196979	1.12957	0.258658	0.401618	-0.260884
XLOC_000404	Zfp579	zinc_finger_protein_579	protein_coding	1	72399157	72402327	+	TCONS_00000991	72399157	72402327	ENSRNOG00000016608	Zfp579	ENSRNOT00000022349	388	464	138	329	344	378	103	89	191	118	180	298	410.669	388.522	134.094	267.558	265.728	368.553	129.63	92.9176	198.948	166.203	173.988	281.811	239.885	0.132181	0.150512	0.87821	0.37983	0.998966	-0.781029	0.264659	-2.95108	0.00316669	0.011368	-0.0501438
XLOC_000405	Sbk3	SH3_domain_binding_kinase_family,_member_3	protein_coding	1	72420352	72422974	+	TCONS_00000992	72420352	72422974	ENSRNOG00000042927	Sbk3	ENSRNOT00000066307	2	2	0	2	1	0	2	2	3	0	0	1	2.11685	1.67467	0	1.62649	0.772466	0	2.51709	2.08804	3.12484	0	0	0.945674	1.23884	-0.0995935	0.0751591	-1.3251	0.185137	0.998966	0.242676	0.583957	0.415571	0.677724	0.791267	-0.619107
XLOC_000406	Sbk2	SH3_domain_binding_kinase_family,_member_2	protein_coding	1	72425707	72433488	+	TCONS_00000993	72425707	72433488	ENSRNOG00000038625	Sbk2	ENSRNOT00000058956	2	2	8	2	5	1	6	0	0	4	4	2	2.11685	1.67467	7.77354	1.62649	3.86233	0.975008	7.55128	0	0	5.634	3.86641	1.89135	3.08099	-0.0115067	0.0926038	-0.124257	0.901112	0.998966	0.0231203	0.561698	0.0411615	0.967167	0.980555	-0.814293
XLOC_000407	Isoc2b;Shisa7	isochorismatase_domain_containing_2b;shisa_family_member_7	protein_coding	1	72524543	72564671	+	TCONS_00000994;TCONS_00000995;TCONS_00000996;TCONS_00000997;TCONS_00000998;TCONS_00000999;TCONS_00001000;TCONS_00001001;TCONS_00001002;TCONS_00001003;TCONS_00001004;TCONS_00001005;TCONS_00001006;TCONS_00001007;TCONS_00001008;TCONS_00001009	72524543;72524549;72524569;72545389;72545434;72545477;72545596;72546941;72547323;72547516;72551853;72554611;72554632	72545332;72545329;72564671;72564513	ENSRNOG00000016829;ENSRNOG00000016877	Isoc2b;Shisa7	ENSRNOT00000022620;ENSRNOT00000022698	350	511	305	427	436	403	254	299	442	271	378	399	370.449	427.877	296.366	347.256	336.795	392.928	319.671	312.162	460.393	381.703	365.376	377.324	365.692	0.0059035	0.116145	0.0508287	0.959462	0.998966	0.0294535	0.1397	0.210834	0.833017	0.897293	-0.0252517
XLOC_000408	Ube2s	ubiquitin-conjugating_enzyme_E2S	protein_coding	1	72580390	72584482	+	TCONS_00001010;TCONS_00001011	72580390;72580424	72584482	ENSRNOG00000016930	Ube2s	ENSRNOT00000022977	909	1112	674	815	902	721	849	955	1180	957	1044	1148	962.11	931.114	654.921	662.796	696.764	702.981	1068.51	997.038	1229.1	1347.93	1009.13	1085.63	945.669	-0.098506	0.116302	-0.846987	0.397003	0.998966	0.544861	0.139983	3.89233	9.92846e-05	0.000559757	-0.305137
XLOC_000409	AABR07071876.1	?	pseudogene	1	72624542	72630307	+	TCONS_00001012;TCONS_00001013	72624542;72624705	72630307;72625239	ENSRNOG00000017306	AABR07071876.1	ENSRNOT00000023246	188	225	133	205	210	170	142	145	175	175	184	177	198.984	188.4	129.235	166.716	162.218	165.751	178.714	151.383	182.282	246.487	177.855	167.384	176.284	0.0528626	0.125223	0.422149	0.672916	0.998966	0.118568	0.157727	0.751732	0.452212	0.602507	-0.0626772
XLOC_000410	Il11	interleukin_11	protein_coding	1	72635267	72643255	+	TCONS_00001014;TCONS_00001015	72635267;72636959	72642659;72643255	ENSRNOG00000017386	Il11	ENSRNOT00000090636;ENSRNOT00000023489	3	7	4	8	8	10	1	2	4	1	6	9	3.17528	5.86133	3.88677	6.50598	6.17972	9.75008	1.25855	2.08804	4.16645	1.4085	5.79961	8.51107	4.88261	0.195696	0.125046	1.565	0.117583	0.998966	-0.450402	0.461246	-0.976491	0.328821	0.480302	0.772434
XLOC_000411	Fam71e2	family_with_sequence_similarity_71,_member_E2	protein_coding	1	72644333	72661000	+	TCONS_00001016;TCONS_00001017	72644333	72661000	ENSRNOG00000033173	Fam71e2	ENSRNOT00000048976;ENSRNOT00000065051	0	0	0	0	0	0	0	0	1	1	0	0	?	?	?	?	?	?	?	?	?	?	?	?	?	?	?	?	?	?	?	?	?	?	?	?
XLOC_000412	Cox6b2	cytochrome_c_oxidase_subunit_VIb_polypeptide_2	protein_coding	1	72661211	72662434	+	TCONS_00001018	72661211	72662434	ENSRNOG00000038616	Cox6b2	ENSRNOT00000033197	23	31	31	28	49	58	15	4	20	13	31	34	24.3438	25.9573	30.1225	22.7709	37.8508	56.5505	18.8782	4.17607	20.8323	18.3105	29.9647	32.1529	26.8259	0.306562	0.149906	2.04503	0.0408524	0.998966	-0.616763	0.313759	-1.96572	0.0493309	0.111191	0.537045
XLOC_000413	Tmem150b	transmembrane_protein_150B	protein_coding	1	72692105	72701604	+	TCONS_00001019;TCONS_00001020	72692105	72701593;72701604	ENSRNOG00000028273	Tmem150b	ENSRNOT00000032439	85	95	94	75	87	80	52	44	55	54	82	90	89.9663	79.5466	91.3391	60.9935	67.2045	78.0007	65.4444	45.9368	57.2887	76.059	79.2614	85.1107	73.0126	0.0485315	0.139492	0.347916	0.727903	0.998966	-0.186451	0.19613	-0.950647	0.341784	0.49413	-0.340885
XLOC_000414	Hspbp1	HSPA_binding_protein,_cytoplasmic_cochaperone_1	protein_coding	1	72732557	72756242	+	TCONS_00001021;TCONS_00001022;TCONS_00001023;TCONS_00001024;TCONS_00001025;TCONS_00001026	72732557;72732582;72732585;72732654;72732668	72756242;72756082	ENSRNOG00000017795	Hspbp1	ENSRNOT00000024251	211	239	144	188	211	217	205	198	184	278	229	232	223.328	200.122	139.924	152.89	162.99	211.577	258.002	206.716	191.657	391.563	221.352	219.396	214.96	0.0847643	0.139211	0.608891	0.542597	0.998966	0.427568	0.195036	2.19225	0.0283616	0.071305	-0.0964281
XLOC_000415	Ppp6r1	protein_phosphatase_6,_regulatory_subunit_1	protein_coding	1	72756809	72784883	+	TCONS_00001027;TCONS_00001028;TCONS_00001029;TCONS_00001030;TCONS_00001031	72756809;72757881	72783448;72784883;72784482	ENSRNOG00000018090	Ppp6r1	ENSRNOT00000082423;ENSRNOT00000024400	1451	1951	1382	1456	2087	1547	1116	1491	1917	1188	2071	2261	1535.78	1633.64	1342.88	1184.09	1612.14	1508.34	1404.54	1556.63	1996.77	1673.3	2001.83	2138.17	1632.34	0.066708	0.115113	0.579499	0.562253	0.998966	0.281956	0.137824	2.04577	0.0407794	0.0957699	-0.0681496
XLOC_000416	Tmem86b	transmembrane_protein_86B	protein_coding	1	72784966	72787367	+	TCONS_00001032;TCONS_00001033	72784966;72785001	72787359;72787367	ENSRNOG00000038607	Tmem86b	ENSRNOT00000090065;ENSRNOT00000041527	40	58	20	32	24	39	33	27	33	67	38	49	42.3371	48.5653	19.4338	26.0239	18.5392	38.0253	41.532	28.1885	34.3732	94.3695	36.7309	46.338	39.5381	0.0761857	0.149775	0.508667	0.610985	0.998966	0.483279	0.315086	1.5338	0.125079	0.231108	-0.429055
XLOC_000417	Ptprh	protein_tyrosine_phosphatase,_receptor_type,_H	protein_coding	1	72810542	72859161	+	TCONS_00001034;TCONS_00001035	72810542;72810545	72859161	ENSRNOG00000058906	Ptprh	ENSRNOT00000092117	13	1	36	60	30	74	41	19	23	7	27	37	13.7595	0.837333	34.9809	48.7948	23.174	72.1506	51.6004	19.8364	23.9571	9.8595	26.0983	34.99	30.0032	0.120468	0.126194	0.954627	0.339766	0.998966	-0.148077	0.455038	-0.325416	0.744867	0.838473	1.54479
XLOC_000418	Syt5	synaptotagmin_V	protein_coding	1	72860218	72867947	+	TCONS_00001036;TCONS_00001037;TCONS_00001038;TCONS_00001039;TCONS_00001040;TCONS_00001041;TCONS_00001042	72860218	72867930;72867947	ENSRNOG00000018217	Syt5	ENSRNOT00000024547	185	134	82	96	133	153	153	119	164	375	123	162	195.809	112.203	79.6788	78.0717	102.738	149.176	192.558	124.238	170.825	528.187	118.892	153.199	167.131	0.105754	0.149262	0.708514	0.478626	0.998966	0.757012	0.321794	2.35248	0.0186489	0.0502943	-0.232681
XLOC_000419	Dnaaf3;Tnni3	dynein,_axonemal,_assembly_factor_3;troponin_I_type_3_(cardiac)	protein_coding	1	72874404	72886502	+	TCONS_00001043;TCONS_00001044;TCONS_00001045;TCONS_00001046;TCONS_00001047;TCONS_00001048	72874404;72874583;72882806	72882266;72886502;72883002;72886488	ENSRNOG00000038600;ENSRNOG00000018250	Dnaaf3;Tnni3	ENSRNOT00000058900;ENSRNOT00000077719;ENSRNOT00000024640	209	253	336	296	379	386	316	203	292	330	276	385	221.211	211.845	326.489	240.721	292.764	376.353	397.701	211.936	304.151	464.805	266.782	364.085	306.57	0.179205	0.13979	1.28196	0.199856	0.998966	0.258056	0.19704	1.30966	0.190311	0.319631	0.259787
XLOC_000420	Tnnt1	troponin_T_type_1_(skeletal,_slow)	protein_coding	1	72889270	72899659	+	TCONS_00001049;TCONS_00001050	72889270;72889278	72899629;72899659	ENSRNOG00000028041	Tnnt1	ENSRNOT00000058843;ENSRNOT00000034957	4	0	2	0	2	0	1	4	1	5	4	0	4.23371	0	1.94338	0	1.54493	0	1.25855	4.17607	1.04161	7.0425	3.86641	0	2.09226	-0.0172138	0.076752	-0.224278	0.822541	0.998966	0.61996	0.583354	1.06275	0.287895	0.434652	-1.89718
XLOC_000421	Ppp1r12c	protein_phosphatase_1,_regulatory_subunit_12C	protein_coding	1	72903193	72926643	+	TCONS_00001051;TCONS_00001052;TCONS_00001053;TCONS_00001054;TCONS_00001055;TCONS_00001056;TCONS_00001057;TCONS_00001058;TCONS_00001059;TCONS_00001060;TCONS_00001061	72903193;72903196;72903198;72903201;72903211;72903219;72903257;72909609	72926643;72926108	ENSRNOG00000053828	Ppp1r12c	ENSRNOT00000086122	734	723	623	721	805	945	705	630	827	740	793	901	776.885	605.391	605.364	586.351	621.835	921.383	887.275	657.732	861.414	1042.29	766.515	852.053	765.374	0.0961118	0.122901	0.782028	0.434198	0.998966	0.293593	0.152806	1.92135	0.0546878	0.120896	0.0990491
XLOC_000422	Rdh13	retinol_dehydrogenase_13_(all-trans/9-cis)	protein_coding	1	72956026	72984350	+	TCONS_00001062	72956026	72984350	ENSRNOG00000027919	Rdh13	ENSRNOT00000031462	62	42	45	66	68	79	56	33	52	42	67	50	65.6224	35.168	43.7261	53.6743	52.5277	77.0257	70.4786	34.4526	54.1639	59.157	64.7623	47.2837	54.8369	0.141895	0.146824	0.966426	0.333831	0.998966	0.0154463	0.228824	0.067503	0.946181	0.96901	0.345518
XLOC_000423	NA	Cufflinks_new_gene	NA	1	73010506	73012680	+	TCONS_00001063	73010506	73012680	NA	NA	NA	?	?	?	?	?	?	?	?	?	?	?	?	?	?	?	?	?	?	?	?	?	?	?	?	?	?	?	?	?	?	?	?	?	?	?	?
XLOC_000424	Gp6	glycoprotein_6_(platelet)	protein_coding	1	73040901	73064641	+	TCONS_00001064	73040901	73064641	ENSRNOG00000047204	Gp6	ENSRNOT00000071927	33	27	22	29	11	21	52	39	30	119	42	35	34.9281	22.608	21.3772	23.5842	8.49712	20.4752	65.4444	40.7167	31.2484	167.611	40.5973	33.0986	42.5156	0.0564075	0.142177	0.39674	0.691559	0.998966	1.3303	0.377679	3.52231	0.000427802	0.00203654	-0.588023
XLOC_000425	AABR07002418.1	?	protein_coding	1	73422760	73423448	+	TCONS_00001065	73422760	73423448	ENSRNOG00000048238	AABR07002418.1	ENSRNOT00000072649	0	0	0	0	0	0	0	0	0	0	0	0	?	?	?	?	?	?	?	?	?	?	?	?	?	?	?	?	?	?	?	?	?	?	?	?
XLOC_000426	NA	Cufflinks_new_gene	NA	1	73471133	73475553	+	TCONS_00001066	73471133	73475553	NA	NA	NA	?	?	?	?	?	?	?	?	?	?	?	?	?	?	?	?	?	?	?	?	?	?	?	?	?	?	?	?	?	?	?	?	?	?	?	?
XLOC_000427	NA	Cufflinks_new_gene	NA	1	73475919	73480335	+	TCONS_00001067	73475919	73480335	NA	NA	NA	?	?	?	?	?	?	?	?	?	?	?	?	?	?	?	?	?	?	?	?	?	?	?	?	?	?	?	?	?	?	?	?	?	?	?	?
XLOC_000428	NA	Cufflinks_new_gene	NA	1	73481968	73484301	+	TCONS_00001068	73481968	73484301	NA	NA	NA	?	?	?	?	?	?	?	?	?	?	?	?	?	?	?	?	?	?	?	?	?	?	?	?	?	?	?	?	?	?	?	?	?	?	?	?
XLOC_000429	NA	Cufflinks_new_gene	NA	1	73491724	73496566	+	TCONS_00001069	73491724	73496566	NA	NA	NA	?	?	?	?	?	?	?	?	?	?	?	?	?	?	?	?	?	?	?	?	?	?	?	?	?	?	?	?	?	?	?	?	?	?	?	?
XLOC_000430	Cdc42ep5	CDC42_effector_protein_(Rho_GTPase_binding)_5	protein_coding	1	73717349	73720317	+	TCONS_00001070;TCONS_00001071;TCONS_00001072	73717349;73717488;73719005	73720317;73719529	ENSRNOG00000018616	Cdc42ep5	ENSRNOT00000025110	253	270	212	280	258	239	116	115	219	94	230	274	267.782	226.08	205.999	227.709	199.296	233.027	145.991	120.062	228.113	132.399	222.318	259.115	205.658	0.0774734	0.140036	0.553238	0.5801	0.998966	-0.286658	0.197939	-1.44822	0.147557	0.26233	-0.0844365
XLOC_000431	Leng9	leukocyte_receptor_cluster_(LRC)_member_9	protein_coding	1	73721114	73722631	+	TCONS_00001073	73721114	73722631	ENSRNOG00000018621	Leng9	ENSRNOT00000025138	88	108	71	98	131	110	57	90	119	83	79	90	93.1415	90.4319	68.9901	79.6982	101.193	107.251	71.7371	93.9617	123.952	116.905	76.3616	85.1107	92.3945	0.0422034	0.137307	0.307365	0.758566	0.998966	0.068277	0.188826	0.361586	0.717661	0.818711	0.188526
XLOC_000432	Lair1	leukocyte-associated_immunoglobulin-like_receptor_1	protein_coding	1	73812575	73869055	+	TCONS_00001074;TCONS_00001075	73812575;73837944	73869055;73868695	ENSRNOG00000027733	Lair1	ENSRNOT00000036413	0	0	0	0	1	0	1	0	1	2	0	1	?	?	?	?	?	?	?	?	?	?	?	?	?	?	?	?	?	?	?	?	?	?	?	?
XLOC_000433	Vom2r29	vomeronasal_2_receptor,_29	protein_coding	1	74251167	74272053	+	TCONS_00001076	74251167	74272053	ENSRNOG00000038497	Vom2r29	ENSRNOT00000040441	0	0	0	0	0	0	0	0	0	0	0	0	?	?	?	?	?	?	?	?	?	?	?	?	?	?	?	?	?	?	?	?	?	?	?	?
XLOC_000434	AABR07002473.1	?	protein_coding	1	74770009	74791415	+	TCONS_00001077	74770009	74791415	ENSRNOG00000046339	AABR07002473.1	ENSRNOT00000012225	1	0	0	1	0	0	1	0	0	0	0	0	?	?	?	?	?	?	?	?	?	?	?	?	?	?	?	?	?	?	?	?	?	?	?	?
XLOC_000435	Vom2r31	vomeronasal_2_receptor,_31	protein_coding	1	74975364	75001206	+	TCONS_00001078;TCONS_00001079;TCONS_00001080	74975364;74975388	75001206;74999726	ENSRNOG00000031562	Vom2r31	ENSRNOT00000090708;ENSRNOT00000047147	1	1	0	0	0	2	3	0	1	0	8	0	1.05843	0.837333	0	0	0	1.95002	3.77564	0	1.04161	0	7.73282	0	1.36632	0.0209654	0.0604784	0.34666	0.728847	0.998966	0.667902	0.571349	1.16899	0.242407	0.383228	-0.0278224
XLOC_000436	Vom1r58	vomeronasal_1_receptor_58	protein_coding	1	75131348	75132169	+	TCONS_00001081	75131348	75132169	ENSRNOG00000049668	Vom1r58	ENSRNOT00000048444	0	0	0	0	0	0	0	0	0	0	0	0	?	?	?	?	?	?	?	?	?	?	?	?	?	?	?	?	?	?	?	?	?	?	?	?
XLOC_000437	Vom1r59	vomeronasal_1_receptor_59	protein_coding	1	75166116	75167063	+	TCONS_00001082	75166116	75167063	ENSRNOG00000030886	Vom1r59	ENSRNOT00000047760	0	0	0	0	0	0	0	0	0	0	0	0	?	?	?	?	?	?	?	?	?	?	?	?	?	?	?	?	?	?	?	?	?	?	?	?
XLOC_000438	Vom1r60	vomeronasal_1_receptor_60	protein_coding	1	75194565	75195678	+	TCONS_00001083	75194565	75195678	ENSRNOG00000047490	Vom1r60	ENSRNOT00000050604	0	0	0	0	0	0	0	0	0	0	0	0	?	?	?	?	?	?	?	?	?	?	?	?	?	?	?	?	?	?	?	?	?	?	?	?
XLOC_000439	LOC100911727	DNA_ligase_1-like	protein_coding	1	75233703	75264293	+	TCONS_00001084	75233703	75264293	ENSRNOG00000047206	LOC100911727	ENSRNOT00000064178	0	0	0	0	0	0	0	0	0	0	0	0	?	?	?	?	?	?	?	?	?	?	?	?	?	?	?	?	?	?	?	?	?	?	?	?
XLOC_000440	Vom1r61	vomeronasal_1_receptor_61	protein_coding	1	75298364	75299317	+	TCONS_00001085	75298364	75299317	ENSRNOG00000014181	Vom1r61	ENSRNOT00000018981	0	0	0	0	0	0	0	0	0	0	0	0	?	?	?	?	?	?	?	?	?	?	?	?	?	?	?	?	?	?	?	?	?	?	?	?
XLOC_000441	Vom1r62	vomeronasal_1_receptor_62	protein_coding	1	75326217	75327164	+	TCONS_00001086	75326217	75327164	ENSRNOG00000032819	Vom1r62	ENSRNOT00000044964	0	0	0	0	0	0	0	0	0	0	0	0	?	?	?	?	?	?	?	?	?	?	?	?	?	?	?	?	?	?	?	?	?	?	?	?
XLOC_000442	Lig1	ligase_I,_DNA,_ATP-dependent	protein_coding	1	75356220	75394758	+	TCONS_00001087;TCONS_00001088	75356220;75393749	75394758	ENSRNOG00000014193	Lig1	ENSRNOT00000019799	19	41	14	42	36	24	26	24	21	10	31	19	20.1101	34.3306	13.6037	34.1564	27.8088	23.4002	32.7222	25.0564	21.8739	14.085	29.9647	17.9678	24.59	0.00277328	0.150854	0.0183839	0.985333	0.998966	-0.112179	0.291963	-0.384224	0.700813	0.807481	0.319119
XLOC_000443	Pla2g4cl1	phospholipase_A2,_group_IVC-like_1	protein_coding	1	75428027	75620911	+	TCONS_00001089;TCONS_00001090;TCONS_00001091	75428027;75440034	75481995;75620911	ENSRNOG00000026764	Pla2g4cl1	ENSRNOT00000058334;ENSRNOT00000033633	10	4	25	2	1	9	16	14	1	0	7	7	10.5843	3.34933	24.2923	1.62649	0.772466	8.77508	20.1367	14.6163	1.04161	0	6.76621	6.61972	8.21504	-0.215586	0.106466	-2.02492	0.0428755	0.998966	0.0160197	0.525544	0.0304821	0.975683	0.985947	-1.80502
XLOC_000444	AABR07002493.1	?	lincRNA	1	75636336	75645842	+	TCONS_00001092	75636336	75645842	ENSRNOG00000061661	AABR07002493.1	ENSRNOT00000082654	0	0	0	0	0	0	0	0	0	0	0	0	?	?	?	?	?	?	?	?	?	?	?	?	?	?	?	?	?	?	?	?	?	?	?	?
XLOC_000445	Cabp5	calcium_binding_protein_5	protein_coding	1	75693232	75706069	+	TCONS_00001093	75693232	75706069	ENSRNOG00000014787	Cabp5	ENSRNOT00000020090	0	0	0	0	0	0	0	0	0	0	0	0	?	?	?	?	?	?	?	?	?	?	?	?	?	?	?	?	?	?	?	?	?	?	?	?
XLOC_000446	Bsph1	binder_of_sperm_protein_homolog_1	protein_coding	1	75748916	75789785	+	TCONS_00001094;TCONS_00001095	75748916	75789785	ENSRNOG00000052287	Bsph1	ENSRNOT00000083154;ENSRNOT00000089836	0	0	0	0	1	0	0	0	0	2	0	0	?	?	?	?	?	?	?	?	?	?	?	?	?	?	?	?	?	?	?	?	?	?	?	?
XLOC_000447	AABR07002564.1	?	processed_pseudogene	1	77111595	77111879	+	TCONS_00001096	77111595	77111879	ENSRNOG00000022227	AABR07002564.1	ENSRNOT00000029823	2	1	1	5	12	2	3	5	2	0	6	1	2.11685	0.837333	0.971692	4.06623	9.26959	1.95002	3.77564	5.22009	2.08323	0	5.79961	0.945674	3.08633	0.0712998	0.097362	0.732317	0.463975	0.998966	-0.0625924	0.550827	-0.113633	0.909528	0.946849	2.00422
XLOC_000448	LOC103690015	40S_ribosomal_protein_S19-like	protein_coding	1	77541359	77541814	+	TCONS_00001097	77541359	77541814	ENSRNOG00000033146	LOC103690015	ENSRNOT00000049028	1	1	1	3	2	3	0	1	2	1	0	0	1.05843	0.837333	0.971692	2.43974	1.54493	2.92503	0	1.04402	2.08323	1.4085	0	0	1.19274	0.0227544	0.0753445	0.302004	0.762649	0.998966	-0.571768	0.584069	-0.978939	0.32761	0.479215	1.26696
XLOC_000449	AABR07002623.1	?	protein_coding	1	77782825	77789397	+	TCONS_00001098	77782825	77789397	ENSRNOG00000038251	AABR07002623.1	ENSRNOT00000058230	1	0	0	1	4	1	0	0	0	0	0	1	?	?	?	?	?	?	?	?	?	?	?	?	?	?	?	?	?	?	?	?	?	?	?	?
XLOC_000450	NA	Cufflinks_new_gene	NA	1	77943912	77944828	+	TCONS_00001099	77943912	77944828	NA	NA	NA	?	?	?	?	?	?	?	?	?	?	?	?	?	?	?	?	?	?	?	?	?	?	?	?	?	?	?	?	?	?	?	?	?	?	?	?
XLOC_000451	Zfp541	zinc_finger_protein_541	protein_coding	1	77967755	77992027	+	TCONS_00001100	77967755	77992027	ENSRNOG00000021800	Zfp541	ENSRNOT00000058241	2	1	1	0	0	0	0	0	0	0	0	2	?	?	?	?	?	?	?	?	?	?	?	?	?	?	?	?	?	?	?	?	?	?	?	?
XLOC_000452	Napa	N-ethylmaleimide-sensitive_factor_attachment_protein,_alpha	protein_coding	1	77994202	78012849	+	TCONS_00001101;TCONS_00001102;TCONS_00001103;TCONS_00001104	77994202;77994203;78000678;78012029	78012849;78012845	ENSRNOG00000001494	Napa	ENSRNOT00000002044	801	1160	631	949	1121	853	693	897	1056	960	1162	1314	847.8	971.306	613.138	771.771	865.934	831.682	872.173	936.485	1099.94	1352.16	1123.19	1242.62	960.683	0.154354	0.115497	1.33644	0.181407	0.998966	0.420137	0.138516	3.03313	0.00242029	0.00898533	0.021371
XLOC_000453	Kptn;Slc8a2	kaptin_(actin_binding_protein);solute_carrier_family_8_(sodium/calcium_exchanger),_member_2	protein_coding	1	78015722	78061805	+	TCONS_00001105;TCONS_00001106;TCONS_00001107;TCONS_00001108;TCONS_00001109;TCONS_00001110;TCONS_00001111;TCONS_00001112;TCONS_00001113;TCONS_00001114	78015722;78025566;78025624;78025977;78025994;78025995;78029555	78023676;78054811;78057993;78060502;78060111;78061805;78054044	ENSRNOG00000001493;ENSRNOG00000001492	Kptn;Slc8a2	ENSRNOT00000002043;ENSRNOT00000086396;ENSRNOT00000047289	227	280	184	246	280	251	88	140	188	162	223	244	240.263	234.453	178.791	200.059	216.29	244.727	110.752	146.163	195.823	228.177	215.552	230.745	203.483	0.214431	0.130868	1.63853	0.101311	0.998966	-0.232404	0.170889	-1.35997	0.173839	0.297675	0.0154177
XLOC_000454	Meis3	Meis_homeobox_3	protein_coding	1	78068931	78079862	+	TCONS_00001115;TCONS_00001116;TCONS_00001117	78068931;78069193	78079689;78079862	ENSRNOG00000021390	Meis3	ENSRNOT00000039538;ENSRNOT00000068406	108	138	44	89	105	92	78	53	105	46	91	145	114.31	115.552	42.7545	72.379	81.1089	89.7008	98.1666	55.333	109.369	64.791	87.9608	137.123	89.0457	-0.00509142	0.150251	-0.033886	0.972968	0.998966	0.0983751	0.259902	0.378508	0.705053	0.810419	-0.166387
XLOC_000455	AABR07002627.1	?	lincRNA	1	78112559	78149053	+	TCONS_00001118	78112559	78149053	ENSRNOG00000060587	AABR07002627.1	ENSRNOT00000080668	0	2	0	0	0	0	0	0	0	0	0	2	?	?	?	?	?	?	?	?	?	?	?	?	?	?	?	?	?	?	?	?	?	?	?	?
XLOC_000456	NA	Cufflinks_new_gene	NA	1	78266612	78267798	+	TCONS_00001119	78266612	78267798	NA	NA	NA	?	?	?	?	?	?	?	?	?	?	?	?	?	?	?	?	?	?	?	?	?	?	?	?	?	?	?	?	?	?	?	?	?	?	?	?
XLOC_000457	Zc3h4	zinc_finger_CCCH-type_containing_4	protein_coding	1	78354144	78390913	+	TCONS_00001120;TCONS_00001121;TCONS_00001122;TCONS_00001123;TCONS_00001124;TCONS_00001125;TCONS_00001126;TCONS_00001127;TCONS_00001128;TCONS_00001129;TCONS_00001130	78354144;78354208;78354856;78354934;78355639;78355845;78355875;78356361;78356422;78359120;78369102	78390913;78390907	ENSRNOG00000015229	Zc3h4	ENSRNOT00000020509	1303	1832	990	1169	1395	1275	900	1011	1189	746	1410	1578	1379.13	1533.99	961.975	950.686	1077.59	1243.14	1132.69	1055.5	1238.48	1050.74	1362.91	1492.27	1206.59	-0.0218144	0.124475	-0.175251	0.860883	0.998966	0.038635	0.156115	0.247478	0.804538	0.878474	-0.244854
XLOC_000458	Tmem160	transmembrane_protein_160	protein_coding	1	78417719	78420427	+	TCONS_00001131	78417719	78420427	ENSRNOG00000015304	Tmem160	ENSRNOT00000020609	80	104	75	91	111	112	66	100	99	64	130	107	84.6741	87.0826	72.8769	74.0055	85.7437	109.201	83.0641	104.402	103.12	90.144	125.658	101.187	93.4299	0.0991149	0.128282	0.772635	0.439739	0.998966	0.244765	0.164588	1.48714	0.136978	0.247631	0.131401
XLOC_000459	Npas1	neuronal_PAS_domain_protein_1	protein_coding	1	78421175	78422920	+	TCONS_00001132	78421175	78422920	ENSRNOG00000015376	Npas1	ENSRNOT00000020855	51	59	32	55	44	48	19	21	31	10	30	37	53.9798	49.4026	31.0941	44.7286	33.9885	46.8004	23.9124	21.9244	32.29	14.085	28.9981	34.99	34.6828	-0.0251605	0.14946	-0.168342	0.866314	0.998966	-0.679893	0.250791	-2.71099	0.00670823	0.0214315	-0.102211
XLOC_000460	Gng5	guanine_nucleotide_binding_protein_(G_protein),_gamma_5	protein_coding	1	78546012	78546218	+	TCONS_00001133	78546012	78546218	ENSRNOG00000038205	Gng5	ENSRNOT00000058172	0	0	0	0	0	0	0	0	0	0	0	0	?	?	?	?	?	?	?	?	?	?	?	?	?	?	?	?	?	?	?	?	?	?	?	?
XLOC_000461	Ceacam9	carcinoembryonic_antigen-related_cell_adhesion_molecule_9	protein_coding	1	78659435	78663970	+	TCONS_00001134	78659435	78663970	ENSRNOG00000046915	Ceacam9	ENSRNOT00000071271	0	2	1	0	0	0	1	5	3	0	3	0	0	1.67467	0.971692	0	0	0	1.25855	5.22009	3.12484	0	2.89981	0	1.26247	-0.0991031	0.0667474	-1.48475	0.13761	0.998966	0.956035	0.580948	1.64565	0.0998367	0.193809	-2.53447
XLOC_000462	Ap2s1	adaptor-related_protein_complex_2,_sigma_1_subunit	protein_coding	1	78671121	78682922	+	TCONS_00001135;TCONS_00001136;TCONS_00001137	78671121;78671405;78671992	78682871;78682922	ENSRNOG00000015865	Ap2s1	ENSRNOT00000021310	834	1169	786	932	1319	1076	877	1095	1369	950	1647	1660	882.728	978.842	763.75	757.946	1018.88	1049.11	1103.75	1143.2	1425.97	1338.07	1591.99	1569.82	1135.34	0.167914	0.110751	1.51615	0.129483	0.998966	0.572267	0.130229	4.39431	1.11125e-05	7.84745e-05	0.105612
XLOC_000463	Slc1a5	solute_carrier_family_1_(neutral_amino_acid_transporter),_member_5	protein_coding	1	78710539	78724794	+	TCONS_00001138;TCONS_00001139	78710539;78711077	78724794;78724259	ENSRNOG00000015948	Slc1a5	ENSRNOT00000021455;ENSRNOT00000064332	200	294	186	178	232	185	286	209	330	415	362	388	211.685	246.176	180.735	144.758	179.212	180.377	359.944	218.2	343.732	584.527	349.91	366.922	280.515	0.0571106	0.142321	0.401279	0.688215	0.998966	0.919835	0.20662	4.45181	8.51493e-06	6.15931e-05	-0.341934
XLOC_000464	Strn4	striatin,_calmodulin_binding_protein_4	protein_coding	1	78735678	78765710	+	TCONS_00001140;TCONS_00001141;TCONS_00001142;TCONS_00001143;TCONS_00001144;TCONS_00001145;TCONS_00001146	78735678;78739930	78764912;78765710;78763387;78765692	ENSRNOG00000016145	Strn4	ENSRNOT00000089715;ENSRNOT00000021976	936	1213	608	920	1073	1048	572	642	834	723	968	1032	990.687	1015.68	590.789	748.187	828.856	1021.81	719.888	670.26	868.706	1018.35	935.671	975.936	865.402	0.144517	0.126329	1.14397	0.252636	0.998966	-0.0106777	0.160159	-0.0666693	0.946845	0.969089	0.000301291
XLOC_000465	Prkd2	protein_kinase_D2	protein_coding	1	78767871	78796251	+	TCONS_00001147;TCONS_00001148;TCONS_00001149;TCONS_00001150;TCONS_00001151	78767871;78767911;78770449;78787125	78796251;78796231	ENSRNOG00000016434	Prkd2	ENSRNOT00000022360	537	695	444	547	782	604	214	300	357	236	553	513	568.375	581.946	431.431	444.846	604.068	588.905	269.329	313.206	371.856	332.406	534.531	485.131	460.503	0.206022	0.129754	1.58779	0.112333	0.998966	-0.483428	0.168131	-2.87531	0.00403628	0.0140306	0.0498872
XLOC_000466	Dact3	dishevelled-binding_antagonist_of_beta-catenin_3	protein_coding	1	78800754	78812483	+	TCONS_00001152	78800754	78812483	ENSRNOG00000052256	Dact3	ENSRNOT00000084601	695	698	408	598	537	422	52	102	128	50	111	107	735.606	584.458	396.45	486.322	414.814	411.454	65.4444	106.49	133.327	70.425	107.293	101.187	301.106	-0.185696	0.13975	-1.32877	0.183924	0.998966	-2.28995	0.197455	-11.5973	4.25042e-31	3.94238e-29	-0.386597
XLOC_000467	Gng8	guanine_nucleotide_binding_protein_(G_protein),_gamma_8	protein_coding	1	78818404	78822224	+	TCONS_00001153;TCONS_00001154;TCONS_00001155	78818404;78820262	78822207;78822224	ENSRNOG00000016701	Gng8	ENSRNOT00000090417;ENSRNOT00000022441	465	461	330	452	446	567	74	89	227	130	116	204	492.168	386.01	320.658	367.588	344.52	552.83	93.1324	92.9176	236.446	183.105	112.126	192.918	281.202	0.0818683	0.148148	0.552613	0.580529	0.998966	-1.37437	0.237948	-5.77591	7.65363e-09	9.64503e-08	0.077029
XLOC_000468	Ptgir	prostaglandin_I2_(prostacyclin)_receptor_(IP)	protein_coding	1	78833157	78837623	+	TCONS_00001156;TCONS_00001157	78833157;78835288	78837623	ENSRNOG00000016756	Ptgir	ENSRNOT00000022461	189	255	140	192	167	103	144	167	269	109	262	257	200.043	213.52	136.037	156.143	129.002	100.426	181.231	174.351	280.194	153.526	253.25	243.038	185.063	-0.156749	0.141998	-1.10388	0.269643	0.998966	0.460158	0.205303	2.24136	0.0250026	0.0642551	-0.509896
XLOC_000469	Pnmal2	paraneoplastic_Ma_antigen_family-like_2	protein_coding	1	78876163	78881519	+	TCONS_00001158;TCONS_00001159;TCONS_00001160;TCONS_00001161	78876163;78876168;78876182;78876205	78881440;78881519;78878779	ENSRNOG00000016863	Pnmal2	ENSRNOT00000022610	55	70	52	53	61	100	25	32	28	34	30	31	58.2135	58.6133	50.528	43.1021	47.1204	97.5008	31.4637	33.4086	29.1652	47.889	28.9981	29.3159	46.2765	0.0908023	0.148786	0.610287	0.541672	0.998966	-0.79471	0.244016	-3.2568	0.00112677	0.00468635	0.157053
XLOC_000470	Pnmal1	paraneoplastic_Ma_antigen_family-like_1	protein_coding	1	78893271	78901402	+	TCONS_00001162;TCONS_00001163;TCONS_00001164;TCONS_00001165	78893271	78895930;78901402	ENSRNOG00000027944	Pnmal1	ENSRNOT00000029825	2	0	0	0	1	0	0	0	0	0	0	0	?	?	?	?	?	?	?	?	?	?	?	?	?	?	?	?	?	?	?	?	?	?	?	?
XLOC_000471	NA	Cufflinks_new_gene	NA	1	78922930	78927733	+	TCONS_00001166	78922930	78927733	NA	NA	NA	?	?	?	?	?	?	?	?	?	?	?	?	?	?	?	?	?	?	?	?	?	?	?	?	?	?	?	?	?	?	?	?	?	?	?	?
XLOC_000472	Ccdc8	coiled-coil_domain_containing_8	protein_coding	1	78932955	78936700	+	TCONS_00001167;TCONS_00001168;TCONS_00001169	78932955;78933167;78933372	78936700	ENSRNOG00000027936	Ccdc8	ENSRNOT00000029810	214	194	208	216	246	183	37	70	70	37	92	58	226.503	162.443	202.112	175.661	190.027	178.427	46.5662	73.0813	72.9129	52.1145	88.9274	54.8491	126.969	-0.0395442	0.133756	-0.295645	0.767501	0.998966	-1.49846	0.179687	-8.33927	7.47494e-17	2.43776e-15	-0.117198
XLOC_000473	Cgm4	carcinoembryonic_antigen_gene_family_4	protein_coding	1	79030291	79080881	+	TCONS_00001170;TCONS_00001171;TCONS_00001172	79030291;79030327;79065532	79043247;79080881;79080795	ENSRNOG00000042250	Cgm4	ENSRNOT00000037086;ENSRNOT00000088925;ENSRNOT00000058060	0	1	0	0	0	0	0	0	0	0	1	0	?	?	?	?	?	?	?	?	?	?	?	?	?	?	?	?	?	?	?	?	?	?	?	?
XLOC_000474	Ceacam3	carcinoembryonic_antigen-related_cell_adhesion_molecule_3	protein_coding	1	79122608	79135310	+	TCONS_00001173	79122608	79135310	ENSRNOG00000027607	Ceacam3	ENSRNOT00000023663	1	0	0	0	0	1	0	0	1	0	3	0	?	?	?	?	?	?	?	?	?	?	?	?	?	?	?	?	?	?	?	?	?	?	?	?
XLOC_000475	Psgb1	pregnancy-specific_beta_1-glycoprotein	protein_coding	1	79181855	79190738	+	TCONS_00001174	79181855	79190738	ENSRNOG00000027288	Psgb1	ENSRNOT00000037132	0	0	0	0	1	0	0	0	0	0	1	1	?	?	?	?	?	?	?	?	?	?	?	?	?	?	?	?	?	?	?	?	?	?	?	?
XLOC_000476	Ceacam10	carcinoembryonic_antigen-related_cell_adhesion_molecule_10	protein_coding	1	79289164	79298999	+	TCONS_00001175	79289164	79298999	ENSRNOG00000034000	Ceacam10	ENSRNOT00000024155	0	0	0	0	0	0	0	0	0	0	0	0	?	?	?	?	?	?	?	?	?	?	?	?	?	?	?	?	?	?	?	?	?	?	?	?
XLOC_000477	LOC102557244	carcinoembryonic_antigen-related_cell_adhesion_molecule_5-like	protein_coding	1	79324274	79358184	+	TCONS_00001176	79324274	79358184	ENSRNOG00000017519	LOC102557244	ENSRNOT00000058040	0	0	0	0	1	0	0	0	0	0	0	0	?	?	?	?	?	?	?	?	?	?	?	?	?	?	?	?	?	?	?	?	?	?	?	?
XLOC_000478	Ceacam11	carcinoembryonic_antigen-related_cell_adhesion_molecule_11	protein_coding	1	79396578	79402814	+	TCONS_00001177	79396578	79402814	ENSRNOG00000017620	Ceacam11	ENSRNOT00000023686	0	0	0	0	0	0	0	0	0	0	0	0	?	?	?	?	?	?	?	?	?	?	?	?	?	?	?	?	?	?	?	?	?	?	?	?
XLOC_000479	Ceacam12	carcinoembryonic_antigen-related_cell_adhesion_molecule_12	protein_coding	1	79474809	79481865	+	TCONS_00001178	79474809	79481865	ENSRNOG00000042158	Ceacam12	ENSRNOT00000044927	0	0	0	0	0	0	0	0	0	0	0	0	?	?	?	?	?	?	?	?	?	?	?	?	?	?	?	?	?	?	?	?	?	?	?	?
XLOC_000480	Igfl3	IGF-like_family_member_3	protein_coding	1	79573118	79573438	+	TCONS_00001179	79573118	79573438	ENSRNOG00000032940	Igfl3	ENSRNOT00000072039	0	0	0	0	0	0	0	0	0	0	0	0	?	?	?	?	?	?	?	?	?	?	?	?	?	?	?	?	?	?	?	?	?	?	?	?
XLOC_000481	Mill1	MHC_I_like_leukocyte_1	protein_coding	1	79631668	79657941	+	TCONS_00001180;TCONS_00001181	79631668;79631812	79652788;79657941	ENSRNOG00000017699	Mill1	ENSRNOT00000083546;ENSRNOT00000035286	11	6	2	5	4	5	8	6	8	7	10	15	11.6427	5.024	1.94338	4.06623	3.08986	4.87504	10.0684	6.26411	8.33291	9.8595	9.66602	14.1851	7.4181	-0.00266671	0.134102	-0.0198856	0.984135	0.998966	0.81128	0.420873	1.92761	0.0539031	0.119452	-0.620828
XLOC_000482	AC093995.1	?	protein_coding	1	79727597	79728113	+	TCONS_00001182	79727597	79728113	ENSRNOG00000026891	AC093995.1	ENSRNOT00000034790	0	0	0	0	0	0	0	0	0	0	1	0	?	?	?	?	?	?	?	?	?	?	?	?	?	?	?	?	?	?	?	?	?	?	?	?
XLOC_000483	AC093995.2	?	processed_pseudogene	1	79728841	79728924	+	TCONS_00001183	79728841	79728924	ENSRNOG00000051815	AC093995.2	ENSRNOT00000084189	0	0	0	0	0	0	0	0	0	0	0	0	?	?	?	?	?	?	?	?	?	?	?	?	?	?	?	?	?	?	?	?	?	?	?	?
XLOC_000484	NA	Cufflinks_new_gene	NA	1	79731701	79731812	+	TCONS_00001184	79731701	79731812	NA	NA	NA	?	?	?	?	?	?	?	?	?	?	?	?	?	?	?	?	?	?	?	?	?	?	?	?	?	?	?	?	?	?	?	?	?	?	?	?
XLOC_000485	Micb	MHC_class_I_polypeptide-related_sequence_B	protein_coding	1	79754514	79776925	+	TCONS_00001185;TCONS_00001186	79754514;79754587	79776925;79772092	ENSRNOG00000057645	Micb	ENSRNOT00000083211	122	115	151	130	155	170	57	71	89	50	117	127	129.128	96.2932	146.726	105.722	119.732	165.751	71.7371	74.1253	92.7036	70.425	113.092	120.101	108.795	0.14454	0.138644	1.04252	0.29717	0.998966	-0.475105	0.193288	-2.45802	0.0139707	0.0397072	0.0712798
XLOC_000486	Pglyrp1	peptidoglycan_recognition_protein_1	protein_coding	1	79785147	79796111	+	TCONS_00001187;TCONS_00001188	79785147;79790705	79796111	ENSRNOG00000013395	Pglyrp1	ENSRNOT00000018233	73	66	36	60	64	63	278	348	693	336	601	604	77.2651	55.2639	34.9809	48.7948	49.4378	61.4255	349.876	363.318	721.838	473.256	580.928	571.187	282.298	0.045662	0.144718	0.315525	0.752363	0.998966	3.11136	0.218136	14.2634	3.69964e-46	8.39818e-44	-0.06878
XLOC_000487	Nova2	neuro-oncological_ventral_antigen_2	protein_coding	1	79831135	79872600	+	TCONS_00001189;TCONS_00001190	79831135;79831534	79872600;79865807	ENSRNOG00000013847	Nova2	ENSRNOT00000057965	843	1231	445	635	731	759	369	432	590	442	757	682	892.254	1030.76	432.403	516.412	564.672	740.031	464.404	451.016	614.552	622.557	731.718	644.95	642.144	0.00283913	0.143844	0.0197376	0.984253	0.998966	-0.234462	0.213159	-1.09994	0.271358	0.415835	-0.371993
XLOC_000488	NA	Cufflinks_new_gene	NA	1	79873788	79874786	+	TCONS_00001191	79873788	79874786	NA	NA	NA	?	?	?	?	?	?	?	?	?	?	?	?	?	?	?	?	?	?	?	?	?	?	?	?	?	?	?	?	?	?	?	?	?	?	?	?
XLOC_000489	Nanos2	nanos_homolog_2_(Drosophila)	protein_coding	1	79894450	79895910	+	TCONS_00001192	79894450	79895910	ENSRNOG00000038088	Nanos2	ENSRNOT00000057963	0	0	0	0	0	0	0	2	0	2	0	1	?	?	?	?	?	?	?	?	?	?	?	?	?	?	?	?	?	?	?	?	?	?	?	?
XLOC_000490	Mypop;Irf2bp1	Myb-related_transcription_factor,_partner_of_profilin;interferon_regulatory_factor_2_binding_protein_1	protein_coding	1	79898535	79914637	+	TCONS_00001193;TCONS_00001194;TCONS_00001195;TCONS_00001196;TCONS_00001197;TCONS_00001198	79898535;79898551;79898713;79899155;79911516	79914637;79909333;79911513;79914217	ENSRNOG00000014132;ENSRNOG00000014252	Mypop;Irf2bp1	ENSRNOT00000019069;ENSRNOT00000078503;ENSRNOT00000019075	268	342	181	210	261	206	148	122	163	97	209	153	283.658	286.368	175.876	170.782	201.614	200.852	186.265	127.37	169.783	136.624	202.02	144.688	190.492	-0.140885	0.134181	-1.04996	0.293734	0.998966	-0.427788	0.179664	-2.38104	0.0172638	0.0472454	-0.380502
XLOC_000491	Sympk	symplekin	protein_coding	1	79930636	79959461	+	TCONS_00001199;TCONS_00001200;TCONS_00001201;TCONS_00001202;TCONS_00001203	79930636;79931156;79931166;79944483;79949508	79959461;79959430	ENSRNOG00000014353	Sympk	ENSRNOT00000084985;ENSRNOT00000019814	632	858	417	620	858	732	487	503	836	522	955	1066	668.926	718.431	405.196	504.213	662.775	713.706	612.912	525.141	870.789	735.237	923.105	1008.09	695.71	0.172305	0.13552	1.27144	0.203571	0.998966	0.330327	0.183411	1.80102	0.0716999	0.149428	0.068676
XLOC_000492	Rsph6a	radial_spoke_head_6_homolog_A_(Chlamydomonas)	protein_coding	1	79959591	79979240	+	TCONS_00001204;TCONS_00001205	79959591	79979205;79979240	ENSRNOG00000061526	Rsph6a	ENSRNOT00000090515	0	1	1	1	0	1	0	0	0	4	3	0	0	0.837333	0.971692	0.813247	0	0.975008	0	0	0	5.634	2.89981	0	1.01092	0.0755192	0.0603455	1.25145	0.210771	0.998966	0.451417	0.571129	0.790394	0.429298	0.580563	-0.0760247
XLOC_000493	Dmpk;Dmwd	dystrophia_myotonica-protein_kinase;dystrophia_myotonica,_WD_repeat_containing	protein_coding	1	79981213	79999364	+	TCONS_00001206;TCONS_00001207;TCONS_00001208;TCONS_00001209;TCONS_00001210;TCONS_00001211;TCONS_00001212;TCONS_00001213;TCONS_00001214;TCONS_00001215;TCONS_00001216;TCONS_00001217;TCONS_00001218;TCONS_00001219;TCONS_00001220;TCONS_00001221;TCONS_00001222;TCONS_00001223;TCONS_00001224;TCONS_00001225	79981213;79981337;79981350;79981355;79982639;79986442;79989019;79990441;79990598;79993686;79994725	79999364;79988112;79987562	ENSRNOG00000015085;ENSRNOG00000014984	Dmpk;Dmwd	ENSRNOT00000020428;ENSRNOT00000020134;ENSRNOT00000071916	1687	2154	954	1496	1570	1618	584	623	992	905	1066	1529	1785.57	1803.61	926.994	1216.62	1212.77	1577.56	734.991	650.424	1033.28	1274.69	1030.4	1445.94	1224.4	0.148389	0.143011	1.03761	0.299453	0.998966	-0.470078	0.209483	-2.24399	0.024833	0.063886	-0.17288
XLOC_000494	Six5	SIX_homeobox_5	protein_coding	1	79999851	80004142	+	TCONS_00001226;TCONS_00001227	79999851;80000165	80004142;80003232	ENSRNOG00000060146	Six5	ENSRNOT00000084912	290	342	184	261	296	284	127	128	207	143	220	205	306.944	286.368	178.791	212.257	228.65	276.902	159.835	133.634	215.614	201.415	212.652	193.863	217.244	0.0511996	0.13283	0.385452	0.699903	0.998966	-0.407391	0.175976	-2.31504	0.0206109	0.0547381	-0.10635
XLOC_000495	Fbxo46	F-box_protein_46	protein_coding	1	80028928	80045550	+	TCONS_00001228;TCONS_00001229;TCONS_00001230	80028928;80030544;80041053	80045341;80045550	ENSRNOG00000008815	Fbxo46	ENSRNOT00000012082	254	401	220	228	252	238	133	190	322	184	344	351	268.84	335.77	213.772	185.42	194.661	232.052	167.387	198.364	335.4	259.164	332.511	331.932	254.606	-0.00753657	0.143258	-0.0526083	0.958044	0.998966	0.1806	0.21055	0.857754	0.391029	0.543114	-0.421031
XLOC_000496	Snrpd2	small_nuclear_ribonucleoprotein_D2_polypeptide	protein_coding	1	80056755	80059996	+	TCONS_00001231	80056755	80059996	ENSRNOG00000015844	Snrpd2	ENSRNOT00000021221	814	909	813	963	937	693	574	886	1062	944	534	1087	861.559	761.135	789.986	783.157	723.8	675.681	722.406	925	1106.19	1329.62	516.166	1027.95	851.888	-0.0293261	0.13864	-0.211527	0.832476	0.998966	0.284573	0.193113	1.47361	0.140586	0.252633	-0.144299
XLOC_000497	Eml2	echinoderm_microtubule_associated_protein_like_2	protein_coding	1	80087049	80119055	+	TCONS_00001232;TCONS_00001233;TCONS_00001234;TCONS_00001235;TCONS_00001236	80087049;80087684;80088947;80092403	80119055;80118784;80119012	ENSRNOG00000030127	Eml2	ENSRNOT00000041215;ENSRNOT00000078336	136	173	104	148	232	189	126	174	171	121	197	218	143.946	144.859	101.056	120.361	179.212	184.277	158.577	181.659	178.116	170.428	190.421	206.157	163.256	0.17135	0.125175	1.36889	0.171035	0.998966	0.313549	0.157603	1.98948	0.0466483	0.106383	0.309591
XLOC_000498	Gpr4	G_protein-coupled_receptor_4	protein_coding	1	80125687	80137311	+	TCONS_00001237;TCONS_00001238	80125687;80135391	80137311;80136880	ENSRNOG00000016362	Gpr4	ENSRNOT00000021893	332	664	220	274	466	308	1205	923	1551	1823	1666	2938	351.398	555.989	213.772	222.83	359.969	300.303	1516.55	963.629	1615.54	2567.69	1610.36	2778.39	1088.04	0.130475	0.150017	0.869734	0.384446	0.998966	2.31468	0.256406	9.02742	1.75768e-19	7.10151e-18	-0.34534
XLOC_000499	Opa3	optic_atrophy_3	protein_coding	1	80141547	80161687	+	TCONS_00001239;TCONS_00001240	80141547;80141630	80161687;80160145	ENSRNOG00000025890	Opa3	ENSRNOT00000029552	393	448	295	333	397	326	273	287	393	317	423	404	415.962	375.125	286.649	270.811	306.669	317.853	343.583	299.633	409.354	446.494	408.873	382.052	355.255	-0.0144804	0.121659	-0.119025	0.905255	0.998966	0.212723	0.150271	1.4156	0.156893	0.274989	-0.267679
XLOC_000500	Rtn2	reticulon_2	protein_coding	1	80195532	80208448	+	TCONS_00001241;TCONS_00001242	80195532;80203429	80208448	ENSRNOG00000016603	Rtn2	ENSRNOT00000022528	170	191	134	136	130	158	26	61	81	22	86	94	179.933	159.931	130.207	110.602	100.421	154.051	32.7222	63.6851	84.3707	30.987	83.1278	88.8934	101.577	-0.0619351	0.150151	-0.412485	0.679984	0.998966	-1.04649	0.258596	-4.04682	5.19172e-05	0.000313832	-0.366322
XLOC_000501	Ercc1	excision_repair_cross-complementation_group_1	protein_coding	1	80231519	80270957	+	TCONS_00001243;TCONS_00001244;TCONS_00001245;TCONS_00001246;TCONS_00001247;TCONS_00001248	80231519;80256808;80256920;80256973;80257238	80268198;80270957	ENSRNOG00000017839	Ercc1	ENSRNOT00000024113	185	295	106	190	204	166	119	121	180	133	230	208	195.809	247.013	102.999	154.517	157.583	161.851	149.767	126.326	187.49	187.33	222.318	196.7	174.142	0.0594733	0.142098	0.418538	0.675554	0.998966	0.0622818	0.205705	0.302773	0.762063	0.849297	-0.205766
XLOC_000502	Ppp1r13l	protein_phosphatase_1,_regulatory_subunit_13_like	protein_coding	1	80272411	80291047	+	TCONS_00001249;TCONS_00001250;TCONS_00001251	80272411;80279706	80291047;80290408	ENSRNOG00000025350	Ppp1r13l	ENSRNOT00000047105	150	231	84	137	227	178	95	99	155	79	162	247	158.764	193.424	81.6221	111.415	175.35	173.551	119.562	103.358	161.45	111.271	156.59	233.582	148.328	0.140575	0.14791	0.950404	0.341907	0.998966	-0.0164527	0.236093	-0.0696873	0.944443	0.967836	0.0836586
XLOC_000503	Ercc2	excision_repair_cross-complementation_group_2	protein_coding	1	80293566	80307428	+	TCONS_00001252;TCONS_00001253	80293566	80307344;80307428	ENSRNOG00000017753	Ercc2	ENSRNOT00000024246	236	313	169	245	331	359	215	231	299	243	376	476	249.789	262.085	164.216	199.246	255.686	350.028	270.587	241.168	311.442	342.265	363.442	450.141	288.341	0.274306	0.132384	2.07205	0.0382607	0.998966	0.40011	0.174742	2.28971	0.0220379	0.0578159	0.249188
XLOC_000504	Ckm	creatine_kinase,_muscle	protein_coding	1	80321585	80331841	+	TCONS_00001254	80321585	80331841	ENSRNOG00000016837	Ckm	ENSRNOT00000022895	20	81	79	42	117	30	42	30	45	18	95	117	21.1685	67.8239	76.7637	34.1564	90.3785	29.2503	52.8589	31.3206	46.8726	25.353	91.8272	110.644	56.5348	0.123852	0.144816	0.855237	0.39242	0.998966	0.136255	0.360469	0.377994	0.705435	0.810618	-0.107219
XLOC_000505	AABR07002677.2	?	lincRNA	1	80372505	80382703	+	TCONS_00001255	80372505	80382703	ENSRNOG00000060041	AABR07002677.2	ENSRNOT00000081418	0	1	1	0	1	0	0	0	1	0	1	0	?	?	?	?	?	?	?	?	?	?	?	?	?	?	?	?	?	?	?	?	?	?	?	?
XLOC_000506	Exoc3l2	exocyst_complex_component_3-like_2	protein_coding	1	80383050	80404290	+	TCONS_00001256	80383050	80404290	ENSRNOG00000017448	Exoc3l2	ENSRNOT00000023451	65	71	50	59	55	43	69	63	109	28	134	112	68.7977	59.4506	48.5846	47.9816	42.4856	41.9254	86.8397	65.7732	113.536	39.438	129.525	105.916	70.8544	-0.0948283	0.149737	-0.633298	0.526539	0.998966	0.782229	0.252861	3.09351	0.00197803	0.00757827	-0.415912
XLOC_000507	Trappc6a	trafficking_protein_particle_complex_6A	protein_coding	1	80417310	80424445	+	TCONS_00001257;TCONS_00001258;TCONS_00001259	80417310;80417648	80424445	ENSRNOG00000017468	Trappc6a	ENSRNOT00000023652	150	182	91	144	179	166	79	68	131	146	171	206	158.764	152.395	88.424	117.108	138.271	161.851	99.4252	70.9933	136.451	205.641	165.289	194.809	140.785	0.295776	0.145071	2.03884	0.0414665	0.998966	0.0565001	0.21903	0.257956	0.796441	0.873225	0.060638
XLOC_000508	Nkpd1	NTPase,_KAP_family_P-loop_domain_containing_1	protein_coding	1	80425903	80434553	+	TCONS_00001260;TCONS_00001261;TCONS_00001262	80425903;80426123;80426918	80434553;80432875	ENSRNOG00000043378	Nkpd1	ENSRNOT00000067272	4	2	3	3	2	5	2	0	3	9	1	6	4.23371	1.67467	2.91508	2.43974	1.54493	4.87504	2.51709	0	3.12484	12.6765	0.966602	5.67405	3.55352	0.109735	0.102747	1.06801	0.285517	0.998966	0.315299	0.536367	0.587842	0.556638	0.69547	0.000365296
XLOC_000509	NA	Cufflinks_new_gene	NA	1	80435184	80436112	+	TCONS_00001263	80435184	80436112	NA	NA	NA	?	?	?	?	?	?	?	?	?	?	?	?	?	?	?	?	?	?	?	?	?	?	?	?	?	?	?	?	?	?	?	?	?	?	?	?
XLOC_000510	Zfp296	zinc_finger_protein_296	protein_coding	1	80487938	80491039	+	TCONS_00001264	80487938	80491039	ENSRNOG00000049605	Zfp296	ENSRNOT00000074579	14	20	5	18	20	12	12	7	10	8	11	18	14.818	16.7467	4.85846	14.6384	15.4493	11.7001	15.1026	7.30813	10.4161	11.268	10.6326	17.0221	12.4967	0.0893093	0.1469	0.607962	0.543213	0.998966	-0.11952	0.345115	-0.346319	0.729103	0.826607	0.197154
XLOC_000511	Gm19345	predicted_gene,_19345	protein_coding	1	80777014	80780139	+	TCONS_00001265	80777014	80780139	ENSRNOG00000054552	Gm19345	ENSRNOT00000079758	0	0	0	0	0	3	0	0	0	0	0	0	?	?	?	?	?	?	?	?	?	?	?	?	?	?	?	?	?	?	?	?	?	?	?	?
XLOC_000512	Ceacam20	carcinoembryonic_antigen-related_cell_adhesion_molecule_20	protein_coding	1	80880856	80912082	+	TCONS_00001266	80880856	80912082	ENSRNOG00000019260	Ceacam20	ENSRNOT00000026060	0	0	0	0	0	0	1	1	2	1	1	0	?	?	?	?	?	?	?	?	?	?	?	?	?	?	?	?	?	?	?	?	?	?	?	?
XLOC_000513	Zfp180	zinc_finger_protein_180	protein_coding	1	80920747	80940184	+	TCONS_00001267;TCONS_00001268;TCONS_00001269;TCONS_00001270	80920747;80922620;80931764	80940040;80940184	ENSRNOG00000029336	Zfp180	ENSRNOT00000026077	600	790	651	776	1005	772	875	784	743	448	956	849	635.056	661.493	632.572	631.08	776.328	752.706	1101.23	818.51	773.919	631.008	924.072	802.878	761.737	-0.0110171	0.117726	-0.0935833	0.92544	0.998966	0.299715	0.142623	2.10144	0.0356019	0.0858427	0.162936
XLOC_000514	AABR07002682.1;Zfp112	?;zinc_finger_protein_112	lincRNA;protein_coding	1	80944126	80959035	+	TCONS_00001271;TCONS_00001272;TCONS_00001273;TCONS_00001274	80944126;80953275;80954858	80951319;80959035;80958409;80958908	ENSRNOG00000056832;ENSRNOG00000029022	AABR07002682.1;Zfp112	ENSRNOT00000084874;ENSRNOT00000087253;ENSRNOT00000030440	16	30	38	25	36	41	23	10	23	23	18	20	16.9348	25.12	36.9243	20.3312	27.8088	39.9753	28.9466	10.4402	23.9571	32.3955	17.3988	18.9135	24.9288	0.0588077	0.1505	0.390749	0.695983	0.998966	-0.329136	0.302907	-1.08659	0.277217	0.422524	0.14907
XLOC_000515	AC118165.1	?	protein_coding	1	80966195	81101283	+	TCONS_00001275;TCONS_00001276;TCONS_00001277;TCONS_00001278;TCONS_00001279;TCONS_00001281	80966195;80973739;80973850;81079417	81081395;81101283;81100069;81099322	ENSRNOG00000032625	AC118165.1	ENSRNOT00000081983;ENSRNOT00000026088	62	95	67	116	90	94	74	69	48	37	56	74	65.6224	79.5466	65.1034	94.3367	69.5219	91.6508	93.1324	72.0373	49.9975	52.1145	54.1297	69.9799	71.4311	0.00873978	0.141236	0.0618806	0.950658	0.998966	-0.245531	0.202493	-1.21254	0.225306	0.362524	0.276423
XLOC_000516	AABR07002683.1	?	protein_coding	1	80982358	80984217	+	TCONS_00001280	80982358	80984217	ENSRNOG00000054609	AABR07002683.1	ENSRNOT00000078462	301	305	536	591	348	204	234	300	180	53	615	184	318.586	255.386	520.827	480.629	268.818	198.902	294.5	313.206	187.49	74.6505	594.46	174.004	306.788	-0.018719	0.138222	-0.135428	0.892274	0.998966	-0.273929	0.399655	-0.685412	0.493084	0.63986	-0.206818
XLOC_000517	Lypd5	Ly6/Plaur_domain_containing_5	protein_coding	1	81208212	81213937	+	TCONS_00001282	81208212	81213937	ENSRNOG00000019432	Lypd5	ENSRNOT00000026288	0	0	0	0	0	0	0	0	0	0	0	0	?	?	?	?	?	?	?	?	?	?	?	?	?	?	?	?	?	?	?	?	?	?	?	?
XLOC_000518	Kcnn4	potassium_channel,_calcium_activated_intermediate/small_conductance_subfamily_N_alpha,_member_4	protein_coding	1	81230612	81245996	+	TCONS_00001283;TCONS_00001284	81230612;81230989	81245996;81245580	ENSRNOG00000019440	Kcnn4	ENSRNOT00000026489;ENSRNOT00000077952	94	94	61	85	110	90	44	48	69	84	73	115	99.4921	78.7093	59.2732	69.126	84.9712	87.7508	55.376	50.1129	71.8713	118.314	70.562	108.753	79.5259	0.242264	0.144014	1.68222	0.0925253	0.998966	-0.0365006	0.213936	-0.170615	0.864527	0.917778	0.0273623
XLOC_000519	Smg9	SMG9_nonsense_mediated_mRNA_decay_factor	protein_coding	1	81260196	81282984	+	TCONS_00001285;TCONS_00001286;TCONS_00001287;TCONS_00001288;TCONS_00001289;TCONS_00001290	81260196;81260203;81260256;81260543;81260548	81282984;81282887	ENSRNOG00000019596	Smg9	ENSRNOT00000026669	111	168	102	139	128	146	99	137	171	167	157	275	117.485	140.672	99.1126	113.041	98.8756	142.351	124.596	143.031	178.116	235.219	151.757	260.06	150.36	0.183637	0.138502	1.32588	0.184879	0.998966	0.587716	0.192656	3.05059	0.0022839	0.00855261	-0.0172062
XLOC_000520	Plaur	plasminogen_activator,_urokinase_receptor	protein_coding	1	81322254	81345305	+	TCONS_00001291;TCONS_00001292;TCONS_00001293;TCONS_00001294	81322254;81327838;81328183	81345305;81344705;81344708	ENSRNOG00000037931	Plaur	ENSRNOT00000075167;ENSRNOT00000074985	94	171	83	92	117	80	327	539	499	554	566	814	99.4921	143.184	80.6505	74.8187	90.3785	78.0007	411.545	562.726	519.765	780.309	547.097	769.779	346.479	0.050917	0.14137	0.360167	0.718722	0.998966	2.57317	0.203163	12.6655	9.18217e-37	1.16479e-34	-0.414338
XLOC_000521	Irgq	immunity-related_GTPase_family,_Q	protein_coding	1	81351399	81403969	+	TCONS_00001295;TCONS_00001300;TCONS_00001301;TCONS_00001302;TCONS_00001303	81351399;81395694;81395841;81396558	81403969;81399386;81399672	ENSRNOG00000046500	Irgq	ENSRNOT00000072750;ENSRNOT00000081829	505	662	403	533	654	557	363	427	502	356	418	447	534.505	554.314	391.592	433.461	505.192	543.08	456.852	445.796	522.89	501.426	404.04	422.716	476.322	-0.0435309	0.109919	-0.396026	0.692086	0.998966	-0.105686	0.128843	-0.820268	0.412063	0.56427	0.000355134
XLOC_000522	Cadm4	cell_adhesion_molecule_4	protein_coding	1	81365138	81370109	+	TCONS_00001296	81365138	81370109	ENSRNOG00000024243	Cadm4	ENSRNOT00000026793	3	8	4	0	3	5	13	16	7	9	23	38	3.17528	6.69866	3.88677	0	2.3174	4.87504	16.3611	16.7043	7.29129	12.6765	22.2318	35.9356	11.0128	0.049276	0.129596	0.380228	0.703776	0.998966	1.98174	0.445065	4.4527	8.47959e-06	6.13889e-05	-1.01137
XLOC_000523	Zfp428	zinc_finger_protein_428	protein_coding	1	81372650	81382745	+	TCONS_00001297;TCONS_00001298;TCONS_00001299	81372650;81373340	81382079;81382071;81382745	ENSRNOG00000019802	Zfp428	ENSRNOT00000088829;ENSRNOT00000026814	42	94	31	47	57	67	25	38	50	11	45	43	44.4539	78.7093	30.1225	38.2226	44.0305	65.3256	31.4637	39.6727	52.0807	15.4935	43.4971	40.664	43.6447	-0.0855342	0.150947	-0.566652	0.570951	0.998966	-0.397754	0.283204	-1.40448	0.160177	0.279382	-0.0645863
XLOC_000524	Xrcc1	X-ray_repair_complementing_defective_repair_in_Chinese_hamster_cells_1	protein_coding	1	81412900	81441760	+	TCONS_00001304;TCONS_00001305;TCONS_00001306;TCONS_00001307;TCONS_00001308;TCONS_00001309;TCONS_00001310;TCONS_00001311;TCONS_00001312;TCONS_00001313;TCONS_00001314;TCONS_00001315	81412900;81413317;81413330;81413337;81413353;81414030;81432610	81441760;81441678	ENSRNOG00000019915	Xrcc1	ENSRNOT00000027057	513	691	345	491	593	585	189	240	286	227	364	502	542.973	578.597	335.234	399.304	458.072	570.38	237.865	250.564	297.901	319.729	351.843	474.729	401.433	0.179813	0.136024	1.32192	0.186193	0.998966	-0.577486	0.184915	-3.12297	0.00179034	0.00698441	-0.030162
XLOC_000525	Ethe1	ethylmalonic_encephalopathy_1	protein_coding	1	81456984	81472097	+	TCONS_00001316;TCONS_00001317;TCONS_00001318;TCONS_00001319	81456984;81457908;81457918;81468944	81472097	ENSRNOG00000019982	Ethe1	ENSRNOT00000027075	192	377	205	362	497	282	271	344	548	178	504	593	203.218	315.674	199.197	294.395	383.915	274.952	341.066	359.142	570.804	250.713	487.167	560.785	353.419	0.140417	0.14451	0.971677	0.331211	0.998966	0.607361	0.216275	2.80829	0.00498058	0.0167234	0.407817
XLOC_000526	Phldb3	pleckstrin_homology-like_domain,_family_B,_member_3	protein_coding	1	81474334	81492947	+	TCONS_00001320;TCONS_00001321	81474334;81474553	81492947;81492631	ENSRNOG00000055259	Phldb3	ENSRNOT00000083493	69	67	45	46	64	44	38	91	106	73	97	81	73.0314	56.1013	43.7261	37.4094	49.4378	42.9004	47.8248	95.0057	110.411	102.82	93.7604	76.5996	69.0857	-0.0899014	0.14644	-0.613914	0.539272	0.998966	0.777601	0.226596	3.43166	0.000599896	0.00273983	-0.410257
XLOC_000527	Lypd3	Ly6/Plaur_domain_containing_3	protein_coding	1	81499821	81504318	+	TCONS_00001322	81499821	81504318	ENSRNOG00000019999	Lypd3	ENSRNOT00000027100	52	39	23	31	38	27	4	14	31	11	27	33	55.0382	32.656	22.3489	25.2107	29.3537	26.3252	5.03419	14.6163	32.29	15.4935	26.0983	31.2073	26.306	-0.0039877	0.147206	-0.0270892	0.978389	0.998966	-0.536632	0.342638	-1.56618	0.117307	0.219666	-0.439409
XLOC_000528	LOC100910611	CD177_antigen-like	protein_coding	1	81579736	81582447	+	TCONS_00001323	81579736	81582447	ENSRNOG00000045922	LOC100910611	ENSRNOT00000071339	0	0	0	0	0	0	0	0	0	0	0	0	?	?	?	?	?	?	?	?	?	?	?	?	?	?	?	?	?	?	?	?	?	?	?	?
XLOC_000529	Ceacam4	carcinoembryonic_antigen-related_cell_adhesion_molecule_4	protein_coding	1	81643816	81650094	+	TCONS_00001324	81643816	81650094	ENSRNOG00000050105	Ceacam4	ENSRNOT00000027214	0	0	0	0	0	0	0	0	0	0	0	0	?	?	?	?	?	?	?	?	?	?	?	?	?	?	?	?	?	?	?	?	?	?	?	?
XLOC_000530	Ceacam6	carcinoembryonic_antigen-related_cell_adhesion_molecule_6	protein_coding	1	81683463	81701317	+	TCONS_00001325;TCONS_00001326;TCONS_00001327	81683463;81683500	81701317;81701230	ENSRNOG00000030331	Ceacam6	ENSRNOT00000034553;ENSRNOT00000057600	0	0	0	0	0	0	0	0	0	0	0	0	?	?	?	?	?	?	?	?	?	?	?	?	?	?	?	?	?	?	?	?	?	?	?	?
XLOC_000531	LOC100910371	doublesex-_and_mab-3-related_transcription_factor_C2-like	protein_coding	1	81736335	81741345	+	TCONS_00001328	81736335	81741345	ENSRNOG00000020109	LOC100910371	ENSRNOT00000027242	0	0	0	0	0	0	0	0	0	0	0	0	?	?	?	?	?	?	?	?	?	?	?	?	?	?	?	?	?	?	?	?	?	?	?	?
XLOC_000532	LOC100910336	40S_ribosomal_protein_S19-like	protein_coding	1	81750928	81756629	+	TCONS_00001329;TCONS_00001330	81750928;81755414	81756627;81756629	ENSRNOG00000037897	LOC100910336	ENSRNOT00000027246	591	461	804	837	892	725	859	977	457	920	1	151	625.53	386.01	781.241	680.688	689.039	706.881	1081.09	1020.01	476.017	1295.82	0.966602	142.797	657.174	-0.0305559	0.090326	-0.338285	0.735149	0.998966	0.0300795	0.566256	0.0531201	0.957636	0.975723	0.212066
XLOC_000533	Cd79a	Cd79a_molecule,_immunoglobulin-associated_alpha	protein_coding	1	81763614	81768121	+	TCONS_00001331;TCONS_00001332;TCONS_00001333	81763614	81767980;81768121	ENSRNOG00000020125	Cd79a	ENSRNOT00000027254	292	299	199	174	234	225	79	43	126	149	95	122	309.061	250.362	193.367	141.505	180.757	219.377	99.4252	44.8928	131.243	209.866	91.8272	115.372	165.588	0.0183665	0.150878	0.121731	0.903112	0.998966	-0.855098	0.275646	-3.10216	0.00192116	0.0074015	-0.475437
XLOC_000534	Arhgef1	Rho_guanine_nucleotide_exchange_factor_(GEF)_1	protein_coding	1	81769190	81797466	+	TCONS_00001334;TCONS_00001335;TCONS_00001336;TCONS_00001337;TCONS_00001338;TCONS_00001339;TCONS_00001340;TCONS_00001341;TCONS_00001342;TCONS_00001343;TCONS_00001344;TCONS_00001345;TCONS_00001346;TCONS_00001347;TCONS_00001348	81769190;81769233;81769246;81769254;81773938;81774008;81775779;81775800;81779380;81779465;81779478;81779482	81797466;81797236;81796572;81796900	ENSRNOG00000020130	Arhgef1	ENSRNOT00000080840;ENSRNOT00000065865;ENSRNOT00000080143;ENSRNOT00000089592	3272	4283	2034	3192	3695	3280	1192	1581	2242	1734	2636	3343	3463.17	3586.3	1976.42	2595.88	2854.26	3198.03	1500.19	1650.59	2335.3	2442.34	2547.96	3161.39	2609.32	0.179346	0.136818	1.31084	0.189913	0.998966	-0.382799	0.187297	-2.04381	0.0409723	0.0960985	-0.0617865
XLOC_000535	Zfp574	zinc_finger_protein_574	protein_coding	1	81945920	81957822	+	TCONS_00001349;TCONS_00001350;TCONS_00001352;TCONS_00001353;TCONS_00001354;TCONS_00001355;TCONS_00001356	81945920;81945922;81950149;81951141;81951211;81952067;81952224	81957822;81957329	ENSRNOG00000055761	Zfp574	ENSRNOT00000079847	278	411	220	294	327	300	201	259	343	234	352	392	294.243	344.144	213.772	239.095	252.596	292.503	252.968	270.401	357.273	329.589	340.244	370.704	296.461	0.0461272	0.124355	0.370933	0.710687	0.998966	0.226097	0.155856	1.45068	0.14687	0.261459	-0.12225
XLOC_000536	NA	Cufflinks_new_gene	NA	1	81947714	81950096	+	TCONS_00001351	81947714	81950096	NA	NA	NA	?	?	?	?	?	?	?	?	?	?	?	?	?	?	?	?	?	?	?	?	?	?	?	?	?	?	?	?	?	?	?	?	?	?	?	?
XLOC_000537	Zfp526	zinc_finger_protein_526	protein_coding	1	82089922	82097526	+	TCONS_00001357;TCONS_00001358	82089922	82097526	ENSRNOG00000047526	Zfp526	ENSRNOT00000071251	375	470	250	341	498	390	252	289	424	180	449	393	396.91	393.546	242.923	277.317	384.688	380.253	317.154	301.721	441.644	253.53	434.004	371.65	349.612	0.00464139	0.135103	0.0343544	0.972595	0.998966	0.0315379	0.182209	0.173087	0.862583	0.916561	0.0118994
XLOC_000538	Cic	capicua_transcriptional_repressor	protein_coding	1	82136434	82163020	+	TCONS_00001359;TCONS_00001360;TCONS_00001361;TCONS_00001362;TCONS_00001363;TCONS_00001364;TCONS_00001365;TCONS_00001366;TCONS_00001367;TCONS_00001368	82136434;82137108;82137858;82151457;82151459;82151533;82151534;82151669	82163020;82163005	ENSRNOG00000056118	Cic	ENSRNOT00000091357	1327	1989	894	986	1313	1336	918	931	1464	939	1587	1951	1404.53	1665.45	868.693	801.862	1014.25	1302.61	1155.35	971.981	1524.92	1322.58	1534	1845.01	1284.27	0.00974526	0.141701	0.0687733	0.94517	0.998966	0.234878	0.204129	1.15064	0.249882	0.391728	-0.337321
XLOC_000539	Prr19	proline_rich_19	protein_coding	1	82169620	82172636	+	TCONS_00001369;TCONS_00001370	82169620	82172635;82172636	ENSRNOG00000043154	Prr19	ENSRNOT00000088955;ENSRNOT00000068251	1	0	0	3	0	3	0	0	0	1	0	1	?	?	?	?	?	?	?	?	?	?	?	?	?	?	?	?	?	?	?	?	?	?	?	?
XLOC_000540	Tmem145	transmembrane_protein_145	protein_coding	1	82174451	82184068	+	TCONS_00001371	82174451	82184068	ENSRNOG00000020489	Tmem145	ENSRNOT00000027783	0	1	0	0	0	1	0	0	0	1	2	1	?	?	?	?	?	?	?	?	?	?	?	?	?	?	?	?	?	?	?	?	?	?	?	?
XLOC_000541	Megf8	multiple_EGF-like-domains_8	protein_coding	1	82184662	82234045	+	TCONS_00001372;TCONS_00001373;TCONS_00001374;TCONS_00001375;TCONS_00001376;TCONS_00001377;TCONS_00001378	82184662;82184749;82184793;82184814;82184831;82184839;82185034	82234045	ENSRNOG00000052687	Megf8	ENSRNOT00000077313	659	660	463	530	559	622	375	557	679	404	828	722	697.503	552.639	449.893	431.021	431.808	606.455	471.955	581.518	707.256	569.034	800.347	682.777	581.851	0.0042153	0.131008	0.0321759	0.974332	0.998966	0.262455	0.171217	1.53288	0.125305	0.231427	-0.211003
XLOC_000542	AC121639.1	?	protein_coding	1	82251118	82264739	+	TCONS_00001379;TCONS_00001380	82251118;82253005	82264739;82253792	ENSRNOG00000020538	AC121639.1	ENSRNOT00000027854	27	35	17	28	42	26	5	2	15	14	10	10	28.5775	29.3066	16.5188	22.7709	32.4436	25.3502	6.29273	2.08804	15.6242	19.719	9.66602	9.45674	18.1512	0.126031	0.14711	0.856712	0.391604	0.998966	-1.20027	0.346325	-3.46573	0.0005288	0.00245766	0.115251
XLOC_000543	AC134759.1	?	lincRNA	1	82371389	82373255	+	TCONS_00001381	82371389	82373255	ENSRNOG00000057198	AC134759.1	ENSRNOT00000088115	5	3	5	5	9	3	0	2	3	3	1	4	5.29213	2.512	4.85846	4.06623	6.95219	2.92503	0	2.08804	3.12484	4.2255	0.966602	3.7827	3.39948	0.0604495	0.111647	0.541434	0.588208	0.998966	-0.676073	0.511761	-1.32107	0.186478	0.314633	0.165329
XLOC_000544	Atp5sl	ATP5S-like	protein_coding	1	82413037	82419249	+	TCONS_00001382;TCONS_00001383;TCONS_00001384;TCONS_00001385	82413037	82419131;82419249	ENSRNOG00000020596	Atp5sl	ENSRNOT00000027960	371	516	332	398	451	360	245	346	434	231	508	536	392.676	432.064	322.602	323.672	348.382	351.003	308.344	361.23	452.06	325.363	491.034	506.881	384.609	0.0286316	0.126194	0.226886	0.820513	0.998966	0.169307	0.159858	1.05911	0.289548	0.436613	-0.1661
XLOC_000545	B3gnt8	UDP-GlcNAc:betaGal_beta-1,3-N-acetylglucosaminyltransferase_8	protein_coding	1	82419947	82422846	+	TCONS_00001386	82419947	82422846	ENSRNOG00000020606	B3gnt8	ENSRNOT00000027964	15	18	9	9	11	16	1	6	6	9	12	13	15.8764	15.072	8.74523	7.31922	8.49712	15.6001	1.25855	6.26411	6.24968	12.6765	11.5992	12.2938	10.121	0.1181	0.139204	0.848393	0.396219	0.998966	-0.436561	0.395388	-1.10413	0.269535	0.413854	-0.353573
XLOC_000546	Exosc5	exosome_component_5	protein_coding	1	82452469	82461606	+	TCONS_00001387	82452469	82461606	ENSRNOG00000020635	Exosc5	ENSRNOT00000028026	187	224	102	142	167	138	112	128	155	184	213	159	197.926	187.562	99.1126	115.481	129.002	134.551	140.957	133.634	161.45	259.164	205.886	150.362	159.591	0.0443488	0.144657	0.306579	0.759164	0.998966	0.266742	0.216981	1.22933	0.218947	0.354974	-0.355216
XLOC_000547	B9d2	B9_protein_domain_2	protein_coding	1	82473737	82479900	+	TCONS_00001388	82473737	82479900	ENSRNOG00000028753	B9d2	ENSRNOT00000028029	119	121	65	97	143	124	74	113	157	117	149	165	125.953	101.317	63.16	78.885	110.463	120.901	93.1324	117.974	163.533	164.794	144.024	156.036	120.014	0.137991	0.140444	0.982535	0.325837	0.998966	0.466679	0.199376	2.34069	0.019248	0.0516512	0.0949361
XLOC_000548	Tgfb1	transforming_growth_factor,_beta_1	protein_coding	1	82480195	82497199	+	TCONS_00001389	82480195	82497199	ENSRNOG00000020652	Tgfb1	ENSRNOT00000028051	1359	2217	1108	1316	1730	1218	709	1050	1195	912	1568	1556	1438.4	1856.37	1076.63	1070.23	1336.37	1187.56	892.309	1096.22	1244.73	1284.55	1515.63	1471.47	1289.21	0.0433166	0.131928	0.328334	0.742659	0.998966	-0.0886138	0.173564	-0.510555	0.609663	0.738746	-0.282741
XLOC_000549	LOC100910611	CD177_antigen-like	protein_coding	1	82816984	82819695	+	TCONS_00001390	82816984	82819695	ENSRNOG00000046375	LOC100910611	ENSRNOT00000074588	0	0	0	0	0	0	0	0	0	0	0	0	?	?	?	?	?	?	?	?	?	?	?	?	?	?	?	?	?	?	?	?	?	?	?	?
XLOC_000550	LOC100910611	CD177_antigen-like	protein_coding	1	82934134	82936845	+	TCONS_00001391	82934134	82936845	ENSRNOG00000049059	LOC100910611	ENSRNOT00000072914	0	0	0	0	0	0	0	0	0	0	0	0	?	?	?	?	?	?	?	?	?	?	?	?	?	?	?	?	?	?	?	?	?	?	?	?
XLOC_000551	LOC103689942	carcinoembryonic_antigen-related_cell_adhesion_molecule_1-like	protein_coding	1	83003841	83010171	+	TCONS_00001392	83003841	83010171	ENSRNOG00000046222	LOC103689942	ENSRNOT00000057384	0	0	0	0	0	0	0	0	0	0	1	0	?	?	?	?	?	?	?	?	?	?	?	?	?	?	?	?	?	?	?	?	?	?	?	?
XLOC_000552	LOC103689938	carcinoembryonic_antigen-related_cell_adhesion_molecule_1-like	protein_coding	1	83043490	83061477	+	TCONS_00001393;TCONS_00001394	83043490;83043760	83061477;83049924	ENSRNOG00000045673	LOC103689938	ENSRNOT00000071029;ENSRNOT00000074720	0	0	0	0	0	0	0	0	0	0	0	0	?	?	?	?	?	?	?	?	?	?	?	?	?	?	?	?	?	?	?	?	?	?	?	?
XLOC_000553	Cyp2b2	cytochrome_P450,_family_2,_subfamily_b,_polypeptide_2	protein_coding	1	83103925	83119193	+	TCONS_00001395;TCONS_00001396	83103925	83119190;83119193	ENSRNOG00000020775	Cyp2b2	ENSRNOT00000047540;ENSRNOT00000028196	18	31	23	25	13	22	6	18	41	1	22	13	19.0517	25.9573	22.3489	20.3312	10.0421	21.4502	7.55128	18.7923	42.7062	1.4085	21.2652	12.2938	18.5999	-0.19777	0.138787	-1.42499	0.15416	0.998966	-0.164857	0.396771	-0.415497	0.677778	0.791267	-0.385414
XLOC_000554	Cyp2b3	cytochrome_P450,_family_2,_subfamily_b,_polypeptide_3	protein_coding	1	83163079	83236615	+	TCONS_00001397;TCONS_00001398	83163079;83163100	83236576;83236615	ENSRNOG00000033164	Cyp2b3	ENSRNOT00000077725;ENSRNOT00000034845	0	0	0	0	1	0	0	0	0	1	0	0	?	?	?	?	?	?	?	?	?	?	?	?	?	?	?	?	?	?	?	?	?	?	?	?
XLOC_000555	LOC103691092	cytochrome_P450_2B9-like	protein_coding	1	83289743	83315317	+	TCONS_00001399	83289743	83315317	ENSRNOG00000043320	LOC103691092	ENSRNOT00000040989	0	0	0	0	0	0	1	1	1	0	0	0	?	?	?	?	?	?	?	?	?	?	?	?	?	?	?	?	?	?	?	?	?	?	?	?
XLOC_000556	Cyp2b12	cytochrome_P450,_family_2,_subfamily_b,_polypeptide_12	protein_coding	1	83511167	83584589	+	TCONS_00001400;TCONS_00001401	83511167;83511198	83584589;83523310	ENSRNOG00000031529	Cyp2b12	ENSRNOT00000041580;ENSRNOT00000084936	0	0	1	0	0	0	0	0	0	0	1	0	?	?	?	?	?	?	?	?	?	?	?	?	?	?	?	?	?	?	?	?	?	?	?	?
XLOC_000557	AC142154.2	?	protein_coding	1	83573032	83579836	+	TCONS_00001402	83573032	83579836	ENSRNOG00000060459	AC142154.2	ENSRNOT00000083650	0	0	0	0	0	0	0	0	0	0	0	0	?	?	?	?	?	?	?	?	?	?	?	?	?	?	?	?	?	?	?	?	?	?	?	?
XLOC_000558	Cyp2g1	cytochrome_P450,_family_2,_subfamily_g,_polypeptide_1	protein_coding	1	83626639	83637780	+	TCONS_00001403	83626639	83637780	ENSRNOG00000020827	Cyp2g1	ENSRNOT00000028261	0	0	3	1	1	2	3	8	4	2	4	2	0	0	2.91508	0.813247	0.772466	1.95002	3.77564	8.35215	4.16645	2.817	3.86641	1.89135	2.60998	-0.0653297	0.0974952	-0.670081	0.502806	0.998966	1.27848	0.55257	2.3137	0.0206839	0.0549068	0.262277
XLOC_000559	Cyp2a1	cytochrome_P450,_family_2,_subfamily_a,_polypeptide_1	protein_coding	1	83653234	83766484	+	TCONS_00001404;TCONS_00001405;TCONS_00001406;TCONS_00001407;TCONS_00001408;TCONS_00001409;TCONS_00001410;TCONS_00001411;TCONS_00001412;TCONS_00001413	83653234;83653248;83711251;83711270;83714347;83744238	83766484;83661920;83662117;83724936;83765716;83766230;83765719	ENSRNOG00000020817	Cyp2a1	ENSRNOT00000028249;ENSRNOT00000085008;ENSRNOT00000084230;ENSRNOT00000090071;ENSRNOT00000028237;ENSRNOT00000092008;ENSRNOT00000085245	709	605	642	384	581	521	345	980	766	383	549	800	750.424	506.586	623.826	312.287	448.802	507.979	434.198	1023.14	797.876	539.455	530.665	756.54	602.648	-0.291043	0.142027	-2.04921	0.0404419	0.998966	0.375824	0.205418	1.82956	0.0673161	0.142321	-0.567617
XLOC_000560	Cyp2f4	cytochrome_P450,_family_2,_subfamily_f,_polypeptide_4	protein_coding	1	83933942	83947821	+	TCONS_00001414	83933942	83947821	ENSRNOG00000032805	Cyp2f4	ENSRNOT00000068690	2376	2271	1456	1767	1838	2329	867	1384	1488	1950	1307	1651	2514.82	1901.58	1414.78	1437.01	1419.79	2270.79	1091.16	1444.92	1549.92	2746.57	1263.35	1561.31	1718	0.0813155	0.145554	0.558661	0.576393	0.998966	-0.184243	0.221549	-0.831614	0.405627	0.557867	-0.185649
XLOC_000561	Cyp2t1	cytochrome_P450,_family_2,_subfamily_t,_polypeptide_1	protein_coding	1	83965608	83969559	+	TCONS_00001415;TCONS_00001416	83965608;83965798	83969559;83969465	ENSRNOG00000028891	Cyp2t1	ENSRNOT00000079995	123	135	85	135	157	159	44	73	104	102	126	157	130.186	113.04	82.5938	109.788	121.277	155.026	55.376	76.2133	108.328	143.667	121.792	148.471	113.813	0.344373	0.140349	2.45369	0.0141399	0.998966	-0.141357	0.19904	-0.710194	0.477584	0.626275	0.243357
XLOC_000562	BC024978	cDNA_sequence_BC024978	protein_coding	1	84008195	84017821	+	TCONS_00001417;TCONS_00001418;TCONS_00001419;TCONS_00001420;TCONS_00001421	84008195;84009035;84009186;84009268	84017821;84015918;84015983	ENSRNOG00000037715	BC024978	ENSRNOT00000057230;ENSRNOT00000081121	208	309	224	346	246	197	132	120	128	153	183	176	220.153	258.736	217.659	281.383	190.027	192.077	166.128	125.282	133.327	215.5	176.888	166.439	195.3	0.11648	0.128259	0.908161	0.363793	0.998966	-0.470033	0.164644	-2.85484	0.00430591	0.0148186	-0.0703769
XLOC_000563	Adck4	aarF_domain_containing_kinase_4	protein_coding	1	84044030	84067070	+	TCONS_00001422;TCONS_00001423;TCONS_00001424;TCONS_00001425;TCONS_00001426;TCONS_00001427;TCONS_00001428	84044030;84044551;84045475;84058341;84065062	84067070;84067066	ENSRNOG00000020848	Adck4	ENSRNOT00000028290	246	261	162	209	252	281	731	455	805	1716	670	802	260.373	218.544	157.414	169.969	194.661	273.977	919.997	475.028	838.499	2416.99	647.623	758.431	610.959	0.200058	0.150914	1.32565	0.184957	0.998966	2.0771	0.288229	7.20643	5.7436e-13	1.25907e-11	0.00455944
XLOC_000564	Numbl	numb_homolog_(Drosophila)-like	protein_coding	1	84067885	84091677	+	TCONS_00001429;TCONS_00001430;TCONS_00001431;TCONS_00001432;TCONS_00001433	84067885;84067893;84067938;84070983	84091677;84091659;84091671	ENSRNOG00000020867	Numbl	ENSRNOT00000057213;ENSRNOT00000090478	142	179	71	104	135	84	120	111	180	193	176	285	150.297	149.883	68.9901	84.5777	104.283	81.9007	151.026	115.886	187.49	271.84	170.122	269.517	150.484	0.0642185	0.149321	0.43007	0.667145	0.998966	0.8135	0.248192	3.2777	0.00104657	0.0044059	-0.446335
XLOC_000565	Blvrb	biliverdin_reductase_B	protein_coding	1	84256074	84278451	+	TCONS_00001434;TCONS_00001435;TCONS_00001436;TCONS_00001437;TCONS_00001438	84256074;84256137;84256159	84278451;84274075	ENSRNOG00000024410	Blvrb	ENSRNOT00000031026	520	598	480	567	592	442	336	459	514	333	472	504	550.382	500.725	466.412	461.111	457.3	430.954	422.872	479.204	535.389	469.03	456.236	476.62	475.52	-0.0930611	0.0927215	-1.00366	0.315541	0.998966	-0.0109006	0.102853	-0.105983	0.915596	0.950699	-0.168419
XLOC_000566	Sertad3	SERTA_domain_containing_3	protein_coding	1	84280945	84284663	+	TCONS_00001439	84280945	84284663	ENSRNOG00000037690	Sertad3	ENSRNOT00000057190	122	189	92	157	133	117	66	110	140	73	151	129	129.128	158.256	89.3957	127.68	102.738	114.076	83.0641	114.842	145.826	102.82	145.957	121.992	119.648	-0.00903319	0.137615	-0.0656409	0.947664	0.998966	-0.00889908	0.189806	-0.0468851	0.962605	0.978197	-0.131711
XLOC_000567	Sertad1	SERTA_domain_containing_1	protein_coding	1	84293102	84296367	+	TCONS_00001440	84293102	84296367	ENSRNOG00000024363	Sertad1	ENSRNOT00000028468	349	420	251	381	486	309	438	517	597	538	645	661	369.391	351.68	243.895	309.847	375.418	301.278	551.243	539.758	621.843	757.773	623.458	625.091	472.556	0.108873	0.114159	0.953702	0.340235	0.998966	0.913226	0.136138	6.70808	1.97202e-11	3.50375e-10	0.0328925
XLOC_000568	Prx	periaxin	protein_coding	1	84304228	84324560	+	TCONS_00001441	84304228	84324560	ENSRNOG00000018369	Prx	ENSRNOT00000024771	1559	2184	1341	1482	1662	1497	623	1743	1389	926	2298	2060	1650.09	1828.73	1303.04	1205.23	1283.84	1459.59	784.074	1819.72	1446.8	1304.27	2221.25	1948.09	1521.23	0.0515777	0.143657	0.359034	0.71957	0.998966	0.115744	0.212311	0.545163	0.585641	0.719468	-0.276408
XLOC_000569	Hipk4	homeodomain_interacting_protein_kinase_4	protein_coding	1	84328114	84338483	+	TCONS_00001442	84328114	84338483	ENSRNOG00000020835	Hipk4	ENSRNOT00000028266	56	59	21	36	78	47	26	31	44	53	69	81	59.2719	49.4026	20.4055	29.2769	60.2523	45.8254	32.7222	32.3646	45.831	74.6505	66.6955	76.5996	49.4415	0.2668	0.150846	1.76868	0.0769465	0.998966	0.265935	0.274023	0.970485	0.331805	0.483471	0.0707335
XLOC_000570	RGD1307554	similar_to_CG16812-PA	protein_coding	1	84361722	84386998	+	TCONS_00001443;TCONS_00001444;TCONS_00001445;TCONS_00001446	84361722;84361736;84364368	84386998;84385727;84386751	ENSRNOG00000018408	RGD1307554	ENSRNOT00000024829;ENSRNOT00000077968	213	314	141	245	261	223	173	185	289	207	316	283	225.445	262.922	137.009	199.246	201.614	217.427	217.729	193.143	301.026	291.559	305.446	267.626	235.016	0.0969938	0.132293	0.733172	0.463454	0.998966	0.329966	0.17451	1.89082	0.0586486	0.127767	-0.0183406
XLOC_000571	Akt2	v-akt_murine_thymoma_viral_oncogene_homolog_2	protein_coding	1	84394497	84453515	+	TCONS_00001447;TCONS_00001448;TCONS_00001449;TCONS_00001450;TCONS_00001451;TCONS_00001452;TCONS_00001453;TCONS_00001454;TCONS_00001455;TCONS_00001456	84394497;84400960;84400999;84406206;84411632;84411726;84417509;84428412;84440691	84453515;84450162	ENSRNOG00000018677	Akt2	ENSRNOT00000025303	1342	1651	953	1179	1394	1182	1399	1537	1847	1611	1885	1871	1420.41	1382.44	926.023	958.818	1076.82	1152.46	1760.71	1604.66	1923.86	2269.09	1822.05	1769.36	1505.56	-0.0309595	0.118322	-0.261655	0.793587	0.998966	0.680019	0.143749	4.73061	2.23843e-06	1.8233e-05	-0.226291
XLOC_000572	Ttc9b	tetratricopeptide_repeat_domain_9B	protein_coding	1	84470829	84473011	+	TCONS_00001457;TCONS_00001458;TCONS_00001459	84470829;84471270	84473011	ENSRNOG00000018850	Ttc9b	ENSRNOT00000025472	0	0	0	0	1	0	0	0	0	0	0	0	?	?	?	?	?	?	?	?	?	?	?	?	?	?	?	?	?	?	?	?	?	?	?	?
XLOC_000573	C030039L03Rik;LOC100910046;Zfp780b;AABR07071891.1;AABR07002774.1	RIKEN_cDNA_C030039L03_gene;zinc_finger_protein_60-like;zinc_finger_protein_780B	protein_coding	1	84529112	84700179	+	TCONS_00001460;TCONS_00001461;TCONS_00001462;TCONS_00001463;TCONS_00001465;TCONS_00001466;TCONS_00001467;TCONS_00001468;TCONS_00001469;TCONS_00001474;TCONS_00001475;TCONS_00001476	84529112;84529126;84530669;84580767;84582083;84584596;84612448;84613442;84676474;84679614;84685931	84546760;84598300;84531855;84543966;84700179;84598186;84615181;84685175;84698793	ENSRNOG00000046338;ENSRNOG00000018885;ENSRNOG00000029805;ENSRNOG00000049295;ENSRNOG00000048765	C030039L03Rik;LOC100910046;Zfp780b;AABR07071891.1;AABR07002774.1	ENSRNOT00000073966;ENSRNOT00000077133;ENSRNOT00000032933;ENSRNOT00000063839;ENSRNOT00000032991;ENSRNOT00000025581	257	359	495	555	427	326	264	272	199	138	224	169	272.016	300.602	480.988	451.352	329.843	317.853	332.256	283.973	207.281	194.373	216.519	159.819	295.573	-0.154929	0.139752	-1.1086	0.267604	0.998966	-0.624135	0.196944	-3.1691	0.00152913	0.0060897	0.0613547
XLOC_000574	RGD1565183	similar_to_ribosomal_protein_L28	protein_coding	1	84573496	84573959	+	TCONS_00001464	84573496	84573959	ENSRNOG00000037673	RGD1565183	ENSRNOT00000057158	79	7	245	304	181	262	211	145	134	1000	315	351	83.6157	5.86133	238.065	247.227	139.816	255.452	265.553	151.383	139.576	1408.5	304.48	331.932	297.622	0.223879	0.111171	2.01383	0.0440278	0.998966	1.03437	0.510597	2.02581	0.0427845	0.099196	0.972522
XLOC_000575	Zfp780b	zinc_finger_protein_780B	protein_coding	1	84639114	84642305	+	TCONS_00001470;TCONS_00001471	84639114	84640268;84642305	ENSRNOG00000045741	Zfp780b	ENSRNOT00000031173;ENSRNOT00000071261	0	1	0	0	2	0	5	2	0	0	3	6	0	0.837333	0	0	1.54493	0	6.29273	2.08804	0	0	2.89981	5.67405	1.61141	0.0135147	0.0680253	0.198672	0.842519	0.998966	1.16856	0.582073	2.00758	0.0446876	0.102766	0.655905
XLOC_000576	ENSRNOG00000050995	?	protein_coding	1	84652632	84654645	+	TCONS_00001472;TCONS_00001473	84652632	84653384;84654645	ENSRNOG00000050995	?	ENSRNOT00000041861	20	33	43	46	40	35	22	38	37	17	32	37	21.1685	27.632	41.7828	37.4094	30.8986	34.1253	27.688	39.6727	38.5397	23.9445	30.9313	34.99	32.3986	-0.0128641	0.148218	-0.086792	0.930837	0.998966	0.026165	0.238501	0.109706	0.912642	0.948831	0.174595
XLOC_000577	AABR07002775.1	?	protein_coding	1	84758233	84760071	+	TCONS_00001477	84758233	84760071	ENSRNOG00000048489	AABR07002775.1	ENSRNOT00000072734	0	0	0	0	0	0	0	0	0	0	0	0	?	?	?	?	?	?	?	?	?	?	?	?	?	?	?	?	?	?	?	?	?	?	?	?
XLOC_000578	Fcgbp	Fc_fragment_of_IgG_binding_protein	protein_coding	1	85003280	85046840	+	TCONS_00001478	85003280	85046840	ENSRNOG00000019129	Fcgbp	ENSRNOT00000057122	59	60	30	37	80	64	38	45	52	51	30	69	62.4472	50.24	29.1508	30.0901	61.7972	62.4005	47.8248	46.9808	54.1639	71.8335	28.9981	65.2515	50.9315	0.0715941	0.150545	0.475567	0.634383	0.998966	0.0813544	0.265326	0.306621	0.759132	0.847398	0.120921
XLOC_000579	Fcgbpl1	Fc_fragment_of_IgG_binding_protein-like_1	protein_coding	1	85058548	85096346	+	TCONS_00001479	85058548	85096346	ENSRNOG00000042899	Fcgbpl1	ENSRNOT00000057120	7	6	6	1	3	7	1	2	5	12	1	6	7.40899	5.024	5.83015	0.813247	2.3174	6.82506	1.25855	2.08804	5.20807	16.902	0.966602	5.67405	5.02634	0.0305618	0.106338	0.287402	0.773805	0.998966	0.112925	0.525925	0.214717	0.829988	0.895943	-0.903708
XLOC_000580	Fbl;Dyrk1b	fibrillarin;dual-specificity_tyrosine-(Y)-phosphorylation_regulated_kinase_1b	protein_coding	1	85103519	85130931	+	TCONS_00001480;TCONS_00001481;TCONS_00001482;TCONS_00001483;TCONS_00001484;TCONS_00001485;TCONS_00001486	85103519;85107567;85112247;85112834;85113720	85112619;85130931;85120679;85120839	ENSRNOG00000019229;ENSRNOG00000019254	Fbl;Dyrk1b	ENSRNOT00000026021;ENSRNOT00000087157;ENSRNOT00000026107	808	1132	880	1126	1327	1134	959	965	1184	1016	1073	1386	855.209	947.86	855.089	915.716	1025.06	1105.66	1206.95	1007.48	1233.27	1431.04	1037.16	1310.7	1077.6	0.142503	0.101247	1.40747	0.159287	0.998966	0.338596	0.115123	2.94117	0.00326977	0.0116936	0.196058
XLOC_000581	Papl	iron/zinc_purple_acid_phosphatase-like_protein	protein_coding	1	85143789	85153210	+	TCONS_00001487	85143789	85153210	ENSRNOG00000047901	Papl	ENSRNOT00000071691	0	0	0	0	0	0	0	0	0	0	0	0	?	?	?	?	?	?	?	?	?	?	?	?	?	?	?	?	?	?	?	?	?	?	?	?
XLOC_000582	Pak4	p21_protein_(Cdc42/Rac)-activated_kinase_4	protein_coding	1	85162431	85201821	+	TCONS_00001488;TCONS_00001489;TCONS_00001490;TCONS_00001491	85162431;85175703;85182565;85192174	85201821;85201757	ENSRNOG00000019883	Pak4	ENSRNOT00000026966	595	832	369	467	716	542	311	422	527	386	778	693	629.764	696.661	358.554	379.786	553.085	528.455	391.408	440.576	548.93	543.681	752.016	655.352	539.856	0.0991773	0.140508	0.705849	0.480282	0.998966	0.0697999	0.199617	0.349669	0.726587	0.824676	-0.205983
XLOC_000583	Nccrp1	non-specific_cytotoxic_cell_receptor_protein_1_homolog_(zebrafish)	protein_coding	1	85213663	85218114	+	TCONS_00001492;TCONS_00001493	85213663	85216714;85218114	ENSRNOG00000054506	Nccrp1	ENSRNOT00000092044	7	2	3	3	0	6	4	8	3	8	3	9	7.40899	1.67467	2.91508	2.43974	0	5.85005	5.03419	8.35215	3.12484	11.268	2.89981	8.51107	4.95655	0.000671955	0.112506	0.00597263	0.995235	0.999728	0.730315	0.506428	1.44209	0.149277	0.264543	-0.556726
XLOC_000584	LOC100911249	interleukin-28A-like	protein_coding	1	85252103	85253635	+	TCONS_00001494	85252103	85253635	ENSRNOG00000056251	LOC100911249	ENSRNOT00000080740	0	0	0	0	0	0	0	0	0	0	0	0	?	?	?	?	?	?	?	?	?	?	?	?	?	?	?	?	?	?	?	?	?	?	?	?
XLOC_000585	Samd4b	sterile_alpha_motif_domain_containing_4B	protein_coding	1	85324024	85362323	+	TCONS_00001495;TCONS_00001496;TCONS_00001497	85324024;85324052;85337805	85362323;85362241	ENSRNOG00000019831	Samd4b	ENSRNOT00000026839	1147	1894	872	1067	1163	1001	931	1017	1498	1114	1603	1804	1214.02	1585.91	847.316	867.735	898.377	975.983	1171.71	1061.77	1560.34	1569.07	1549.46	1706	1250.64	-0.0220778	0.135894	-0.162463	0.870941	0.998966	0.423582	0.184512	2.29569	0.0216937	0.0570829	-0.412117
XLOC_000586	Med29	mediator_complex_subunit_29	protein_coding	1	85368176	85375162	+	TCONS_00001498;TCONS_00001499	85368176;85368288	85375162;85373691	ENSRNOG00000019702	Med29	ENSRNOT00000026720	422	571	423	371	432	362	293	428	550	349	595	684	446.656	478.117	411.026	301.715	333.705	352.953	368.754	446.84	572.887	491.566	575.128	646.841	452.182	-0.0478804	0.129899	-0.368597	0.712428	0.998966	0.415077	0.168471	2.46379	0.0137477	0.039183	-0.435507
XLOC_000587	Zfp36	zinc_finger_protein_36	protein_coding	1	85380095	85382607	+	TCONS_00001500	85380095	85382607	ENSRNOG00000058388	Zfp36	ENSRNOT00000090129	2003	3425	1562	1557	1413	1403	2360	2368	3342	6551	3511	4797	2120.03	2867.86	1517.78	1266.23	1091.49	1367.94	2970.17	2472.24	3481.07	9227.08	3393.74	4536.4	3026	0.0455718	0.150881	0.302039	0.762623	0.998966	1.24812	0.290393	4.29803	1.7232e-05	0.000116492	-0.804439
XLOC_000588	Plekhg2	pleckstrin_homology_domain_containing,_family_G_(with_RhoGef_domain)_member_2	protein_coding	1	85386448	85399717	+	TCONS_00001501;TCONS_00001502;TCONS_00001503;TCONS_00001504	85386448;85386492;85387951;85387992	85399717;85399699	ENSRNOG00000030266	Plekhg2	ENSRNOT00000044326	716	1119	416	558	820	692	267	266	440	327	496	777	757.833	936.975	404.224	453.792	633.422	674.706	336.032	277.709	458.31	460.579	479.435	734.789	550.65	0.112791	0.147836	0.762947	0.445495	0.998966	-0.485862	0.235556	-2.06261	0.0391493	0.0926352	-0.25319
XLOC_000589	Supt5h	SPT5_homolog,_DSIF_elongation_factor_subunit	protein_coding	1	85437727	85466937	+	TCONS_00001505;TCONS_00001506;TCONS_00001507;TCONS_00001508;TCONS_00001509;TCONS_00001510	85437727;85438105;85465836	85466937;85466635	ENSRNOG00000032034	Supt5h	ENSRNOT00000048905	1172	1579	975	1233	1352	1478	1033	1198	1622	1396	1616	1878	1240.48	1322.15	947.4	1002.73	1044.37	1441.06	1300.08	1250.73	1689.5	1966.27	1562.03	1775.98	1378.56	0.1249	0.121574	1.02736	0.304252	0.998966	0.433391	0.150101	2.88734	0.00388519	0.0135491	-0.00972016
XLOC_000590	Timm50	translocase_of_inner_mitochondrial_membrane_50	protein_coding	1	85470846	85481062	+	TCONS_00001511;TCONS_00001512	85470846	85480403;85481062	ENSRNOG00000037638	Timm50	ENSRNOT00000057096	340	399	320	289	419	307	308	278	357	354	411	487	359.865	334.096	310.941	235.028	323.663	299.328	387.632	290.237	371.856	498.609	397.273	460.543	355.756	0.0561272	0.12421	0.451874	0.65136	0.998966	0.357	0.155548	2.29511	0.0217267	0.0571386	-0.227741
XLOC_000591	Dll3	delta-like_3_(Drosophila)	protein_coding	1	85485289	85493685	+	TCONS_00001513;TCONS_00001514;TCONS_00001515	85485289;85490587	85493685;85491231	ENSRNOG00000019338	Dll3	ENSRNOT00000026182;ENSRNOT00000076170	0	1	0	0	0	1	3	0	1	0	0	2	?	?	?	?	?	?	?	?	?	?	?	?	?	?	?	?	?	?	?	?	?	?	?	?
XLOC_000592	Selv	selenoprotein_V	protein_coding	1	85496937	85504190	+	TCONS_00001516;TCONS_00001517;TCONS_00001518	85496937;85496940	85504190;85504188;85504189	ENSRNOG00000051208	Selv	ENSRNOT00000076809;ENSRNOT00000076258	2	1	2	1	3	1	1	0	1	0	3	0	2.11685	0.837333	1.94338	0.813247	2.3174	0.975008	1.25855	0	1.04161	0	2.89981	0	1.1836	0.00255278	0.0745322	0.0342507	0.972677	0.998966	-0.378286	0.584168	-0.647564	0.517267	0.661255	-0.225572
XLOC_000593	NA	Cufflinks_new_gene	NA	1	85678069	85685261	+	TCONS_00001519	85678069	85685261	NA	NA	NA	?	?	?	?	?	?	?	?	?	?	?	?	?	?	?	?	?	?	?	?	?	?	?	?	?	?	?	?	?	?	?	?	?	?	?	?
XLOC_000594	NA	Cufflinks_new_gene	NA	1	85685462	85686069	+	TCONS_00001520	85685462	85686069	NA	NA	NA	?	?	?	?	?	?	?	?	?	?	?	?	?	?	?	?	?	?	?	?	?	?	?	?	?	?	?	?	?	?	?	?	?	?	?	?
XLOC_000595	NA	Cufflinks_new_gene	NA	1	85686182	85693002	+	TCONS_00001521	85686182	85693002	NA	NA	NA	?	?	?	?	?	?	?	?	?	?	?	?	?	?	?	?	?	?	?	?	?	?	?	?	?	?	?	?	?	?	?	?	?	?	?	?
XLOC_000596	NA	Cufflinks_new_gene	NA	1	85693103	85706373	+	TCONS_00001522	85693103	85706373	NA	NA	NA	?	?	?	?	?	?	?	?	?	?	?	?	?	?	?	?	?	?	?	?	?	?	?	?	?	?	?	?	?	?	?	?	?	?	?	?
XLOC_000597	NA	Cufflinks_new_gene	NA	1	85707214	85712323	+	TCONS_00001523	85707214	85712323	NA	NA	NA	?	?	?	?	?	?	?	?	?	?	?	?	?	?	?	?	?	?	?	?	?	?	?	?	?	?	?	?	?	?	?	?	?	?	?	?
XLOC_000598	NA	Cufflinks_new_gene	NA	1	85715225	85721483	+	TCONS_00001524	85715225	85721483	NA	NA	NA	?	?	?	?	?	?	?	?	?	?	?	?	?	?	?	?	?	?	?	?	?	?	?	?	?	?	?	?	?	?	?	?	?	?	?	?
XLOC_000599	NA	Cufflinks_new_gene	NA	1	85722492	85726964	+	TCONS_00001525	85722492	85726964	NA	NA	NA	?	?	?	?	?	?	?	?	?	?	?	?	?	?	?	?	?	?	?	?	?	?	?	?	?	?	?	?	?	?	?	?	?	?	?	?
XLOC_000600	NA	Cufflinks_new_gene	NA	1	85727141	85732276	+	TCONS_00001526	85727141	85732276	NA	NA	NA	?	?	?	?	?	?	?	?	?	?	?	?	?	?	?	?	?	?	?	?	?	?	?	?	?	?	?	?	?	?	?	?	?	?	?	?
XLOC_000601	NA	Cufflinks_new_gene	NA	1	85732377	85737797	+	TCONS_00001527	85732377	85737797	NA	NA	NA	?	?	?	?	?	?	?	?	?	?	?	?	?	?	?	?	?	?	?	?	?	?	?	?	?	?	?	?	?	?	?	?	?	?	?	?
XLOC_000602	NA	Cufflinks_new_gene	NA	1	85738058	85740012	+	TCONS_00001528	85738058	85740012	NA	NA	NA	?	?	?	?	?	?	?	?	?	?	?	?	?	?	?	?	?	?	?	?	?	?	?	?	?	?	?	?	?	?	?	?	?	?	?	?
XLOC_000603	NA	Cufflinks_new_gene	NA	1	85740104	85746800	+	TCONS_00001529	85740104	85746800	NA	NA	NA	?	?	?	?	?	?	?	?	?	?	?	?	?	?	?	?	?	?	?	?	?	?	?	?	?	?	?	?	?	?	?	?	?	?	?	?
XLOC_000604	NA	Cufflinks_new_gene	NA	1	85746969	85760511	+	TCONS_00001530	85746969	85760511	NA	NA	NA	?	?	?	?	?	?	?	?	?	?	?	?	?	?	?	?	?	?	?	?	?	?	?	?	?	?	?	?	?	?	?	?	?	?	?	?
XLOC_000605	NA	Cufflinks_new_gene	NA	1	85760595	85763343	+	TCONS_00001531	85760595	85763343	NA	NA	NA	?	?	?	?	?	?	?	?	?	?	?	?	?	?	?	?	?	?	?	?	?	?	?	?	?	?	?	?	?	?	?	?	?	?	?	?
XLOC_000606	NA	Cufflinks_new_gene	NA	1	85763958	85764528	+	TCONS_00001532	85763958	85764528	NA	NA	NA	?	?	?	?	?	?	?	?	?	?	?	?	?	?	?	?	?	?	?	?	?	?	?	?	?	?	?	?	?	?	?	?	?	?	?	?
XLOC_000607	NA	Cufflinks_new_gene	NA	1	85765572	85766789	+	TCONS_00001533	85765572	85766789	NA	NA	NA	?	?	?	?	?	?	?	?	?	?	?	?	?	?	?	?	?	?	?	?	?	?	?	?	?	?	?	?	?	?	?	?	?	?	?	?
XLOC_000608	NA	Cufflinks_new_gene	NA	1	85766843	85768997	+	TCONS_00001534	85766843	85768997	NA	NA	NA	?	?	?	?	?	?	?	?	?	?	?	?	?	?	?	?	?	?	?	?	?	?	?	?	?	?	?	?	?	?	?	?	?	?	?	?
XLOC_000609	NA	Cufflinks_new_gene	NA	1	85769525	85775484	+	TCONS_00001535	85769525	85775484	NA	NA	NA	?	?	?	?	?	?	?	?	?	?	?	?	?	?	?	?	?	?	?	?	?	?	?	?	?	?	?	?	?	?	?	?	?	?	?	?
XLOC_000610	NA	Cufflinks_new_gene	NA	1	85775599	85782598	+	TCONS_00001536	85775599	85782598	NA	NA	NA	?	?	?	?	?	?	?	?	?	?	?	?	?	?	?	?	?	?	?	?	?	?	?	?	?	?	?	?	?	?	?	?	?	?	?	?
XLOC_000611	NA	Cufflinks_new_gene	NA	1	85782728	85783623	+	TCONS_00001537	85782728	85783623	NA	NA	NA	?	?	?	?	?	?	?	?	?	?	?	?	?	?	?	?	?	?	?	?	?	?	?	?	?	?	?	?	?	?	?	?	?	?	?	?
XLOC_000612	NA	Cufflinks_new_gene	NA	1	85783751	85799920	+	TCONS_00001538;TCONS_00001539;TCONS_00001541	85783751;85794098	85790763;85799920	NA	NA	NA	?	?	?	?	?	?	?	?	?	?	?	?	?	?	?	?	?	?	?	?	?	?	?	?	?	?	?	?	?	?	?	?	?	?	?	?
XLOC_000613	NA	Cufflinks_new_gene	NA	1	85791308	85793966	+	TCONS_00001540	85791308	85793966	NA	NA	NA	?	?	?	?	?	?	?	?	?	?	?	?	?	?	?	?	?	?	?	?	?	?	?	?	?	?	?	?	?	?	?	?	?	?	?	?
XLOC_000614	NA	Cufflinks_new_gene	NA	1	85800969	85802266	+	TCONS_00001542	85800969	85802266	NA	NA	NA	?	?	?	?	?	?	?	?	?	?	?	?	?	?	?	?	?	?	?	?	?	?	?	?	?	?	?	?	?	?	?	?	?	?	?	?
XLOC_000615	NA	Cufflinks_new_gene	NA	1	85802693	85807710	+	TCONS_00001543	85802693	85807710	NA	NA	NA	?	?	?	?	?	?	?	?	?	?	?	?	?	?	?	?	?	?	?	?	?	?	?	?	?	?	?	?	?	?	?	?	?	?	?	?
XLOC_000616	NA	Cufflinks_new_gene	NA	1	85808639	85810795	+	TCONS_00001544	85808639	85810795	NA	NA	NA	?	?	?	?	?	?	?	?	?	?	?	?	?	?	?	?	?	?	?	?	?	?	?	?	?	?	?	?	?	?	?	?	?	?	?	?
XLOC_000617	NA	Cufflinks_new_gene	NA	1	85812379	85819596	+	TCONS_00001545	85812379	85819596	NA	NA	NA	?	?	?	?	?	?	?	?	?	?	?	?	?	?	?	?	?	?	?	?	?	?	?	?	?	?	?	?	?	?	?	?	?	?	?	?
XLOC_000618	NA	Cufflinks_new_gene	NA	1	85822774	85824716	+	TCONS_00001546	85822774	85824716	NA	NA	NA	?	?	?	?	?	?	?	?	?	?	?	?	?	?	?	?	?	?	?	?	?	?	?	?	?	?	?	?	?	?	?	?	?	?	?	?
XLOC_000619	NA	Cufflinks_new_gene	NA	1	85825103	85826676	+	TCONS_00001547	85825103	85826676	NA	NA	NA	?	?	?	?	?	?	?	?	?	?	?	?	?	?	?	?	?	?	?	?	?	?	?	?	?	?	?	?	?	?	?	?	?	?	?	?
XLOC_000620	NA	Cufflinks_new_gene	NA	1	85827428	85833548	+	TCONS_00001548	85827428	85833548	NA	NA	NA	?	?	?	?	?	?	?	?	?	?	?	?	?	?	?	?	?	?	?	?	?	?	?	?	?	?	?	?	?	?	?	?	?	?	?	?
XLOC_000621	NA	Cufflinks_new_gene	NA	1	85834899	85835427	+	TCONS_00001549	85834899	85835427	NA	NA	NA	?	?	?	?	?	?	?	?	?	?	?	?	?	?	?	?	?	?	?	?	?	?	?	?	?	?	?	?	?	?	?	?	?	?	?	?
XLOC_000622	NA	Cufflinks_new_gene	NA	1	85836239	85837743	+	TCONS_00001550	85836239	85837743	NA	NA	NA	?	?	?	?	?	?	?	?	?	?	?	?	?	?	?	?	?	?	?	?	?	?	?	?	?	?	?	?	?	?	?	?	?	?	?	?
XLOC_000623	NA	Cufflinks_new_gene	NA	1	85840846	85841892	+	TCONS_00001551	85840846	85841892	NA	NA	NA	?	?	?	?	?	?	?	?	?	?	?	?	?	?	?	?	?	?	?	?	?	?	?	?	?	?	?	?	?	?	?	?	?	?	?	?
XLOC_000624	NA	Cufflinks_new_gene	NA	1	85842059	85848578	+	TCONS_00001552	85842059	85848578	NA	NA	NA	?	?	?	?	?	?	?	?	?	?	?	?	?	?	?	?	?	?	?	?	?	?	?	?	?	?	?	?	?	?	?	?	?	?	?	?
XLOC_000625	NA	Cufflinks_new_gene	NA	1	85848736	85852169	+	TCONS_00001553	85848736	85852169	NA	NA	NA	?	?	?	?	?	?	?	?	?	?	?	?	?	?	?	?	?	?	?	?	?	?	?	?	?	?	?	?	?	?	?	?	?	?	?	?
XLOC_000626	NA	Cufflinks_new_gene	NA	1	85853678	85857719	+	TCONS_00001554	85853678	85857719	NA	NA	NA	?	?	?	?	?	?	?	?	?	?	?	?	?	?	?	?	?	?	?	?	?	?	?	?	?	?	?	?	?	?	?	?	?	?	?	?
XLOC_000627	NA	Cufflinks_new_gene	NA	1	85859110	85861468	+	TCONS_00001555	85859110	85861468	NA	NA	NA	?	?	?	?	?	?	?	?	?	?	?	?	?	?	?	?	?	?	?	?	?	?	?	?	?	?	?	?	?	?	?	?	?	?	?	?
XLOC_000628	NA	Cufflinks_new_gene	NA	1	85862417	85868132	+	TCONS_00001556	85862417	85868132	NA	NA	NA	?	?	?	?	?	?	?	?	?	?	?	?	?	?	?	?	?	?	?	?	?	?	?	?	?	?	?	?	?	?	?	?	?	?	?	?
XLOC_000629	NA	Cufflinks_new_gene	NA	1	85869700	85872064	+	TCONS_00001557	85869700	85872064	NA	NA	NA	?	?	?	?	?	?	?	?	?	?	?	?	?	?	?	?	?	?	?	?	?	?	?	?	?	?	?	?	?	?	?	?	?	?	?	?
XLOC_000630	NA	Cufflinks_new_gene	NA	1	85872252	85876445	+	TCONS_00001558	85872252	85876445	NA	NA	NA	?	?	?	?	?	?	?	?	?	?	?	?	?	?	?	?	?	?	?	?	?	?	?	?	?	?	?	?	?	?	?	?	?	?	?	?
XLOC_000631	NA	Cufflinks_new_gene	NA	1	85876758	85879414	+	TCONS_00001559	85876758	85879414	NA	NA	NA	?	?	?	?	?	?	?	?	?	?	?	?	?	?	?	?	?	?	?	?	?	?	?	?	?	?	?	?	?	?	?	?	?	?	?	?
XLOC_000632	NA	Cufflinks_new_gene	NA	1	85879944	85889391	+	TCONS_00001560	85879944	85889391	NA	NA	NA	?	?	?	?	?	?	?	?	?	?	?	?	?	?	?	?	?	?	?	?	?	?	?	?	?	?	?	?	?	?	?	?	?	?	?	?
XLOC_000633	NA	Cufflinks_new_gene	NA	1	85889537	85892370	+	TCONS_00001561	85889537	85892370	NA	NA	NA	?	?	?	?	?	?	?	?	?	?	?	?	?	?	?	?	?	?	?	?	?	?	?	?	?	?	?	?	?	?	?	?	?	?	?	?
XLOC_000634	NA	Cufflinks_new_gene	NA	1	85893330	85897987	+	TCONS_00001562	85893330	85897987	NA	NA	NA	?	?	?	?	?	?	?	?	?	?	?	?	?	?	?	?	?	?	?	?	?	?	?	?	?	?	?	?	?	?	?	?	?	?	?	?
XLOC_000635	NA	Cufflinks_new_gene	NA	1	85898480	85906479	+	TCONS_00001563	85898480	85906479	NA	NA	NA	?	?	?	?	?	?	?	?	?	?	?	?	?	?	?	?	?	?	?	?	?	?	?	?	?	?	?	?	?	?	?	?	?	?	?	?
XLOC_000636	NA	Cufflinks_new_gene	NA	1	85906705	85911427	+	TCONS_00001564	85906705	85911427	NA	NA	NA	?	?	?	?	?	?	?	?	?	?	?	?	?	?	?	?	?	?	?	?	?	?	?	?	?	?	?	?	?	?	?	?	?	?	?	?
XLOC_000637	NA	Cufflinks_new_gene	NA	1	85917032	85921218	+	TCONS_00001565	85917032	85921218	NA	NA	NA	?	?	?	?	?	?	?	?	?	?	?	?	?	?	?	?	?	?	?	?	?	?	?	?	?	?	?	?	?	?	?	?	?	?	?	?
XLOC_000638	NA	Cufflinks_new_gene	NA	1	85921502	85926377	+	TCONS_00001566	85921502	85926377	NA	NA	NA	?	?	?	?	?	?	?	?	?	?	?	?	?	?	?	?	?	?	?	?	?	?	?	?	?	?	?	?	?	?	?	?	?	?	?	?
XLOC_000639	NA	Cufflinks_new_gene	NA	1	85928601	85929652	+	TCONS_00001567	85928601	85929652	NA	NA	NA	?	?	?	?	?	?	?	?	?	?	?	?	?	?	?	?	?	?	?	?	?	?	?	?	?	?	?	?	?	?	?	?	?	?	?	?
XLOC_000640	NA	Cufflinks_new_gene	NA	1	85929829	85933037	+	TCONS_00001568	85929829	85933037	NA	NA	NA	?	?	?	?	?	?	?	?	?	?	?	?	?	?	?	?	?	?	?	?	?	?	?	?	?	?	?	?	?	?	?	?	?	?	?	?
XLOC_000641	NA	Cufflinks_new_gene	NA	1	85934000	85936449	+	TCONS_00001569	85934000	85936449	NA	NA	NA	?	?	?	?	?	?	?	?	?	?	?	?	?	?	?	?	?	?	?	?	?	?	?	?	?	?	?	?	?	?	?	?	?	?	?	?
XLOC_000642	NA	Cufflinks_new_gene	NA	1	85936943	85939219	+	TCONS_00001570	85936943	85939219	NA	NA	NA	?	?	?	?	?	?	?	?	?	?	?	?	?	?	?	?	?	?	?	?	?	?	?	?	?	?	?	?	?	?	?	?	?	?	?	?
XLOC_000643	NA	Cufflinks_new_gene	NA	1	85939350	85940809	+	TCONS_00001571	85939350	85940809	NA	NA	NA	?	?	?	?	?	?	?	?	?	?	?	?	?	?	?	?	?	?	?	?	?	?	?	?	?	?	?	?	?	?	?	?	?	?	?	?
XLOC_000644	NA	Cufflinks_new_gene	NA	1	85942540	85943213	+	TCONS_00001572	85942540	85943213	NA	NA	NA	?	?	?	?	?	?	?	?	?	?	?	?	?	?	?	?	?	?	?	?	?	?	?	?	?	?	?	?	?	?	?	?	?	?	?	?
XLOC_000645	NA	Cufflinks_new_gene	NA	1	85944055	85948554	+	TCONS_00001573	85944055	85948554	NA	NA	NA	?	?	?	?	?	?	?	?	?	?	?	?	?	?	?	?	?	?	?	?	?	?	?	?	?	?	?	?	?	?	?	?	?	?	?	?
XLOC_000646	NA	Cufflinks_new_gene	NA	1	85949244	85951239	+	TCONS_00001574	85949244	85951239	NA	NA	NA	?	?	?	?	?	?	?	?	?	?	?	?	?	?	?	?	?	?	?	?	?	?	?	?	?	?	?	?	?	?	?	?	?	?	?	?
XLOC_000647	NA	Cufflinks_new_gene	NA	1	85951513	85964695	+	TCONS_00001575	85951513	85964695	NA	NA	NA	?	?	?	?	?	?	?	?	?	?	?	?	?	?	?	?	?	?	?	?	?	?	?	?	?	?	?	?	?	?	?	?	?	?	?	?
XLOC_000648	NA	Cufflinks_new_gene	NA	1	85965086	85966424	+	TCONS_00001576	85965086	85966424	NA	NA	NA	?	?	?	?	?	?	?	?	?	?	?	?	?	?	?	?	?	?	?	?	?	?	?	?	?	?	?	?	?	?	?	?	?	?	?	?
XLOC_000649	NA	Cufflinks_new_gene	NA	1	85967871	85975211	+	TCONS_00001577	85967871	85975211	NA	NA	NA	?	?	?	?	?	?	?	?	?	?	?	?	?	?	?	?	?	?	?	?	?	?	?	?	?	?	?	?	?	?	?	?	?	?	?	?
XLOC_000650	NA	Cufflinks_new_gene	NA	1	85975288	85976354	+	TCONS_00001578	85975288	85976354	NA	NA	NA	?	?	?	?	?	?	?	?	?	?	?	?	?	?	?	?	?	?	?	?	?	?	?	?	?	?	?	?	?	?	?	?	?	?	?	?
XLOC_000651	Fpr-rs4	formyl_peptide_receptor,_related_sequence_4	protein_coding	1	86073435	86074406	+	TCONS_00001579	86073435	86074406	ENSRNOG00000043056	Fpr-rs4	ENSRNOT00000066769	0	0	0	0	0	0	0	0	0	0	0	0	?	?	?	?	?	?	?	?	?	?	?	?	?	?	?	?	?	?	?	?	?	?	?	?
XLOC_000652	Vom2r10	vomeronasal_2_receptor,_10	protein_coding	1	86103298	86149320	+	TCONS_00001580	86103298	86149320	ENSRNOG00000011191	Vom2r10	ENSRNOT00000014883	0	0	0	0	0	0	0	0	0	0	0	0	?	?	?	?	?	?	?	?	?	?	?	?	?	?	?	?	?	?	?	?	?	?	?	?
XLOC_000653	Vom1r2	vomeronasal_1_receptor_2	protein_coding	1	86362432	86363340	+	TCONS_00001581	86362432	86363340	ENSRNOG00000034119	Vom1r2	ENSRNOT00000052300	0	0	0	0	0	0	0	0	0	0	0	0	?	?	?	?	?	?	?	?	?	?	?	?	?	?	?	?	?	?	?	?	?	?	?	?
XLOC_000654	Vom1r3	vomeronasal_1_receptor_3	protein_coding	1	86429262	86430158	+	TCONS_00001582	86429262	86430158	ENSRNOG00000048251	Vom1r3	ENSRNOT00000045789	0	0	0	0	0	0	0	0	0	0	0	0	?	?	?	?	?	?	?	?	?	?	?	?	?	?	?	?	?	?	?	?	?	?	?	?
XLOC_000655	Vom1r4	vomeronasal_1_receptor_4	protein_coding	1	86533127	86534023	+	TCONS_00001583	86533127	86534023	ENSRNOG00000045921	Vom1r4	ENSRNOT00000052208	0	0	0	0	0	0	0	0	0	0	0	0	?	?	?	?	?	?	?	?	?	?	?	?	?	?	?	?	?	?	?	?	?	?	?	?
XLOC_000656	AABR07002835.1	?	pseudogene	1	86653224	86654127	+	TCONS_00001584	86653224	86654127	ENSRNOG00000031073	AABR07002835.1	ENSRNOT00000050523	0	0	0	0	0	1	0	0	0	0	1	0	?	?	?	?	?	?	?	?	?	?	?	?	?	?	?	?	?	?	?	?	?	?	?	?
XLOC_000657	AABR07002848.2	?	lincRNA	1	86857077	86858467	+	TCONS_00001585	86857077	86858467	ENSRNOG00000055681	AABR07002848.2	ENSRNOT00000087482	0	1	0	0	0	0	0	0	0	0	0	0	?	?	?	?	?	?	?	?	?	?	?	?	?	?	?	?	?	?	?	?	?	?	?	?
XLOC_000658	Fbxo27	F-box_protein_27	protein_coding	1	86873253	86888958	+	TCONS_00001586	86873253	86888958	ENSRNOG00000050453	Fbxo27	ENSRNOT00000071239	7	16	7	8	21	7	41	35	44	23	52	42	7.40899	13.3973	6.80185	6.50598	16.2218	6.82506	51.6004	36.5406	45.831	32.3955	50.2633	39.7183	26.1258	-0.0196634	0.15093	-0.130281	0.896344	0.998966	1.99881	0.292478	6.83407	8.2539e-12	1.54276e-10	0.0973776
XLOC_000659	Fbxo17	F-box_protein_17	protein_coding	1	86914137	86919236	+	TCONS_00001587	86914137	86919236	ENSRNOG00000019942	Fbxo17	ENSRNOT00000027006	5	5	2	8	4	8	2	6	10	2	6	12	5.29213	4.18666	1.94338	6.50598	3.08986	7.80007	2.51709	6.26411	10.4161	2.817	5.79961	11.3481	5.66501	0.0714761	0.125886	0.567783	0.570183	0.998966	0.392472	0.456228	0.860255	0.389648	0.541721	0.597758
XLOC_000660	Sars2	seryl-tRNA_synthetase_2,_mitochondrial	protein_coding	1	86923591	86935904	+	TCONS_00001588;TCONS_00001589	86923591	86935904	ENSRNOG00000019962	Sars2	ENSRNOT00000027166	94	138	69	79	94	91	35	65	79	88	101	143	99.4921	115.552	67.0468	64.2465	72.6118	88.7258	44.0491	67.8612	82.2875	123.948	97.6268	135.231	88.2232	0.15213	0.149104	1.02029	0.307589	0.998966	0.0890143	0.246017	0.361822	0.717485	0.8186	-0.327576
XLOC_000661	Ccer2	coiled-coil_glutamate-rich_protein_2	protein_coding	1	86938138	86940780	+	TCONS_00001590	86938138	86940780	ENSRNOG00000046971	Ccer2	ENSRNOT00000075601	2	2	0	0	3	4	1	0	0	0	3	2	2.11685	1.67467	0	0	2.3174	3.90003	1.25855	0	0	0	2.89981	1.89135	1.33822	0.0660767	0.0708694	0.932373	0.351144	0.998966	-0.324093	0.583825	-0.555121	0.578812	0.713609	0.699799
XLOC_000662	Sirt2	sirtuin_2	protein_coding	1	86948902	86971960	+	TCONS_00001591;TCONS_00001592;TCONS_00001593;TCONS_00001594;TCONS_00001595;TCONS_00001596;TCONS_00001597;TCONS_00001598;TCONS_00001599;TCONS_00001600	86948902;86948906;86948918;86949413	86971960;86971495;86971952	ENSRNOG00000020102	Sirt2	ENSRNOT00000084839;ENSRNOT00000064153	1218	1778	963	1364	1504	1156	1004	1308	1732	1317	1877	1830	1289.16	1488.78	935.74	1109.27	1161.79	1127.11	1263.58	1365.58	1804.07	1854.99	1814.31	1730.58	1412.08	0.0631394	0.119954	0.526364	0.598635	0.998966	0.455615	0.146889	3.10177	0.00192368	0.0074079	-0.128388
XLOC_000663	Rinl	Ras_and_Rab_interactor-like	protein_coding	1	86972244	86983514	+	TCONS_00001601;TCONS_00001602	86972244;86973745	86983306;86983514	ENSRNOG00000025354	Rinl	ENSRNOT00000036907;ENSRNOT00000078156	115	140	102	129	141	81	40	82	100	64	105	87	121.719	117.227	99.1126	104.909	108.918	78.9757	50.3419	85.6095	104.161	90.144	101.493	82.2737	95.407	-0.0131826	0.137708	-0.095729	0.923736	0.998966	-0.283437	0.190208	-1.49014	0.136187	0.246593	-0.204035
XLOC_000664	Hnrnpl	heterogeneous_nuclear_ribonucleoprotein_L	protein_coding	1	86994144	87006913	+	TCONS_00001603;TCONS_00001604;TCONS_00001605;TCONS_00001606;TCONS_00001607	86994144;86996093;87000093	87006913;87006776;87006753	ENSRNOG00000020235	Hnrnpl	ENSRNOT00000027494;ENSRNOT00000027425;ENSRNOT00000057034	4576	5400	4404	5702	6225	4570	3421	5206	4456	3773	4130	5720	4843.36	4521.6	4279.33	4637.13	4808.6	4455.79	4305.49	5435.16	4641.43	5314.27	3992.07	5409.26	4720.29	0.0263632	0.0974023	0.270662	0.786651	0.998966	0.0783049	0.109459	0.715381	0.474374	0.623446	0.0270239
XLOC_000665	Ech1	enoyl_CoA_hydratase_1,_peroxisomal	protein_coding	1	87009730	87016008	+	TCONS_00001608;TCONS_00001609	87009730;87014647	87016005;87016008	ENSRNOG00000020308	Ech1	ENSRNOT00000027537	1017	1482	1156	1285	1908	1486	717	1234	1419	765	1560	1465	1076.42	1240.93	1123.28	1045.02	1473.86	1448.86	902.378	1288.32	1478.05	1077.5	1507.9	1385.41	1253.99	0.12694	0.122146	1.03925	0.298688	0.998966	0.0461798	0.151258	0.305305	0.760134	0.847879	0.205351
XLOC_000666	Lgals4	lectin,_galactoside-binding,_soluble,_4	protein_coding	1	87019975	87027691	+	TCONS_00001610	87019975	87027691	ENSRNOG00000020338	Lgals4	ENSRNOT00000041205	1	0	0	0	1	0	2	1	1	1	3	2	1.05843	0	0	0	0.772466	0	2.51709	1.04402	1.04161	1.4085	2.89981	1.89135	1.05277	0.0167626	0.0697569	0.2403	0.810098	0.998966	1.11773	0.583064	1.91699	0.0552389	0.121849	-0.163862
XLOC_000667	Lgals7	lectin,_galactoside-binding,_soluble,_7	protein_coding	1	87045335	87047223	+	TCONS_00001611;TCONS_00001612	87045335;87045796	87047223;87047221	ENSRNOG00000020380	Lgals7	ENSRNOT00000084393;ENSRNOT00000027620	16	11	3	11	17	16	1	9	7	7	19	6	16.9348	9.21066	2.91508	8.94572	13.1319	15.6001	1.25855	9.39617	7.29129	9.8595	18.3654	5.67405	9.88194	0.162147	0.133357	1.21588	0.224029	0.998966	-0.299536	0.424066	-0.706344	0.479974	0.628216	0.379603
XLOC_000668	Capn12	calpain_12	protein_coding	1	87066289	87078348	+	TCONS_00001613	87066289	87078348	ENSRNOG00000020389	Capn12	ENSRNOT00000027645	9	3	6	3	1	2	4	5	9	11	10	6	9.52584	2.512	5.83015	2.43974	0.772466	1.95002	5.03419	5.22009	9.37452	15.4935	9.66602	5.67405	6.12438	-0.0669107	0.121576	-0.550361	0.582072	0.998966	0.927504	0.474204	1.95592	0.0504746	0.113266	-1.78357
XLOC_000669	Yif1b	Yip1_interacting_factor_homolog_B_(S._cerevisiae)	protein_coding	1	87180624	87191185	+	TCONS_00001614;TCONS_00001615;TCONS_00001616	87180624;87180662	87191185;87190577	ENSRNOG00000020616	Yif1b	ENSRNOT00000027987;ENSRNOT00000056933	2	0	0	1	0	0	0	2	0	0	0	0	?	?	?	?	?	?	?	?	?	?	?	?	?	?	?	?	?	?	?	?	?	?	?	?
XLOC_000670	Ppp1r14a	protein_phosphatase_1,_regulatory_(inhibitor)_subunit_14A	protein_coding	1	87224674	87232907	+	TCONS_00001617;TCONS_00001618	87224674;87224677	87232907;87232848	ENSRNOG00000020676	Ppp1r14a	ENSRNOT00000028070	440	649	412	489	535	398	93	142	187	97	155	124	465.708	543.429	400.337	397.678	413.269	388.053	117.045	148.251	194.782	136.624	149.823	117.264	289.355	-0.173754	0.119506	-1.45394	0.145964	0.998966	-1.56622	0.146543	-10.6877	1.16163e-26	7.73765e-25	-0.233805
XLOC_000671	Dpf1	D4,_zinc_and_double_PHD_fingers_family_1	protein_coding	1	87247419	87258081	+	TCONS_00001619;TCONS_00001620;TCONS_00001621;TCONS_00001622;TCONS_00001623;TCONS_00001624;TCONS_00001625;TCONS_00001626;TCONS_00001627;TCONS_00001628;TCONS_00001629	87247419;87248489;87248820;87248827;87248837;87248840;87248843;87248988;87249107;87251390	87258081;87258070	ENSRNOG00000020687	Dpf1	ENSRNOT00000028091	29	13	5	8	15	8	14	10	5	9	26	11	30.6944	10.8853	4.85846	6.50598	11.587	7.80007	17.6196	10.4402	5.20807	12.6765	25.1317	10.4024	12.8175	-0.0347417	0.133473	-0.260291	0.794639	0.998966	0.160958	0.423136	0.380392	0.703654	0.809404	-0.826826
XLOC_000672	AABR07002868.2	?	lincRNA	1	87560077	87562987	+	TCONS_00001630	87560077	87562987	ENSRNOG00000057222	AABR07002868.2	ENSRNOT00000080831	0	2	1	1	4	3	1	3	2	0	0	2	0	1.67467	0.971692	0.813247	3.08986	2.92503	1.25855	3.13206	2.08323	0	0	1.89135	1.48664	-0.00327195	0.0794742	-0.04117	0.96716	0.998966	-0.0938234	0.581607	-0.161317	0.871843	0.921788	1.31001
XLOC_000673	Zfp30	zinc_finger_protein_30	protein_coding	1	87563975	87568989	+	TCONS_00001631	87563975	87568989	ENSRNOG00000055519	Zfp30	ENSRNOT00000088772	5	8	11	5	12	13	3	4	7	2	8	6	5.29213	6.69866	10.6886	4.06623	9.26959	12.6751	3.77564	4.17607	7.29129	2.817	7.73282	5.67405	6.67977	0.0419358	0.133763	0.313508	0.753895	0.998966	-0.503872	0.423657	-1.18934	0.234305	0.373454	0.184888
XLOC_000674	Zfp84	zinc_finger_protein_84	protein_coding	1	87647114	87915794	+	TCONS_00001632;TCONS_00001633;TCONS_00001634;TCONS_00001635;TCONS_00001636;TCONS_00001637;TCONS_00001638;TCONS_00001639;TCONS_00001640;TCONS_00001642	87647114;87647134;87647137;87650207;87655618;87655732;87697005;87903783	87915794;87662040;87710500;87657930;87911299	ENSRNOG00000029043	Zfp84	ENSRNOT00000077161;ENSRNOT00000035994;ENSRNOT00000073521;ENSRNOT00000028158;ENSRNOT00000074299	317	468	421	558	491	384	316	396	328	216	454	411	335.521	391.872	409.082	453.792	379.281	374.403	397.701	413.431	341.649	304.236	438.837	388.672	385.706	0.0280725	0.109726	0.255842	0.798073	0.998966	-0.0349807	0.12852	-0.272181	0.785483	0.865777	0.0871328
XLOC_000675	LOC103690114	zinc_finger_protein_383-like	protein_coding	1	87790104	87801872	+	TCONS_00001641	87790104	87801872	ENSRNOG00000020774	LOC103690114	ENSRNOT00000074580	1	0	0	1	0	0	0	0	1	0	0	5	?	?	?	?	?	?	?	?	?	?	?	?	?	?	?	?	?	?	?	?	?	?	?	?
XLOC_000676	Map4k1	mitogen_activated_protein_kinase_kinase_kinase_kinase_1	protein_coding	1	87938042	87959569	+	TCONS_00001643;TCONS_00001644;TCONS_00001645	87938042;87952147;87957644	87959569	ENSRNOG00000020505	Map4k1	ENSRNOT00000027837	443	542	344	393	377	380	232	266	570	382	610	478	468.883	453.834	334.262	319.606	291.22	370.503	291.983	277.709	593.72	538.047	589.627	452.032	415.119	0.0274808	0.14404	0.190786	0.848693	0.998966	0.280489	0.214056	1.31035	0.190076	0.31936	-0.357827
XLOC_000677	Rasgrp4	RAS_guanyl_releasing_protein_4	protein_coding	1	88077566	88095280	+	TCONS_00001646;TCONS_00001647;TCONS_00001648;TCONS_00001649;TCONS_00001650;TCONS_00001651;TCONS_00001652;TCONS_00001653;TCONS_00001654	88077566;88077572;88078172;88078346;88078350;88079533;88079534	88095280;88094330	ENSRNOG00000033744	Rasgrp4	ENSRNOT00000048677	361	543	245	419	417	423	256	186	428	376	486	615	382.092	454.672	238.065	340.75	322.118	412.429	322.188	194.187	445.811	529.596	469.769	581.59	391.105	0.228196	0.144876	1.57511	0.115231	0.998966	0.207612	0.218063	0.952074	0.34106	0.493331	-0.000606319
XLOC_000678	Ggn	gametogenetin	protein_coding	1	88113026	88116548	+	TCONS_00001655;TCONS_00001656	88113026;88113445	88116548	ENSRNOG00000023931	Ggn	ENSRNOT00000056955	25	28	30	18	17	23	62	61	92	79	78	110	26.4607	23.4453	29.1508	14.6384	13.1319	22.4252	78.0299	63.6851	95.8284	111.271	75.395	104.024	54.7905	-0.0601857	0.148152	-0.406243	0.684564	0.998966	1.95798	0.240466	8.14241	3.87489e-16	1.18738e-14	-0.669616
XLOC_000679	LOC103689986	protein_YIF1B	protein_coding	1	88182155	88192969	+	TCONS_00001657;TCONS_00001658	88182155;88182585	88192969;88192570	ENSRNOG00000055286	LOC103689986	ENSRNOT00000083176;ENSRNOT00000044145	0	0	0	0	0	0	0	0	0	0	0	0	?	?	?	?	?	?	?	?	?	?	?	?	?	?	?	?	?	?	?	?	?	?	?	?
XLOC_000680	Zfp383	zinc_finger_protein_383	protein_coding	1	88206813	88216556	+	TCONS_00001659	88206813	88216556	ENSRNOG00000046305	Zfp383	ENSRNOT00000072556	0	1	4	0	4	1	3	0	1	0	0	3	0	0.837333	3.88677	0	3.08986	0.975008	3.77564	0	1.04161	0	0	2.83702	1.37027	-0.020727	0.0662707	-0.312763	0.754461	0.998966	-0.0925598	0.580633	-0.159412	0.873345	0.922767	-0.206442
XLOC_000681	AABR07002882.1	?	lincRNA	1	88264315	88267543	+	TCONS_00001660;TCONS_00001661;TCONS_00001662	88264315	88267181;88267543	ENSRNOG00000055119	AABR07002882.1	ENSRNOT00000084953;ENSRNOT00000089810	35	46	66	76	39	31	15	16	20	19	7	21	37.0449	38.5173	64.1317	61.8068	30.1262	30.2253	18.8782	16.7043	20.8323	26.7615	6.76621	19.8592	30.9711	-0.0722621	0.150516	-0.480096	0.631159	0.998966	-1.17571	0.304055	-3.86676	0.000110289	0.000612502	-0.19073
XLOC_000682	LOC102547059	zinc_finger_protein_420-like	protein_coding	1	88324339	88336407	+	TCONS_00001663	88324339	88336407	ENSRNOG00000046652	LOC102547059	ENSRNOT00000072762	0	0	0	0	0	0	0	0	0	0	0	0	?	?	?	?	?	?	?	?	?	?	?	?	?	?	?	?	?	?	?	?	?	?	?	?
XLOC_000683	Zfp260;LOC102549115	zinc_finger_protein_260;zinc_finger_protein_260-like	protein_coding	1	88432430	88465186	+	TCONS_00001664;TCONS_00001665;TCONS_00001666;TCONS_00001667;TCONS_00001668	88432430;88442343;88451958;88457594	88465186;88453578;88465110	ENSRNOG00000020762;ENSRNOG00000046867	Zfp260;LOC102549115	ENSRNOT00000049877;ENSRNOT00000074301	558	579	911	1150	920	803	661	522	428	347	404	364	590.602	484.816	885.212	935.234	710.668	782.932	831.899	544.978	445.811	488.749	390.507	344.225	619.636	-0.0810846	0.144608	-0.56072	0.574989	0.998966	-0.520986	0.21675	-2.40363	0.0162334	0.0449603	0.309301
XLOC_000684	LOC103690163	zinc_finger_protein_420	protein_coding	1	88532076	88545212	+	TCONS_00001669;TCONS_00001670;TCONS_00001671;TCONS_00001672;TCONS_00001673	88532076;88532357;88535507;88541820;88542035	88545212;88544156	ENSRNOG00000037556	LOC103690163	ENSRNOT00000032973	48	46	68	80	57	43	34	45	38	22	31	26	50.8045	38.5173	66.0751	65.0598	44.0305	41.9254	42.7906	46.9808	39.5813	30.987	29.9647	24.5875	43.442	-0.180928	0.146509	-1.23492	0.216859	0.998966	-0.506361	0.22758	-2.22498	0.0260825	0.0664955	-0.0342985
XLOC_000685	Zfp382	zinc_finger_protein_382	protein_coding	1	88581156	88605697	+	TCONS_00001674;TCONS_00001675;TCONS_00001676;TCONS_00001677;TCONS_00001678;TCONS_00001679;TCONS_00001680;TCONS_00001681	88581156;88581206;88582641;88586837	88597980;88592773;88603219;88605697	ENSRNOG00000020777	Zfp382	ENSRNOT00000028187;ENSRNOT00000087931;ENSRNOT00000080555	114	118	106	121	172	139	72	64	59	59	104	91	120.661	98.8052	102.999	98.4029	132.864	135.526	90.6153	66.8172	61.4552	83.1015	100.527	86.0564	98.1525	0.186995	0.128309	1.45738	0.14501	0.998966	-0.488069	0.165006	-2.95788	0.00309764	0.0111544	0.186767
XLOC_000686	AABR07002898.1	?	lincRNA	1	88611956	88614236	+	TCONS_00001682	88611956	88614236	ENSRNOG00000054776	AABR07002898.1	ENSRNOT00000084059	43	26	67	37	19	30	38	12	11	24	18	4	45.5123	21.7706	65.1034	30.0901	14.6768	29.2503	47.8248	12.5282	11.4577	33.804	17.3988	3.7827	27.7667	-0.185785	0.137801	-1.34821	0.17759	0.998966	-0.608676	0.40206	-1.51389	0.130053	0.238006	-0.839117
XLOC_000687	LOC687508	similar_to_Cytochrome_c_oxidase_polypeptide_VIIa-heart,_mitochondrial_precursor_(Cytochrome_c_oxidase_subunit_VIIa-H)_(COX_VIIa-M)	protein_coding	1	88620317	88621868	+	TCONS_00001683	88620317	88621868	ENSRNOG00000047364	LOC687508	ENSRNOT00000075116	0	0	0	0	0	0	0	0	0	0	0	0	?	?	?	?	?	?	?	?	?	?	?	?	?	?	?	?	?	?	?	?	?	?	?	?
XLOC_000688	AABR07002902.1	?	lincRNA	1	88632188	88635003	+	TCONS_00001684	88632188	88635003	ENSRNOG00000056429	AABR07002902.1	ENSRNOT00000081905	0	0	0	0	0	0	0	0	0	0	0	0	?	?	?	?	?	?	?	?	?	?	?	?	?	?	?	?	?	?	?	?	?	?	?	?
XLOC_000689	LOC103690054	DNA-directed_RNA_polymerase_II_subunit_RPB9	protein_coding	1	88686731	88688258	+	TCONS_00001685	88686731	88688258	ENSRNOG00000020799	LOC103690054	ENSRNOT00000028222	69	78	30	42	52	45	30	25	48	95	50	72	73.0314	65.3119	29.1508	34.1564	40.1682	43.8754	37.7564	26.1005	49.9975	133.807	48.3301	68.0886	54.1479	0.126111	0.148884	0.847038	0.396974	0.998966	0.286861	0.326135	0.879575	0.37909	0.530935	-0.504199
XLOC_000690	Clip3	CAP-GLY_domain_containing_linker_protein_3	protein_coding	1	88750462	88765220	+	TCONS_00001686	88750462	88765220	ENSRNOG00000020821	Clip3	ENSRNOT00000028247	0	0	0	0	0	0	0	0	0	0	0	0	?	?	?	?	?	?	?	?	?	?	?	?	?	?	?	?	?	?	?	?	?	?	?	?
XLOC_000691	LOC100912458	probable_alpha-ketoglutarate-dependent_dioxygenase_ABH6-like	protein_coding	1	88766872	88772242	+	TCONS_00001687	88766872	88772242	ENSRNOG00000025216	LOC100912458	ENSRNOT00000051259	0	0	0	0	0	0	0	0	0	0	0	0	?	?	?	?	?	?	?	?	?	?	?	?	?	?	?	?	?	?	?	?	?	?	?	?
XLOC_000692	Syne4l1	spectrin_repeat_containing,_nuclear_envelope_family_member_4-like_1	protein_coding	1	88772904	88776999	+	TCONS_00001688	88772904	88776999	ENSRNOG00000049277	Syne4l1	ENSRNOT00000028265	0	0	0	0	0	0	0	0	0	0	0	0	?	?	?	?	?	?	?	?	?	?	?	?	?	?	?	?	?	?	?	?	?	?	?	?
XLOC_000693	AABR07002906.1	?	pseudogene	1	88779989	88780415	+	TCONS_00001689	88779989	88780415	ENSRNOG00000048447	AABR07002906.1	ENSRNOT00000074997	0	0	0	0	2	0	0	0	2	0	0	0	?	?	?	?	?	?	?	?	?	?	?	?	?	?	?	?	?	?	?	?	?	?	?	?
XLOC_000694	Tyrobp	Tyro_protein_tyrosine_kinase_binding_protein	protein_coding	1	88875375	88879309	+	TCONS_00001690;TCONS_00001691	88875375;88875697	88879303;88879309	ENSRNOG00000020845	Tyrobp	ENSRNOT00000028284	1298	2240	1617	1868	2040	1497	1582	2454	3246	1770	3125	2615	1373.84	1875.62	1571.23	1519.15	1575.83	1459.59	1991.02	2562.02	3381.08	2493.04	3020.63	2472.94	2108	-0.0294452	0.117216	-0.251204	0.801657	0.998966	0.75308	0.141672	5.31565	1.06278e-07	1.0979e-06	-0.0821818
XLOC_000695	Nfkbid	nuclear_factor_of_kappa_light_polypeptide_gene_enhancer_in_B-cells_inhibitor,_delta	protein_coding	1	88885119	88892615	+	TCONS_00001692;TCONS_00001693	88885119;88885937	88892615	ENSRNOG00000025111	Nfkbid	ENSRNOT00000029719	61	95	44	71	70	48	50	42	99	69	82	92	64.564	79.5466	42.7545	57.7405	54.0726	46.8004	62.9273	43.8488	103.12	97.1865	79.2614	87.002	68.2354	0.0281205	0.1473	0.190905	0.8486	0.998966	0.431274	0.231853	1.86011	0.0628693	0.13491	-0.237624
XLOC_000696	Nphs1	nephrosis_1,_congenital,_Finnish_type_(nephrin)	protein_coding	1	88922433	88950559	+	TCONS_00001694;TCONS_00001695	88922433	88950559	ENSRNOG00000020873	Nphs1	ENSRNOT00000045212	22	3	7	7	9	7	3	3	7	6	15	3	23.2854	2.512	6.80185	5.69273	6.95219	6.82506	3.77564	3.13206	7.29129	8.451	14.499	2.83702	7.67127	0.000437689	0.120974	0.00361805	0.997113	0.999728	-0.283987	0.476066	-0.596528	0.550822	0.690108	-0.725351
XLOC_000697	Prodh2	proline_dehydrogenase_(oxidase)_2	protein_coding	1	88955135	88968501	+	TCONS_00001696;TCONS_00001697	88955135;88955440	88968443;88968501	ENSRNOG00000057578	Prodh2	ENSRNOT00000083550;ENSRNOT00000091101	137	163	136	150	222	161	75	146	207	89	203	186	145.004	136.485	132.15	121.987	171.487	156.976	94.391	152.427	215.614	125.356	196.22	175.895	152	0.0798457	0.138953	0.574626	0.565545	0.998966	0.152483	0.194158	0.785354	0.432246	0.583498	0.123246
XLOC_000698	AABR07002910.1	?	lincRNA	1	88970768	88977882	+	TCONS_00001698	88970768	88977882	ENSRNOG00000061774	AABR07002910.1	ENSRNOT00000079616	0	0	0	0	0	0	0	0	1	0	1	0	?	?	?	?	?	?	?	?	?	?	?	?	?	?	?	?	?	?	?	?	?	?	?	?
XLOC_000699	Hspb6	heat_shock_protein,_alpha-crystallin-related,_B6	protein_coding	1	89007173	89010293	+	TCONS_00001699;TCONS_00001700;TCONS_00001701;TCONS_00001702	89007173;89007333;89007883;89008117	89010293;89010256	ENSRNOG00000020922	Hspb6	ENSRNOT00000028401	360	641	272	371	434	298	161	219	226	219	295	392	381.034	536.73	264.3	301.715	335.25	290.552	202.626	228.64	235.405	308.461	285.148	370.704	311.714	0.0564085	0.140773	0.400706	0.688637	0.998966	-0.36746	0.200606	-1.83175	0.0669887	0.141879	-0.350862
XLOC_000700	U2af1l4	U2_small_nuclear_RNA_auxiliary_factor_1-like_4	protein_coding	1	89017479	89020036	+	TCONS_00001703;TCONS_00001704	89017479	89019937;89020036	ENSRNOG00000024497	U2af1l4	ENSRNOT00000038154	214	225	216	246	271	188	125	138	232	166	214	232	226.503	188.4	209.886	200.059	209.338	183.302	157.318	144.075	241.654	233.811	206.853	219.396	201.716	0.0779417	0.123929	0.628921	0.529401	0.998966	-0.0200487	0.154967	-0.129374	0.897062	0.938344	-0.0737081
XLOC_000701	Igflr1	IGF-like_family_receptor_1	protein_coding	1	89020341	89022219	+	TCONS_00001705	89020341	89022219	ENSRNOG00000020957	Igflr1	ENSRNOT00000028442	21	28	12	39	24	29	20	9	20	39	25	25	22.227	23.4453	11.6603	31.7166	18.5392	28.2752	25.1709	9.39617	20.8323	54.9315	24.1651	23.6419	24.5001	0.287589	0.149859	1.91907	0.0549757	0.998966	0.168579	0.313742	0.537316	0.59105	0.723792	0.448861
XLOC_000702	LOC688924	hypothetical_protein_LOC688924	protein_coding	1	89149998	89150862	+	TCONS_00001706	89149998	89150862	ENSRNOG00000037485	LOC688924	ENSRNOT00000056742	0	0	0	0	0	0	0	0	0	0	0	0	?	?	?	?	?	?	?	?	?	?	?	?	?	?	?	?	?	?	?	?	?	?	?	?
XLOC_000703	Atp4a	ATPase,_H+/K+_exchanging,_alpha_polypeptide	protein_coding	1	89162639	89175811	+	TCONS_00001707	89162639	89175811	ENSRNOG00000020985	Atp4a	ENSRNOT00000028508	5	0	1	1	0	3	1	0	3	0	3	0	5.29213	0	0.971692	0.813247	0	2.92503	1.25855	0	3.12484	0	2.89981	0	1.44044	-0.0327157	0.066165	-0.494456	0.620984	0.998966	-0.173258	0.580499	-0.298463	0.765349	0.851529	-0.756446
XLOC_000704	Sbsn	suprabasin	protein_coding	1	89179926	89207113	+	TCONS_00001708;TCONS_00001709;TCONS_00001710	89179926;89180115;89202527	89207113;89206994	ENSRNOG00000021015	Sbsn	ENSRNOT00000028526	29	33	30	32	21	31	22	24	26	13	23	20	30.6944	27.632	29.1508	26.0239	16.2218	30.2253	27.688	25.0564	27.082	18.3105	22.2318	18.9135	24.9359	-0.199089	0.149025	-1.33594	0.18157	0.998966	-0.184235	0.245776	-0.749605	0.453493	0.603537	-0.280241
XLOC_000705	Dmkn	dermokine	protein_coding	1	89215382	89228465	+	TCONS_00001711	89215382	89228465	ENSRNOG00000055934	Dmkn	ENSRNOT00000084799	0	0	0	0	0	0	0	0	0	0	1	0	?	?	?	?	?	?	?	?	?	?	?	?	?	?	?	?	?	?	?	?	?	?	?	?
XLOC_000706	NA	Cufflinks_new_gene	NA	1	89264396	89264635	+	TCONS_00001712	89264396	89264635	NA	NA	NA	?	?	?	?	?	?	?	?	?	?	?	?	?	?	?	?	?	?	?	?	?	?	?	?	?	?	?	?	?	?	?	?	?	?	?	?
XLOC_000707	NA	Cufflinks_new_gene	NA	1	89362683	89366068	+	TCONS_00001713;TCONS_00001714	89362683;89362702	89366068	NA	NA	NA	?	?	?	?	?	?	?	?	?	?	?	?	?	?	?	?	?	?	?	?	?	?	?	?	?	?	?	?	?	?	?	?	?	?	?	?
XLOC_000708	Lsr	lipolysis_stimulated_lipoprotein_receptor	protein_coding	1	89382869	89383796	+	TCONS_00001715	89382869	89383796	ENSRNOG00000021053	Lsr	ENSRNOT00000028585	4	7	2	5	3	4	3	4	4	4	5	5	4.23371	5.86133	1.94338	4.06623	2.3174	3.90003	3.77564	4.17607	4.16645	5.634	4.83301	4.72837	4.1363	0.00675713	0.123746	0.0546048	0.956453	0.998966	0.230187	0.464877	0.495156	0.62049	0.747482	-0.250336
XLOC_000709	Lsr	lipolysis_stimulated_lipoprotein_receptor	protein_coding	1	89384291	89392593	+	TCONS_00001716	89384291	89392593	ENSRNOG00000021053	Lsr	ENSRNOT00000044678	57	50	57	72	75	59	21	43	42	14	43	64	60.3303	41.8666	55.3865	58.5538	57.9349	57.5255	26.4295	44.8928	43.7478	19.719	41.5639	60.5232	47.3728	0.074628	0.14836	0.503019	0.614951	0.998966	-0.444448	0.239905	-1.8526	0.0639391	0.136773	0.14704
XLOC_000710	Fam187b	family_with_sequence_similarity_187,_member_B	protein_coding	1	89408935	89416745	+	TCONS_00001717	89408935	89416745	ENSRNOG00000021060	Fam187b	ENSRNOT00000075068	4	2	2	0	9	1	1	2	3	14	3	5	4.23371	1.67467	1.94338	0	6.95219	0.975008	1.25855	2.08804	3.12484	19.719	2.89981	4.72837	4.13313	0.126837	0.0986226	1.28609	0.198413	0.998966	0.690284	0.547633	1.26049	0.207493	0.340695	0.0601299
XLOC_000711	Lgi4	leucine-rich_repeat_LGI_family,_member_4	protein_coding	1	89491647	89503325	+	TCONS_00001718;TCONS_00001719;TCONS_00001720	89491647;89491654;89494236	89503325;89502974	ENSRNOG00000021087	Lgi4	ENSRNOT00000028632	65	65	33	47	47	66	27	33	67	21	57	94	68.7977	54.4266	32.0658	38.2226	36.3059	64.3506	33.9807	34.4526	69.7881	29.5785	55.0963	88.8934	50.4966	0.0405431	0.150806	0.268842	0.788051	0.998966	0.0878952	0.293827	0.29914	0.764834	0.851203	-0.164866
XLOC_000712	NA	Cufflinks_new_gene	NA	1	89531673	89532560	+	TCONS_00001721	89531673	89532560	NA	NA	NA	?	?	?	?	?	?	?	?	?	?	?	?	?	?	?	?	?	?	?	?	?	?	?	?	?	?	?	?	?	?	?	?	?	?	?	?
XLOC_000713	AABR07002923.1	?	lincRNA	1	89627563	89630535	+	TCONS_00001722	89627563	89630535	ENSRNOG00000055794	AABR07002923.1	ENSRNOT00000087815	0	0	0	0	0	0	0	0	0	0	0	0	?	?	?	?	?	?	?	?	?	?	?	?	?	?	?	?	?	?	?	?	?	?	?	?
XLOC_000714	AABR07002928.1	?	lincRNA	1	89649636	89682737	+	TCONS_00001723;TCONS_00001724;TCONS_00001725	89649636	89676494;89682737	ENSRNOG00000061315	AABR07002928.1	ENSRNOT00000092226;ENSRNOT00000085953	2	6	4	3	7	3	2	1	3	0	7	5	2.11685	5.024	3.88677	2.43974	5.40726	2.92503	2.51709	1.04402	3.12484	0	6.76621	4.72837	3.33168	0.0564177	0.1093	0.516175	0.605732	0.998966	-0.167578	0.517125	-0.324056	0.745895	0.839029	-0.0394492
XLOC_000715	Scgb2b2	secretoglobin,_family_2B,_member_2	protein_coding	1	89724303	89725197	+	TCONS_00001726	89724303	89725197	ENSRNOG00000023367	Scgb2b2	ENSRNOT00000030687	0	0	0	0	0	0	0	0	1	0	0	0	?	?	?	?	?	?	?	?	?	?	?	?	?	?	?	?	?	?	?	?	?	?	?	?
XLOC_000716	Scgb1b30	secretoglobin,_family_1B,_member_30	protein_coding	1	89785552	89954289	+	TCONS_00001727;TCONS_00001728	89785552;89785567	89786842;89954289	ENSRNOG00000030828	Scgb1b30	ENSRNOT00000066292;ENSRNOT00000052376	0	0	0	0	0	0	0	0	0	0	0	0	?	?	?	?	?	?	?	?	?	?	?	?	?	?	?	?	?	?	?	?	?	?	?	?
XLOC_000717	NA	Cufflinks_new_gene	NA	1	90194352	90194640	+	TCONS_00001729	90194352	90194640	NA	NA	NA	?	?	?	?	?	?	?	?	?	?	?	?	?	?	?	?	?	?	?	?	?	?	?	?	?	?	?	?	?	?	?	?	?	?	?	?
XLOC_000718	RGD1560088	similar_to_NADH:ubiquinone_oxidoreductase_B15_subunit	protein_coding	1	90729274	90729660	+	TCONS_00001730	90729274	90729660	ENSRNOG00000032733	RGD1560088	ENSRNOT00000047207	0	1	0	0	0	0	0	0	0	0	1	0	?	?	?	?	?	?	?	?	?	?	?	?	?	?	?	?	?	?	?	?	?	?	?	?
XLOC_000719	Wdr62;AABR07002969.1;NA	WD_repeat_domain_62;Cufflinks_new_gene	protein_coding;lincRNA;NA	1	90788288	91285131	+	TCONS_00001731;TCONS_00001732;TCONS_00001733;TCONS_00001734;TCONS_00001735;TCONS_00001736;TCONS_00001746	90788288;90788327;90820595;91261947	91285131;90848674;91273098	ENSRNOG00000049708;ENSRNOG00000052945;NA	Wdr62;AABR07002969.1;NA	ENSRNOT00000047120;ENSRNOT00000077404;NA	355	436	395	403	472	368	212	347	419	223	446	477	375.741	365.077	383.818	327.739	364.604	358.803	266.812	362.274	436.436	314.095	431.105	451.087	369.799	0.0278271	0.120166	0.231572	0.81687	0.998966	0.0572127	0.147306	0.388394	0.697725	0.805418	-0.0974412
XLOC_000720	AABR07002972.1	?	protein_coding	1	90919076	90921047	+	TCONS_00001737	90919076	90921047	ENSRNOG00000060312	AABR07002972.1	ENSRNOT00000081362	0	0	0	0	0	0	0	0	0	0	0	0	?	?	?	?	?	?	?	?	?	?	?	?	?	?	?	?	?	?	?	?	?	?	?	?
XLOC_000721	LOC100912030	succinate_dehydrogenase_assembly_factor_1,_mitochondrial-like	protein_coding	1	90948976	90949332	+	TCONS_00001738	90948976	90949332	ENSRNOG00000037541	LOC100912030	ENSRNOT00000056877	0	0	0	0	0	0	0	0	0	0	0	1	?	?	?	?	?	?	?	?	?	?	?	?	?	?	?	?	?	?	?	?	?	?	?	?
XLOC_000722	Wdr62	WD_repeat_domain_62	protein_coding	1	90995545	91034588	+	TCONS_00001739;TCONS_00001740;TCONS_00001741	90995545;91005261	91034508;91034588	ENSRNOG00000049708	Wdr62	ENSRNOT00000047120;ENSRNOT00000081282	0	1	0	0	0	0	0	0	0	0	1	0	?	?	?	?	?	?	?	?	?	?	?	?	?	?	?	?	?	?	?	?	?	?	?	?
XLOC_000723	Ovol3	ovo-like_zinc_finger_3	protein_coding	1	91038886	91041121	+	TCONS_00001742	91038886	91041121	ENSRNOG00000024880	Ovol3	ENSRNOT00000041301	0	0	0	0	0	0	0	0	0	0	0	0	?	?	?	?	?	?	?	?	?	?	?	?	?	?	?	?	?	?	?	?	?	?	?	?
XLOC_000724	Tbcb	tubulin_folding_cofactor_B	protein_coding	1	91042635	91048483	+	TCONS_00001743	91042635	91048483	ENSRNOG00000020781	Tbcb	ENSRNOT00000028211	0	1	0	1	0	0	2	0	0	0	1	1	?	?	?	?	?	?	?	?	?	?	?	?	?	?	?	?	?	?	?	?	?	?	?	?
XLOC_000725	NA	Cufflinks_new_gene	NA	1	91070349	91071069	+	TCONS_00001744	91070349	91071069	NA	NA	NA	?	?	?	?	?	?	?	?	?	?	?	?	?	?	?	?	?	?	?	?	?	?	?	?	?	?	?	?	?	?	?	?	?	?	?	?
XLOC_000726	LOC100912070	dermokine-like	protein_coding	1	91152635	91156060	+	TCONS_00001745	91152635	91156060	ENSRNOG00000048407	LOC100912070	ENSRNOT00000073438	0	0	0	0	0	0	0	0	0	0	0	0	?	?	?	?	?	?	?	?	?	?	?	?	?	?	?	?	?	?	?	?	?	?	?	?
XLOC_000727	Cebpa	CCAAT/enhancer_binding_protein_(C/EBP),_alpha	protein_coding	1	91363492	91366164	+	TCONS_00001747	91363492	91366164	ENSRNOG00000010918	Cebpa	ENSRNOT00000014517	673	995	572	651	686	532	658	680	889	376	1077	760	712.321	833.146	555.808	529.424	529.911	518.704	828.123	709.933	925.994	529.596	1041.03	718.713	702.725	-0.193539	0.130712	-1.48065	0.1387	0.998966	0.372134	0.170476	2.18291	0.0290422	0.0726982	-0.413459
XLOC_000728	Slc7a10	solute_carrier_family_7_(neutral_amino_acid_transporter_light_chain,_asc_system),_member_10	protein_coding	1	91432888	91448564	+	TCONS_00001748;TCONS_00001749;TCONS_00001750	91432888;91433009;91433030	91448564	ENSRNOG00000010938	Slc7a10	ENSRNOT00000015205	959	1186	624	1139	1299	1170	107	247	285	96	423	596	1015.03	993.076	606.336	926.288	1003.43	1140.76	134.664	257.873	296.86	135.216	408.873	563.622	623.503	0.236585	0.150694	1.56997	0.116422	0.998966	-1.58234	0.268931	-5.88382	4.00913e-09	5.27579e-08	0.231861
XLOC_000729	Rhpn2	rhophilin,_Rho_GTPase_binding_protein_2	protein_coding	1	91596397	91657395	+	TCONS_00001751;TCONS_00001752	91596397	91657395	ENSRNOG00000011885	Rhpn2	ENSRNOT00000016148	102	131	75	90	124	126	53	70	66	106	76	81	107.96	109.691	72.8769	73.1922	95.7857	122.851	66.703	73.0813	68.7465	149.301	73.4618	76.5996	90.8541	0.155722	0.145574	1.06971	0.28475	0.998966	-0.207693	0.221706	-0.936796	0.348864	0.501341	0.00302302
XLOC_000730	Cep89	centrosomal_protein_89kDa	protein_coding	1	91663736	91706094	+	TCONS_00001753;TCONS_00001754;TCONS_00001755	91663736;91663774	91706094;91705976	ENSRNOG00000012140	Cep89	ENSRNOT00000031236;ENSRNOT00000089587	158	191	219	189	210	190	140	184	188	137	219	227	167.231	159.931	212.801	153.704	162.218	185.252	176.196	192.099	195.823	192.964	211.686	214.668	185.381	0.0107755	0.111641	0.0965191	0.923108	0.998966	0.186333	0.13174	1.4144	0.157244	0.275353	-0.108664
XLOC_000731	Slc7a9	solute_carrier_family_7_(amino_acid_transporter_light_chain,_bo,+_system),_member_9	protein_coding	1	91716383	91738494	+	TCONS_00001756	91716383	91738494	ENSRNOG00000012344	Slc7a9	ENSRNOT00000016919	6	10	4	13	25	12	4	7	9	6	11	6	6.35056	8.37333	3.88677	10.5722	19.3116	11.7001	5.03419	7.30813	9.37452	8.451	10.6326	5.67405	8.88909	0.222532	0.141086	1.57729	0.11473	0.998966	-0.318227	0.384709	-0.827191	0.408129	0.560236	1.15481
XLOC_000732	AC136661.1	?	protein_coding	1	91746486	91747174	+	TCONS_00001757	91746486	91747174	ENSRNOG00000037380	AC136661.1	ENSRNOT00000047772	0	1	0	1	2	0	2	1	1	3	1	5	0	0.837333	0	0.813247	1.54493	0	2.51709	1.04402	1.04161	4.2255	0.966602	4.72837	1.47656	0.0842262	0.0794031	1.06074	0.288807	0.998966	1.08734	0.582021	1.86822	0.0617317	0.132925	1.26046
XLOC_000733	Ankrd27	ankyrin_repeat_domain_27_(VPS9_domain)	protein_coding	1	91857057	91958763	+	TCONS_00001758;TCONS_00001759;TCONS_00001760;TCONS_00001761;TCONS_00001762	91857057;91857070	91958755;91958763	ENSRNOG00000052814	Ankrd27	ENSRNOT00000077993;ENSRNOT00000081465	374	508	397	516	598	477	318	371	425	239	453	452	395.852	425.365	385.762	419.635	461.934	465.079	400.218	387.331	442.686	336.631	437.871	427.445	415.484	0.0574202	0.0985892	0.582418	0.560285	0.998966	-0.0662003	0.111197	-0.595345	0.551613	0.690797	0.157111
XLOC_000734	AABR07003001.1	?	lincRNA	1	92233676	92238216	+	TCONS_00001763	92233676	92238216	ENSRNOG00000052011	AABR07003001.1	ENSRNOT00000092128	0	0	0	0	0	0	0	0	0	0	0	0	?	?	?	?	?	?	?	?	?	?	?	?	?	?	?	?	?	?	?	?	?	?	?	?
XLOC_000735	AABR07003001.2	?	lincRNA	1	92334361	92351131	+	TCONS_00001764	92334361	92351131	ENSRNOG00000059068	AABR07003001.2	ENSRNOT00000084767	0	0	0	0	0	0	0	0	0	0	0	0	?	?	?	?	?	?	?	?	?	?	?	?	?	?	?	?	?	?	?	?	?	?	?	?
XLOC_000736	AABR07003007.1	?	lincRNA	1	92926554	92927997	+	TCONS_00001765	92926554	92927997	ENSRNOG00000060688	AABR07003007.1	ENSRNOT00000084795	0	0	0	0	0	0	0	0	0	0	0	0	?	?	?	?	?	?	?	?	?	?	?	?	?	?	?	?	?	?	?	?	?	?	?	?
XLOC_000737	RGD1562402	similar_to_60S_ribosomal_protein_L27a	protein_coding	1	93242050	93242493	+	TCONS_00001766	93242050	93242493	ENSRNOG00000040273	RGD1562402	ENSRNOT00000013741	2	2	1	1	0	1	1	2	2	0	2	2	2.11685	1.67467	0.971692	0.813247	0	0.975008	1.25855	2.08804	2.08323	0	1.9332	1.89135	1.31715	-0.0681166	0.0818276	-0.83244	0.405161	0.998966	0.328294	0.579256	0.566752	0.570883	0.707256	-1.46001
XLOC_000738	LOC690000	similar_to_CG3740-PA	protein_coding	1	94574250	94587853	+	TCONS_00001767;TCONS_00001768;TCONS_00001769;TCONS_00001770;TCONS_00001771	94574250;94574349;94574555;94579080	94587853;94587219	ENSRNOG00000014966	LOC690000	ENSRNOT00000020079	408	659	418	494	550	330	341	432	487	326	581	491	431.838	551.802	406.167	401.744	424.856	321.753	429.164	451.016	507.266	459.171	561.596	464.326	450.892	-0.0727009	0.116028	-0.626579	0.530935	0.998966	0.180287	0.139483	1.29254	0.196171	0.326833	-0.27514
XLOC_000739	LOC361559	hypothetical_gene_supported_by_AB012133;_NM_133421;hypothetical_gene_supported_by_AB012133;_NM_133421	unprocessed_pseudogene	1	94685346	94727771	+	TCONS_00001772;TCONS_00001773	94685346;94687356	94727771;94727737	ENSRNOG00000051237	LOC361559	ENSRNOT00000076542	6	19	19	21	17	16	9	10	12	14	5	14	6.35056	15.9093	18.4622	17.0782	13.1319	15.6001	11.3269	10.4402	12.4994	19.719	4.83301	13.2394	13.2158	0.0494579	0.146372	0.337893	0.735444	0.998966	-0.261256	0.349623	-0.747253	0.454911	0.604772	0.158372
XLOC_000740	Uqcrb	ubiquinol-cytochrome_c_reductase_binding_protein	protein_coding	1	94718402	94718876	+	TCONS_00001774	94718402	94718876	ENSRNOG00000032204	Uqcrb	ENSRNOT00000046035	0	0	0	0	0	0	0	0	0	9	0	0	?	?	?	?	?	?	?	?	?	?	?	?	?	?	?	?	?	?	?	?	?	?	?	?
XLOC_000741	AC120712.2;AABR07071904.1	?	protein_coding;lincRNA	1	94788569	94840710	+	TCONS_00001775;TCONS_00001776;TCONS_00001778;TCONS_00001779	94788569;94793195;94836296;94836462	94840710;94810667;94840706	ENSRNOG00000059938;ENSRNOG00000052237	AC120712.2;AABR07071904.1	ENSRNOT00000079174;ENSRNOT00000077787	16	18	34	41	38	23	17	36	12	10	25	14	16.9348	15.072	33.0375	33.3431	29.3537	22.4252	21.3953	37.5847	12.4994	14.085	24.1651	13.2394	22.7613	-0.00511936	0.149062	-0.0343438	0.972603	0.998966	-0.263492	0.324427	-0.812179	0.416689	0.568521	0.394536
XLOC_000742	AABR07071904.2	?	lincRNA	1	94834180	94836776	+	TCONS_00001777	94834180	94836776	ENSRNOG00000061879	AABR07071904.2	ENSRNOT00000089191	0	0	0	0	0	0	0	0	0	0	0	0	?	?	?	?	?	?	?	?	?	?	?	?	?	?	?	?	?	?	?	?	?	?	?	?
XLOC_000743	NA	Cufflinks_new_gene	NA	1	94847568	94867527	+	TCONS_00001780;TCONS_00001781	94847568;94848441	94867527	NA	NA	NA	?	?	?	?	?	?	?	?	?	?	?	?	?	?	?	?	?	?	?	?	?	?	?	?	?	?	?	?	?	?	?	?	?	?	?	?
XLOC_000744	NA	Cufflinks_new_gene	NA	1	94871617	94896345	+	TCONS_00001782;TCONS_00001783;TCONS_00001784;TCONS_00001785;TCONS_00001786	94871617;94871630;94880286;94880328;94888024	94896345	NA	NA	NA	?	?	?	?	?	?	?	?	?	?	?	?	?	?	?	?	?	?	?	?	?	?	?	?	?	?	?	?	?	?	?	?	?	?	?	?
XLOC_000745	NA	Cufflinks_new_gene	NA	1	94896568	94900136	+	TCONS_00001787	94896568	94900136	NA	NA	NA	?	?	?	?	?	?	?	?	?	?	?	?	?	?	?	?	?	?	?	?	?	?	?	?	?	?	?	?	?	?	?	?	?	?	?	?
XLOC_000746	AABR07003049.1	?	processed_pseudogene	1	94988512	94988766	+	TCONS_00001788	94988512	94988766	ENSRNOG00000037364	AABR07003049.1	ENSRNOT00000056539	0	0	0	0	0	0	0	0	0	0	0	0	?	?	?	?	?	?	?	?	?	?	?	?	?	?	?	?	?	?	?	?	?	?	?	?
XLOC_000747	AABR07003049.2	?	lincRNA	1	95060810	95061421	+	TCONS_00001789	95060810	95061421	ENSRNOG00000053564	AABR07003049.2	ENSRNOT00000080393	0	0	0	0	0	0	0	0	0	0	0	0	?	?	?	?	?	?	?	?	?	?	?	?	?	?	?	?	?	?	?	?	?	?	?	?
XLOC_000748	AABR07003051.1	?	lincRNA	1	95240762	95242032	+	TCONS_00001790	95240762	95242032	ENSRNOG00000058448	AABR07003051.1	ENSRNOT00000089360	0	0	0	1	0	0	0	0	0	0	1	1	?	?	?	?	?	?	?	?	?	?	?	?	?	?	?	?	?	?	?	?	?	?	?	?
XLOC_000749	Zfp939	zinc_finger_protein_939	protein_coding	1	95397991	95405285	+	TCONS_00001791	95397991	95405285	ENSRNOG00000037366	Zfp939	ENSRNOT00000039649	0	0	0	0	0	0	0	0	0	0	0	0	?	?	?	?	?	?	?	?	?	?	?	?	?	?	?	?	?	?	?	?	?	?	?	?
XLOC_000750	AABR07003056.1	?	lincRNA	1	95430087	95432875	+	TCONS_00001792	95430087	95432875	ENSRNOG00000055248	AABR07003056.1	ENSRNOT00000088377	0	0	0	0	0	0	0	0	0	0	0	0	?	?	?	?	?	?	?	?	?	?	?	?	?	?	?	?	?	?	?	?	?	?	?	?
XLOC_000751	AABR07003056.2	?	protein_coding	1	95455582	95455716	+	TCONS_00001793	95455582	95455716	ENSRNOG00000059987	AABR07003056.2	ENSRNOT00000086126	0	0	0	0	0	0	0	0	0	0	0	0	?	?	?	?	?	?	?	?	?	?	?	?	?	?	?	?	?	?	?	?	?	?	?	?
XLOC_000752	AABR07003167.1	?	lincRNA	1	97063310	97065981	+	TCONS_00001794	97063310	97065981	ENSRNOG00000053427	AABR07003167.1	ENSRNOT00000089780	0	0	0	0	0	0	0	0	0	0	0	0	?	?	?	?	?	?	?	?	?	?	?	?	?	?	?	?	?	?	?	?	?	?	?	?
XLOC_000753	AABR07003167.3	?	lincRNA	1	97131192	97134990	+	TCONS_00001795	97131192	97134990	ENSRNOG00000060881	AABR07003167.3	ENSRNOT00000079135	0	0	0	0	0	0	0	0	0	0	0	0	?	?	?	?	?	?	?	?	?	?	?	?	?	?	?	?	?	?	?	?	?	?	?	?
XLOC_000754	Vstm2b	V-set_and_transmembrane_domain_containing_2B	protein_coding	1	97632473	97660962	+	TCONS_00001796;TCONS_00001797	97632473	97652351;97660962	ENSRNOG00000017456	Vstm2b	ENSRNOT00000023671	0	0	0	2	2	1	0	0	1	0	0	0	?	?	?	?	?	?	?	?	?	?	?	?	?	?	?	?	?	?	?	?	?	?	?	?
XLOC_000755	MGC114499	similar_to_RIKEN_cDNA_4930433I11_gene	protein_coding	1	97712177	97719005	+	TCONS_00001798	97712177	97719005	ENSRNOG00000027112	MGC114499	ENSRNOT00000027745	0	0	0	0	0	0	0	0	0	0	0	0	?	?	?	?	?	?	?	?	?	?	?	?	?	?	?	?	?	?	?	?	?	?	?	?
XLOC_000756	LOC690284	similar_to_F49E2.5d	protein_coding	1	97777685	97784139	+	TCONS_00001799	97777685	97784139	ENSRNOG00000027102	LOC690284	ENSRNOT00000030895	0	0	0	1	0	0	0	0	0	1	5	0	?	?	?	?	?	?	?	?	?	?	?	?	?	?	?	?	?	?	?	?	?	?	?	?
XLOC_000757	NA	Cufflinks_new_gene	NA	1	98066240	98069195	+	TCONS_00001800	98066240	98069195	NA	NA	NA	?	?	?	?	?	?	?	?	?	?	?	?	?	?	?	?	?	?	?	?	?	?	?	?	?	?	?	?	?	?	?	?	?	?	?	?
XLOC_000758	NA	Cufflinks_new_gene	NA	1	98160556	98202287	+	TCONS_00001801;TCONS_00001802;TCONS_00001803	98160556;98168479;98168484	98202287	NA	NA	NA	?	?	?	?	?	?	?	?	?	?	?	?	?	?	?	?	?	?	?	?	?	?	?	?	?	?	?	?	?	?	?	?	?	?	?	?
XLOC_000759	LOC102555672	zinc_finger_protein_850-like	protein_coding	1	98211473	98232182	+	TCONS_00001804;TCONS_00001805;TCONS_00001806;TCONS_00001807	98211473;98211589;98212570;98228573	98232182;98231855	ENSRNOG00000014380	LOC102555672	ENSRNOT00000019278	195	187	245	463	296	198	200	291	93	124	117	102	206.393	156.581	238.065	376.533	228.65	193.052	251.709	303.809	96.8701	174.654	113.092	96.4588	202.989	-0.0808539	0.150943	-0.535657	0.592195	0.998966	-0.422191	0.284716	-1.48285	0.138114	0.249346	0.410728
XLOC_000760	Cd33	CD33_molecule	protein_coding	1	98389177	98403594	+	TCONS_00001808;TCONS_00001809;TCONS_00001810	98389177;98398660	98403594;98402968	ENSRNOG00000037331	Cd33	ENSRNOT00000047473	84	158	104	155	167	115	168	197	309	232	224	297	88.9078	132.299	101.056	126.053	129.002	112.126	211.436	205.672	321.859	326.772	216.519	280.865	187.714	0.125814	0.130878	0.961312	0.336396	0.998966	1.1515	0.171008	6.73363	1.65476e-11	2.96448e-10	0.185404
XLOC_000761	AABR07003186.2	?	protein_coding	1	98414226	98421973	+	TCONS_00001811	98414226	98421973	ENSRNOG00000059992	AABR07003186.2	ENSRNOT00000090785	0	0	0	0	0	0	0	0	0	0	0	0	?	?	?	?	?	?	?	?	?	?	?	?	?	?	?	?	?	?	?	?	?	?	?	?
XLOC_000762	LOC690483	hypothetical_protein_LOC690483	protein_coding	1	98425903	98438776	+	TCONS_00001812	98425903	98438776	ENSRNOG00000032990	LOC690483	ENSRNOT00000024170	0	1	0	0	0	1	3	2	0	0	6	2	0	0.837333	0	0	0	0.975008	3.77564	2.08804	0	0	5.79961	1.89135	1.28058	0.0179723	0.0647437	0.277592	0.781325	0.998966	1.13316	0.578387	1.95918	0.0500917	0.112626	-0.163864
XLOC_000763	Iglon5	IgLON_family_member_5	protein_coding	1	98440186	98455920	+	TCONS_00001813	98440186	98455920	ENSRNOG00000017918	Iglon5	ENSRNOT00000024150	3	1	3	2	1	2	3	0	1	0	0	2	3.17528	0.837333	2.91508	1.62649	0.772466	1.95002	3.77564	0	1.04161	0	0	1.89135	1.49877	-0.0641062	0.0801082	-0.800245	0.423569	0.998966	-0.405232	0.581302	-0.69711	0.485734	0.6334	-0.669706
XLOC_000764	Zfp715	zinc_finger_protein_715	protein_coding	1	98614993	98631268	+	TCONS_00001814;TCONS_00001815;TCONS_00001816;TCONS_00001817;TCONS_00001818;TCONS_00001819	98614993;98615035;98615300;98616626;98627372	98631268;98629936	ENSRNOG00000024056	Zfp715	ENSRNOT00000030370	215	244	379	397	371	281	128	162	121	62	141	147	227.562	204.309	368.271	322.859	286.585	273.977	161.094	169.131	126.035	87.327	136.291	139.014	208.538	-0.0542821	0.137428	-0.394985	0.692854	0.998966	-1.01295	0.189366	-5.34916	8.83618e-08	9.27262e-07	0.143862
XLOC_000765	AABR07003187.2	?	processed_pseudogene	1	98644050	98645156	+	TCONS_00001820	98644050	98645156	ENSRNOG00000037348	AABR07003187.2	ENSRNOT00000046787	7	5	13	5	14	4	5	4	10	4	4	12	7.40899	4.18666	12.632	4.06623	10.8145	3.90003	6.29273	4.17607	10.4161	5.634	3.86641	11.3481	7.06182	-0.0432594	0.130948	-0.330356	0.741131	0.998966	-0.0254011	0.434867	-0.0584111	0.953421	0.973291	-0.342715
XLOC_000766	Klk1c8	kallikrein_1-related_peptidase_C8	protein_coding	1	99352141	99355932	+	TCONS_00001821	99352141	99355932	ENSRNOG00000049279	Klk1c8	ENSRNOT00000071721	0	0	0	0	0	0	0	0	0	0	0	0	?	?	?	?	?	?	?	?	?	?	?	?	?	?	?	?	?	?	?	?	?	?	?	?
XLOC_000767	Klk5l	kallikrein_5-like	protein_coding	1	99362304	99373304	+	TCONS_00001822	99362304	99373304	ENSRNOG00000046267	Klk5l	ENSRNOT00000073513	0	0	0	0	0	0	0	0	0	0	0	0	?	?	?	?	?	?	?	?	?	?	?	?	?	?	?	?	?	?	?	?	?	?	?	?
XLOC_000768	AABR07003230.1	?	protein_coding	1	99398248	99401126	+	TCONS_00001823	99398248	99401126	ENSRNOG00000049445	AABR07003230.1	ENSRNOT00000072699	0	0	0	0	0	0	0	0	0	0	0	0	?	?	?	?	?	?	?	?	?	?	?	?	?	?	?	?	?	?	?	?	?	?	?	?
XLOC_000769	Izumo2	IZUMO_family_member_2	protein_coding	1	99447561	99460119	+	TCONS_00001824;TCONS_00001825	99447561	99460119	ENSRNOG00000045902	Izumo2	ENSRNOT00000070899;ENSRNOT00000073798	0	0	0	0	0	0	0	0	0	0	0	0	?	?	?	?	?	?	?	?	?	?	?	?	?	?	?	?	?	?	?	?	?	?	?	?
XLOC_000770	LOC102546648;Zfp719	uncharacterized_LOC102546648;zinc_finger_protein_719	protein_coding	1	99483284	99513652	+	TCONS_00001826;TCONS_00001827;TCONS_00001828;TCONS_00001829;TCONS_00001830;TCONS_00001831;TCONS_00001832;TCONS_00001833;TCONS_00001834;TCONS_00001835	99483284;99485387;99485393;99485405;99486253;99500675;99503238;99505456;99505677	99513652;99496560;99496209;99512489	ENSRNOG00000023233;ENSRNOG00000033729	LOC102546648;Zfp719	ENSRNOT00000074820;ENSRNOT00000024645	167	183	184	273	309	206	123	166	117	106	155	135	176.757	153.232	178.791	222.016	238.692	200.852	154.801	173.307	121.869	149.301	149.823	127.666	170.592	0.129076	0.121367	1.06352	0.287546	0.998966	-0.404116	0.149806	-2.69759	0.00698435	0.02217	0.381885
XLOC_000771	Zfp819	zinc_finger_protein_819	protein_coding	1	99532568	99539227	+	TCONS_00001836;TCONS_00001837	99532568;99534114	99538947;99539227	ENSRNOG00000030160	Zfp819	ENSRNOT00000077073;ENSRNOT00000024662	26	10	7	22	21	22	14	19	23	21	18	22	27.5191	8.37333	6.80185	17.8914	16.2218	21.4502	17.6196	19.8364	23.9571	29.5785	17.3988	20.8048	18.9544	0.108254	0.149155	0.725781	0.467973	0.998966	0.368099	0.322999	1.13963	0.254441	0.396784	0.397975
XLOC_000772	Ceacam18	carcinoembryonic_antigen-related_cell_adhesion_molecule_18	protein_coding	1	99561523	99575684	+	TCONS_00001838	99561523	99575684	ENSRNOG00000022701	Ceacam18	ENSRNOT00000038229	18	11	24	11	33	25	17	13	22	27	16	38	19.0517	9.21066	23.3206	8.94572	25.4914	24.3752	21.3953	13.5722	22.9155	38.0295	15.4656	35.9356	21.4758	0.165411	0.148176	1.11631	0.264288	0.998966	0.36963	0.333378	1.10874	0.267543	0.411707	0.195615
XLOC_000773	Ctu1	cytosolic_thiouridylase_subunit_1	protein_coding	1	99599620	99605412	+	TCONS_00001839;TCONS_00001840	99599620;99601190	99605412	ENSRNOG00000018334	Ctu1	ENSRNOT00000024690	144	190	119	197	216	202	192	204	269	189	263	214	152.413	159.093	115.631	160.21	166.853	196.952	241.641	212.98	280.194	266.206	254.216	202.374	200.73	0.103	0.121185	0.849938	0.39536	0.998966	0.60875	0.149332	4.07648	4.57221e-05	0.000281111	0.292019
XLOC_000774	Klk14	kallikrein_related-peptidase_14	protein_coding	1	99616447	99621037	+	TCONS_00001841	99616447	99621037	ENSRNOG00000033706	Klk14	ENSRNOT00000029197	0	0	2	1	1	0	0	0	0	0	0	0	?	?	?	?	?	?	?	?	?	?	?	?	?	?	?	?	?	?	?	?	?	?	?	?
XLOC_000775	Klk13	kallikrein_related-peptidase_13	protein_coding	1	99648658	99660277	+	TCONS_00001842	99648658	99660277	ENSRNOG00000022353	Klk13	ENSRNOT00000039531	1	2	0	0	2	0	1	0	0	0	3	1	1.05843	1.67467	0	0	1.54493	0	1.25855	0	0	0	2.89981	0.945674	0.781837	0.015324	0.0559909	0.273687	0.784325	0.998966	0.0948627	0.559663	0.1695	0.865404	0.918427	-0.787217
XLOC_000776	Klk12	kallikrein_related-peptidase_12	protein_coding	1	99706780	99711004	+	TCONS_00001843	99706780	99711004	ENSRNOG00000034012	Klk12	ENSRNOT00000024758	0	0	0	0	0	0	0	0	0	1	0	0	?	?	?	?	?	?	?	?	?	?	?	?	?	?	?	?	?	?	?	?	?	?	?	?
XLOC_000777	Klk11	kallikrein_related-peptidase_11	protein_coding	1	99712108	99716648	+	TCONS_00001844	99712108	99716648	ENSRNOG00000018742	Klk11	ENSRNOT00000025055	0	0	0	0	0	0	0	0	0	0	0	0	?	?	?	?	?	?	?	?	?	?	?	?	?	?	?	?	?	?	?	?	?	?	?	?
XLOC_000778	Klk10	kallikrein_related-peptidase_10	protein_coding	1	99718907	99722284	+	TCONS_00001845	99718907	99722284	ENSRNOG00000030281	Klk10	ENSRNOT00000048240	0	0	0	0	0	0	0	0	0	0	0	0	?	?	?	?	?	?	?	?	?	?	?	?	?	?	?	?	?	?	?	?	?	?	?	?
XLOC_000779	Klk9	kallikrein_related-peptidase_9	protein_coding	1	99729704	99733996	+	TCONS_00001846	99729704	99733996	ENSRNOG00000022313	Klk9	ENSRNOT00000037867	0	0	0	0	0	0	0	0	0	0	0	0	?	?	?	?	?	?	?	?	?	?	?	?	?	?	?	?	?	?	?	?	?	?	?	?
XLOC_000780	Klk8	kallikrein_related-peptidase_8	protein_coding	1	99734993	99742222	+	TCONS_00001847;TCONS_00001848;TCONS_00001849	99734993;99735752	99742009;99742222	ENSRNOG00000018580	Klk8	ENSRNOT00000025174	0	0	1	0	0	0	0	0	0	6	1	1	?	?	?	?	?	?	?	?	?	?	?	?	?	?	?	?	?	?	?	?	?	?	?	?
XLOC_000781	Klk7	kallikrein-related_peptidase_7	protein_coding	1	99749936	99754435	+	TCONS_00001850	99749936	99754435	ENSRNOG00000018664	Klk7	ENSRNOT00000025299	0	0	0	0	0	0	0	0	0	0	0	0	?	?	?	?	?	?	?	?	?	?	?	?	?	?	?	?	?	?	?	?	?	?	?	?
XLOC_000782	Klk6	kallikrein_related-peptidase_6	protein_coding	1	99762253	99769491	+	TCONS_00001851;TCONS_00001852	99762253;99763431	99769488;99769491	ENSRNOG00000031927	Klk6	ENSRNOT00000065876	12	15	18	17	12	16	1	5	4	4	11	6	12.7011	12.56	17.4905	13.8252	9.26959	15.6001	1.25855	5.22009	4.16645	5.634	10.6326	5.67405	9.50269	0.0893089	0.141493	0.63119	0.527916	0.998966	-1.13223	0.38767	-2.92061	0.0034935	0.0123681	-0.1501
XLOC_000783	Klk5	kallikrein_related-peptidase_5	protein_coding	1	99781237	99786330	+	TCONS_00001853	99781237	99786330	ENSRNOG00000018831	Klk5	ENSRNOT00000025489	0	0	0	0	0	0	0	0	0	0	0	0	?	?	?	?	?	?	?	?	?	?	?	?	?	?	?	?	?	?	?	?	?	?	?	?
XLOC_000784	Klk4	kallikrein-related_peptidase_4	protein_coding	1	99829351	99834216	+	TCONS_00001854	99829351	99834216	ENSRNOG00000018864	Klk4	ENSRNOT00000025614	0	0	0	0	0	0	0	0	0	0	0	0	?	?	?	?	?	?	?	?	?	?	?	?	?	?	?	?	?	?	?	?	?	?	?	?
XLOC_000785	AABR07003241.1	?	protein_coding	1	99864084	99865244	+	TCONS_00001855	99864084	99865244	ENSRNOG00000049860	AABR07003241.1	ENSRNOT00000056467	0	0	0	0	0	0	0	0	0	0	0	0	?	?	?	?	?	?	?	?	?	?	?	?	?	?	?	?	?	?	?	?	?	?	?	?
XLOC_000786	AABR07003241.3	?	protein_coding	1	99888297	99889413	+	TCONS_00001856	99888297	99889413	ENSRNOG00000055194	AABR07003241.3	ENSRNOT00000080896	0	0	0	0	0	0	0	0	0	0	0	0	?	?	?	?	?	?	?	?	?	?	?	?	?	?	?	?	?	?	?	?	?	?	?	?
XLOC_000787	Klk1c8	kallikrein_1-related_peptidase_C8	protein_coding	1	100037072	100040863	+	TCONS_00001857	100037072	100040863	ENSRNOG00000048901	Klk1c8	ENSRNOT00000072124	0	0	0	0	0	0	0	0	0	0	0	0	?	?	?	?	?	?	?	?	?	?	?	?	?	?	?	?	?	?	?	?	?	?	?	?
XLOC_000788	Klk5l	kallikrein_5-like	protein_coding	1	100047235	100058235	+	TCONS_00001858	100047235	100058235	ENSRNOG00000045980	Klk5l	ENSRNOT00000074179	0	0	0	0	0	0	0	0	0	0	0	0	?	?	?	?	?	?	?	?	?	?	?	?	?	?	?	?	?	?	?	?	?	?	?	?
XLOC_000789	Klk1c9	kallikrein_1-related_peptidase_C9	protein_coding	1	100059967	100203329	+	TCONS_00001859;TCONS_00001860;TCONS_00001861;TCONS_00001862;TCONS_00001863;TCONS_00001867	100059967;100086520;100131449;100131562;100199057	100090406;100135673;100203329;100135556;100203260	ENSRNOG00000032857	Klk1c9	ENSRNOT00000081095;ENSRNOT00000025723;ENSRNOT00000091964;ENSRNOT00000071416;ENSRNOT00000025831	0	0	0	0	1	0	0	0	0	0	0	1	?	?	?	?	?	?	?	?	?	?	?	?	?	?	?	?	?	?	?	?	?	?	?	?
XLOC_000790	Klk1c3	kallikrein_1-related_peptidase_C3	protein_coding	1	100161872	100163896	+	TCONS_00001864	100161872	100163896	ENSRNOG00000033414	Klk1c3	ENSRNOT00000025777	0	0	0	0	0	0	0	0	0	0	0	0	?	?	?	?	?	?	?	?	?	?	?	?	?	?	?	?	?	?	?	?	?	?	?	?
XLOC_000791	Klk1c3	kallikrein_1-related_peptidase_C3	protein_coding	1	100164400	100165425	+	TCONS_00001865	100164400	100165425	ENSRNOG00000054979	Klk1c3	ENSRNOT00000080334	0	0	0	0	0	0	0	0	0	0	0	0	?	?	?	?	?	?	?	?	?	?	?	?	?	?	?	?	?	?	?	?	?	?	?	?
XLOC_000792	Klk15	kallikrein-related_peptidase_15	protein_coding	1	100189515	100196281	+	TCONS_00001866	100189515	100196281	ENSRNOG00000033805	Klk15	ENSRNOT00000038353	0	0	0	0	0	0	0	0	0	0	0	0	?	?	?	?	?	?	?	?	?	?	?	?	?	?	?	?	?	?	?	?	?	?	?	?
XLOC_000793	NA;Fv1	Cufflinks_new_gene;Friend_virus_susceptibility_1	NA;protein_coding	1	100220908	100226864	+	TCONS_00001868;TCONS_00001869;TCONS_00001870;TCONS_00001871;TCONS_00001872;TCONS_00001873	100220908;100221802;100222248;100222819;100223594;100224401	100222768;100226864;100226725	NA;ENSRNOG00000019132	NA;Fv1	NA;ENSRNOT00000025846	211	209	203	219	251	212	267	271	396	289	397	491	223.328	175.002	197.254	178.101	193.889	206.702	336.032	282.929	412.479	407.056	383.741	464.326	288.403	0.103824	0.116457	0.891522	0.372649	0.998966	0.944974	0.140317	6.73457	1.64416e-11	2.95161e-10	-0.0402477
XLOC_000794	Shank1;Rn60_1_1004.2	SH3_and_multiple_ankyrin_repeat_domains_1	protein_coding;sense_intronic	1	100296744	100345345	+	TCONS_00001874;TCONS_00001875;TCONS_00001876;TCONS_00001877;TCONS_00001878;TCONS_00001879;TCONS_00001880;TCONS_00001881;TCONS_00001882;TCONS_00001883;TCONS_00001884	100296744;100296751;100296757;100296766;100297152;100299626;100299635;100320372;100322102	100320853;100345345;100344377;100343976;100343385;100329623;100330237	ENSRNOG00000019207;ENSRNOG00000062061	Shank1;Rn60_1_1004.2	ENSRNOT00000026100;ENSRNOT00000092327;ENSRNOT00000044257;ENSRNOT00000092378;ENSRNOT00000092351;ENSRNOT00000092528	1	1	2	0	2	0	3	1	3	1	3	2	1.05843	0.837333	1.94338	0	1.54493	0	3.77564	1.04402	3.12484	1.4085	2.89981	1.89135	1.62735	-0.0562188	0.0859634	-0.653985	0.513121	0.998966	0.819414	0.57423	1.42698	0.153586	0.270484	-1.21818
XLOC_000795	RGD1309036	hypothetical_LOC292874	protein_coding	1	100345980	100346229	+	TCONS_00001885	100345980	100346229	ENSRNOG00000037298	RGD1309036	ENSRNOT00000056420	0	0	0	0	0	0	0	0	0	0	0	0	?	?	?	?	?	?	?	?	?	?	?	?	?	?	?	?	?	?	?	?	?	?	?	?
XLOC_000796	Syt3	synaptotagmin_III	protein_coding	1	100379186	100408182	+	TCONS_00001886;TCONS_00001887;TCONS_00001888;TCONS_00001889;TCONS_00001890;TCONS_00001891	100379186;100393303	100399607;100408182;100408083	ENSRNOG00000019318	Syt3	ENSRNOT00000077427;ENSRNOT00000026251	24	13	10	9	13	18	8	12	8	6	18	17	25.4022	10.8853	9.71692	7.31922	10.0421	17.5502	10.0684	12.5282	8.33291	8.451	17.3988	16.0765	12.8143	0.00406783	0.144272	0.0281955	0.977506	0.998966	-0.105266	0.364441	-0.288843	0.772702	0.856506	-0.399808
XLOC_000797	Lrrc4b	leucine_rich_repeat_containing_4B	protein_coding	1	100434358	100469276	+	TCONS_00001892;TCONS_00001894	100434358;100447998	100469276;100468868	ENSRNOG00000019418	Lrrc4b	ENSRNOT00000026259	16	28	28	20	31	25	10	19	24	2	18	22	16.9348	23.4453	27.2074	16.2649	23.9464	24.3752	12.5855	19.8364	24.9987	2.817	17.3988	20.8048	19.2179	-0.102616	0.149218	-0.687692	0.491647	0.998966	-0.369362	0.32291	-1.14386	0.252683	0.394828	-0.0704691
XLOC_000798	NA	Cufflinks_new_gene	NA	1	100447439	100447664	+	TCONS_00001893	100447439	100447664	NA	NA	NA	?	?	?	?	?	?	?	?	?	?	?	?	?	?	?	?	?	?	?	?	?	?	?	?	?	?	?	?	?	?	?	?	?	?	?	?
XLOC_000799	Aspdh	aspartate_dehydrogenase_domain_containing	protein_coding	1	100470722	100473459	+	TCONS_00001895;TCONS_00001896	100470722;100471066	100473459;100473325	ENSRNOG00000019424	Aspdh	ENSRNOT00000086917	0	0	0	0	0	0	0	0	0	2	0	0	?	?	?	?	?	?	?	?	?	?	?	?	?	?	?	?	?	?	?	?	?	?	?	?
XLOC_000800	Josd2	Josephin_domain_containing_2	protein_coding	1	100473520	100477574	+	TCONS_00001900;TCONS_00001897;TCONS_00001898;TCONS_00001899	100473643;100473520	100477574;100477351	ENSRNOG00000019442	Josd2	ENSRNOT00000026379	80	106	76	89	129	103	54	56	85	57	121	89	84.6741	88.7572	73.8486	72.379	99.6481	100.426	67.9615	58.465	88.5372	80.2845	116.959	84.165	84.6754	0.189311	0.134932	1.40302	0.160612	0.998966	-0.0659802	0.181744	-0.363039	0.716575	0.818169	0.137599
XLOC_000801	Fam71e1	family_with_sequence_similarity_71,_member_E1	protein_coding	1	100501627	100506470	+	TCONS_00001901;TCONS_00001902;TCONS_00001903	100501627;100501676	100506470;100506022	ENSRNOG00000031739	Fam71e1	ENSRNOT00000043724	26	39	33	49	51	38	10	36	28	21	16	42	27.5191	32.656	32.0658	39.8491	39.3957	37.0503	12.5855	37.5847	29.1652	29.5785	15.4656	39.7183	31.0528	0.11114	0.150823	0.736891	0.461189	0.998966	-0.318622	0.273438	-1.16524	0.24392	0.384917	0.333027
XLOC_000802	Napsa	napsin_A_aspartic_peptidase	protein_coding	1	100576644	100590007	+	TCONS_00001904;TCONS_00001905	100576644;100577056	100590007;100589836	ENSRNOG00000019854	Napsa	ENSRNOT00000026992	4094	8100	4187	5118	6190	4094	4169	6425	6573	2678	7885	7868	4333.2	6782.39	4068.48	4162.2	4781.56	3991.68	5246.88	6707.82	6846.53	3771.96	7621.66	7440.57	5479.58	-0.0807291	0.137031	-0.58913	0.555774	0.998966	0.412611	0.187953	2.19529	0.0281431	0.0708588	-0.231296
XLOC_000803	Kcnc3	potassium_channel,_voltage_gated_Shaw-related_subfamily_C,_member_3	protein_coding	1	100590123	100607952	+	TCONS_00001906;TCONS_00001907;TCONS_00001908;TCONS_00001909;TCONS_00001910;TCONS_00001911;TCONS_00001912;TCONS_00001913;TCONS_00001914;TCONS_00001915	100590123;100593414;100593600;100593657;100593680;100593892	100607952;100605267;100607874;100604068	ENSRNOG00000019959	Kcnc3	ENSRNOT00000027062;ENSRNOT00000078153;ENSRNOT00000027063	776	1462	472	757	781	862	436	341	585	365	564	803	821.339	1224.18	458.639	615.628	603.296	840.457	548.726	356.01	609.344	514.102	545.164	759.377	658.022	-0.00734067	0.146363	-0.0501541	0.96	0.998966	-0.434818	0.226045	-1.92359	0.0544057	0.120365	-0.282988
XLOC_000804	RGD1563905	similar_to_ribosomal_protein_L19	pseudogene	1	100675838	100676425	+	TCONS_00001916	100675838	100676425	ENSRNOG00000049382	RGD1563905	ENSRNOT00000071025	0	0	0	0	1	0	1	0	0	0	0	0	?	?	?	?	?	?	?	?	?	?	?	?	?	?	?	?	?	?	?	?	?	?	?	?
XLOC_000805	LOC100911976	izumo_sperm-egg_fusion_protein_2-like	protein_coding	1	100708693	100721251	+	TCONS_00001917;TCONS_00001918	100708693	100721251	ENSRNOG00000047254	LOC100911976	ENSRNOT00000071054;ENSRNOT00000071503	0	0	0	0	0	0	0	0	0	0	0	0	?	?	?	?	?	?	?	?	?	?	?	?	?	?	?	?	?	?	?	?	?	?	?	?
XLOC_000806	Vrk3	vaccinia_related_kinase_3	protein_coding	1	100755682	100783081	+	TCONS_00001919;TCONS_00001920;TCONS_00001921;TCONS_00001922;TCONS_00001923;TCONS_00001924;TCONS_00001925	100755682;100755798;100755944;100756047	100781082;100783004;100783081	ENSRNOG00000026517	Vrk3	ENSRNOT00000035748	773	895	637	800	987	783	626	814	945	678	1025	1136	818.164	749.413	618.968	650.598	762.423	763.432	787.85	849.831	984.325	954.963	990.767	1074.29	833.752	0.0859175	0.101931	0.842898	0.399286	0.998966	0.365251	0.116155	3.14452	0.00166359	0.00655408	-0.00666276
XLOC_000807	Nup62	nucleoporin_62	protein_coding	1	100811755	100827111	+	TCONS_00001926	100811755	100827111	ENSRNOG00000048733	Nup62	ENSRNOT00000074847	258	365	172	274	335	264	232	241	319	254	332	405	273.074	305.626	167.131	222.83	258.776	257.402	291.983	251.608	332.275	357.759	320.912	382.998	285.198	0.101859	0.126707	0.803891	0.42146	0.998966	0.371727	0.161002	2.30884	0.0209524	0.0555088	-0.0146351
XLOC_000808	Il4i1	interleukin_4_induced_1	protein_coding	1	100830064	100836781	+	TCONS_00001927;TCONS_00001928;TCONS_00001929	100830064;100832324;100833815	100836677;100836781	ENSRNOG00000020148	Il4i1	ENSRNOT00000027320;ENSRNOT00000056364	28	16	38	30	26	37	10	8	30	40	13	17	29.6359	13.3973	36.9243	24.3974	20.0841	36.0753	12.5855	8.35215	31.2484	56.34	12.5658	16.0765	24.8069	0.105924	0.141723	0.747401	0.454821	0.998966	-0.21931	0.380288	-0.576695	0.564145	0.701704	0.0115202
XLOC_000809	Akt1s1	AKT1_substrate_1_(proline-rich)	protein_coding	1	100845563	100852017	+	TCONS_00001930;TCONS_00001931;TCONS_00001932;TCONS_00001933;TCONS_00001934;TCONS_00001935;TCONS_00001936;TCONS_00001937	100845563;100846161;100846265;100846393;100846401;100846421;100846691;100846868	100851960;100852017	ENSRNOG00000020289	Akt1s1	ENSRNOT00000027478	825	1124	618	847	678	621	479	588	856	505	981	965	873.202	941.162	600.506	688.82	523.732	605.48	602.844	613.883	891.621	711.292	948.237	912.576	742.78	-0.0440667	0.135225	-0.325877	0.744518	0.998966	0.147256	0.182557	0.80663	0.419879	0.571302	-0.409914
XLOC_000810	Pnkp	polynucleotide_kinase_3'-phosphatase	protein_coding	1	100853834	100859305	+	TCONS_00001938;TCONS_00001939;TCONS_00001940;TCONS_00001941	100853834;100853902;100853906;100854279	100859305;100859084;100858917	ENSRNOG00000020318	Pnkp	ENSRNOT00000051640;ENSRNOT00000083551	205	236	172	220	237	212	146	174	259	256	308	346	216.977	197.61	167.131	178.914	183.074	206.702	183.748	181.659	269.778	360.576	297.713	327.203	230.924	0.226788	0.129944	1.74527	0.0809377	0.998966	0.462259	0.168574	2.74218	0.00610335	0.0198109	-0.0333553
XLOC_000811	NA	Cufflinks_new_gene	NA	1	100867004	100868061	+	TCONS_00001942	100867004	100868061	NA	NA	NA	?	?	?	?	?	?	?	?	?	?	?	?	?	?	?	?	?	?	?	?	?	?	?	?	?	?	?	?	?	?	?	?	?	?	?	?
XLOC_000812	Fuz	fuzzy_planar_cell_polarity_protein	protein_coding	1	100891866	100896807	+	TCONS_00001943;TCONS_00001944	100891866;100892006	100896807;100896550	ENSRNOG00000053084	Fuz	ENSRNOT00000086890;ENSRNOT00000083336	88	93	47	80	106	83	25	39	62	33	51	59	93.1415	77.8719	45.6695	65.0598	81.8813	80.9257	31.4637	40.7167	64.58	46.4805	49.2967	55.7948	61.0735	0.0672478	0.145507	0.462163	0.643965	0.998966	-0.59494	0.221758	-2.68283	0.00730012	0.0230078	0.0731852
XLOC_000813	Tsks	testis-specific_serine_kinase_substrate	protein_coding	1	100939740	100953975	+	TCONS_00001945	100939740	100953975	ENSRNOG00000020443	Tsks	ENSRNOT00000049584	4	3	3	5	4	4	0	1	0	1	4	0	4.23371	2.512	2.91508	4.06623	3.08986	3.90003	0	1.04402	0	1.4085	3.86641	0	2.25299	0.0776141	0.0940101	0.825592	0.409035	0.998966	-1.05308	0.562034	-1.8737	0.0609724	0.131602	0.201102
XLOC_000814	Irf3	interferon_regulatory_factor_3	protein_coding	1	100992290	100997214	+	TCONS_00001946;TCONS_00001947;TCONS_00001948;TCONS_00001949;TCONS_00001950;TCONS_00001951;TCONS_00001952;TCONS_00001953;TCONS_00001954;TCONS_00001955;TCONS_00001956;TCONS_00001957;TCONS_00001958;TCONS_00001959	100992290;100992294;100992300;100992302;100992305;100992317;100992321;100992326;100992332;100992405	100997214;100997198	ENSRNOG00000043388	Irf3	ENSRNOT00000027786	885	1007	624	1086	1249	1120	479	494	698	662	768	1034	936.707	843.194	606.336	883.186	964.809	1092.01	602.844	515.745	727.046	932.427	742.35	977.827	818.707	0.329781	0.120087	2.74618	0.0060293	0.998966	-0.251561	0.14715	-1.70955	0.0873495	0.17476	0.300926
XLOC_000815	Rras	related_RAS_viral_(r-ras)_oncogene_homolog	protein_coding	1	101012822	101016781	+	TCONS_00001960;TCONS_00001961	101012822;101014199	101016720;101016781	ENSRNOG00000037247	Rras	ENSRNOT00000027809	659	896	475	614	795	659	283	486	651	381	893	926	697.503	750.25	461.554	499.334	614.11	642.531	356.169	507.393	678.09	536.638	863.176	875.695	623.537	0.145995	0.142292	1.02603	0.304878	0.998966	0.0418079	0.206486	0.202473	0.839547	0.902084	-0.12119
XLOC_000816	Nosip	nitric_oxide_synthase_interacting_protein	protein_coding	1	101055622	101072938	+	TCONS_00001962;TCONS_00001963	101055622;101066126	101072938;101072535	ENSRNOG00000020543	Nosip	ENSRNOT00000079189;ENSRNOT00000027882	460	564	361	494	592	542	365	460	758	594	731	1047	486.876	472.256	350.781	401.744	457.3	528.455	459.369	480.249	789.543	836.649	706.586	990.121	579.994	0.233503	0.133366	1.75084	0.0799731	0.998966	0.627636	0.177365	3.53866	0.000402161	0.00192671	0.0824333
XLOC_000817	Pih1d1	PIH1_domain_containing_1	protein_coding	1	101152687	101156809	+	TCONS_00001964;TCONS_00001965	101152687;101152734	101156809;101156805	ENSRNOG00000020634	Pih1d1	ENSRNOT00000028022	115	137	92	115	125	121	63	98	128	100	115	143	121.719	114.715	89.3957	93.5234	96.5582	117.976	79.2884	102.314	133.327	140.85	111.159	135.231	111.338	0.0752484	0.132232	0.569062	0.569314	0.998966	0.143034	0.174351	0.82038	0.412	0.56427	-0.083387
XLOC_000818	Slc17a7	solute_carrier_family_17_(vesicular_glutamate_transporter),_member_7	protein_coding	1	101161252	101173174	+	TCONS_00001966;TCONS_00001967;TCONS_00001968;TCONS_00001969	101161252;101161375;101166948	101173174;101172131	ENSRNOG00000020650	Slc17a7	ENSRNOT00000064184;ENSRNOT00000028064;ENSRNOT00000092245	0	4	1	2	3	0	1	1	1	0	6	2	0	3.34933	0.971692	1.62649	2.3174	0	1.25855	1.04402	1.04161	0	5.79961	1.89135	1.60834	0.0415794	0.0789495	0.526658	0.598431	0.998966	0.225989	0.581944	0.388335	0.697768	0.805418	-0.141595
XLOC_000819	Pth2	parathyroid_hormone_2	protein_coding	1	101178104	101178753	+	TCONS_00001970	101178104	101178753	ENSRNOG00000020681	Pth2	ENSRNOT00000028072	0	0	0	0	0	0	0	0	0	0	0	0	?	?	?	?	?	?	?	?	?	?	?	?	?	?	?	?	?	?	?	?	?	?	?	?
XLOC_000820	Tead2	TEA_domain_family_member_2	protein_coding	1	101213788	101230477	+	TCONS_00001971;TCONS_00001972	101213788;101214593	101230477	ENSRNOG00000020695	Tead2	ENSRNOT00000090838;ENSRNOT00000028086	106	104	98	95	118	116	21	24	56	15	41	33	112.193	87.0826	95.2258	77.2585	91.1509	113.101	26.4295	25.0564	58.3304	21.1275	39.6307	31.2073	64.8161	-0.0863556	0.147213	-0.586601	0.557471	0.998966	-1.4376	0.233095	-6.16742	6.94118e-10	1.02437e-08	-0.0655901
XLOC_000821	Slc6a16	solute_carrier_family_6,_member_16	protein_coding	1	101249522	101261233	+	TCONS_00001973	101249522	101261233	ENSRNOG00000025220	Slc6a16	ENSRNOT00000033882	16	14	9	11	20	10	1	3	3	2	1	10	16.9348	11.7227	8.74523	8.94572	15.4493	9.75008	1.25855	3.13206	3.12484	2.817	0.966602	9.45674	7.69197	0.0480475	0.130281	0.3688	0.712277	0.998966	-1.43659	0.444997	-3.22832	0.00124521	0.00509425	-0.122672
XLOC_000822	RGD1562492	similar_to_Orphan_sodium-_and_chloride-dependent_neurotransmitter_transporter_NTT5_(Solute_carrier_family_6_member_16)	protein_coding	1	101265272	101277204	+	TCONS_00001974	101265272	101277204	ENSRNOG00000037219	RGD1562492	ENSRNOT00000051280	3	4	4	4	10	9	1	0	0	2	4	2	3.17528	3.34933	3.88677	3.25299	7.72466	8.77508	1.25855	0	0	2.817	3.86641	1.89135	3.33312	0.204384	0.109613	1.8646	0.0622372	0.998966	-1.1722	0.522216	-2.24467	0.0247896	0.0638314	0.917348
XLOC_000823	Hrc	histidine_rich_calcium_binding_protein	protein_coding	1	101324652	101328435	+	TCONS_00001975	101324652	101328435	ENSRNOG00000020719	Hrc	ENSRNOT00000028116	38	47	65	39	57	40	38	14	43	32	41	42	40.2202	39.3546	63.16	31.7166	44.0305	39.0003	47.8248	14.6163	44.7894	45.072	39.6307	39.7183	40.7611	-0.0306377	0.150561	-0.203491	0.838752	0.998966	-0.14533	0.265793	-0.546778	0.584532	0.718616	-0.31358
XLOC_000824	Kcna7	potassium_channel,_voltage_gated_shaker_related_subfamily_A,_member_7	protein_coding	1	101397828	101403320	+	TCONS_00001976	101397828	101403320	ENSRNOG00000020779	Kcna7	ENSRNOT00000028189	7	2	9	4	7	7	2	1	5	4	11	7	7.40899	1.67467	8.74523	3.25299	5.40726	6.82506	2.51709	1.04402	5.20807	5.634	10.6326	6.61972	5.41414	0.107577	0.121874	0.882687	0.377406	0.998966	-0.0445115	0.472418	-0.0942207	0.924934	0.95648	-0.192375
XLOC_000825	Ntf4	neurotrophin_4	protein_coding	1	101405314	101408145	+	TCONS_00001977	101405314	101408145	ENSRNOG00000020783	Ntf4	ENSRNOT00000028194	7	9	12	12	7	4	10	1	8	2	10	5	7.40899	7.53599	11.6603	9.75896	5.40726	3.90003	12.5855	1.04402	8.33291	2.817	9.66602	4.72837	7.07044	-0.0926639	0.128928	-0.718724	0.472311	0.998966	-0.179547	0.443939	-0.40444	0.685889	0.796403	-0.470936
XLOC_000826	Lhb	luteinizing_hormone_beta_polypeptide	protein_coding	1	101410019	101413724	+	TCONS_00001978;TCONS_00001979;TCONS_00001980	101410019;101412736	101413715;101413724	ENSRNOG00000047040	Lhb	ENSRNOT00000042039;ENSRNOT00000067468	242	257	218	245	273	291	112	120	192	149	152	220	256.139	215.194	211.829	199.246	210.883	283.727	140.957	125.282	199.99	209.866	146.924	208.048	200.674	0.107672	0.130063	0.827843	0.40776	0.998966	-0.411734	0.168934	-2.43725	0.0147993	0.041603	0.0213461
XLOC_000827	Gys1	glycogen_synthase_1,_muscle	protein_coding	1	101427195	101447092	+	TCONS_00001981	101427195	101447092	ENSRNOG00000020812	Gys1	ENSRNOT00000028271	474	716	372	500	565	553	271	340	442	342	514	525	501.694	599.53	361.469	406.623	436.443	539.18	341.066	354.966	460.393	481.707	496.833	496.479	456.365	0.102047	0.12587	0.810732	0.41752	0.998966	-0.116748	0.159146	-0.733589	0.463199	0.612581	-0.0833393
XLOC_000828	AC128792.2	?	pseudogene	1	101449902	101450071	+	TCONS_00001982	101449902	101450071	ENSRNOG00000057558	AC128792.2	ENSRNOT00000091848	0	0	0	0	0	0	0	0	0	0	0	0	?	?	?	?	?	?	?	?	?	?	?	?	?	?	?	?	?	?	?	?	?	?	?	?
XLOC_000829	Tulp2	tubby-like_protein_2	protein_coding	1	101474334	101511412	+	TCONS_00001983;TCONS_00001984	101474334;101502987	101511408;101511412	ENSRNOG00000020927	Tulp2	ENSRNOT00000064245;ENSRNOT00000085005	8	3	10	14	5	4	2	2	2	5	9	4	8.46741	2.512	9.71692	11.3855	3.86233	3.90003	2.51709	2.08804	2.08323	7.0425	8.69942	3.7827	5.50476	0.114754	0.121737	0.942641	0.345865	0.998966	-0.489866	0.474044	-1.03338	0.301428	0.450158	-0.088994
XLOC_000830	Plekha4	pleckstrin_homology_domain_containing,_family_A_(phosphoinositide_binding_specific)_member_4	protein_coding	1	101517714	101540802	+	TCONS_00001985;TCONS_00001986	101517714	101540802	ENSRNOG00000020942	Plekha4	ENSRNOT00000028423	82	113	67	76	90	112	103	90	111	106	129	200	86.791	94.6186	65.1034	61.8068	69.5219	109.201	129.63	93.9617	115.619	149.301	124.692	189.135	107.448	0.143609	0.140829	1.01974	0.307854	0.998966	0.690946	0.200828	3.44049	0.000580664	0.00266497	-0.0432534
XLOC_000831	Hsd17b14	hydroxysteroid_(17-beta)_dehydrogenase_14	protein_coding	1	101541266	101551059	+	TCONS_00001987	101541266	101551059	ENSRNOG00000020949	Hsd17b14	ENSRNOT00000028436	2	2	1	5	2	2	0	2	0	4	1	0	2.11685	1.67467	0.971692	4.06623	1.54493	1.95002	0	2.08804	0	5.634	0.966602	0	1.75109	0.0779744	0.0826245	0.943721	0.345312	0.998966	-0.342539	0.578637	-0.591976	0.553867	0.693066	0.67296
XLOC_000832	Bcat2	branched_chain_amino_acid_transaminase_2,_mitochondrial	protein_coding	1	101552283	101572108	+	TCONS_00001988;TCONS_00001989;TCONS_00001990;TCONS_00001991	101552283;101554642	101572108;101572080	ENSRNOG00000020956	Bcat2	ENSRNOT00000028474	365	451	289	353	476	350	181	255	328	210	383	499	386.326	377.637	280.819	287.076	367.694	341.253	227.797	266.225	341.649	295.785	370.209	471.892	334.53	0.138448	0.13195	1.04925	0.294065	0.998966	-0.0558276	0.173622	-0.321546	0.747796	0.840231	-0.0690221
XLOC_000833	Fut1	fucosyltransferase_1	protein_coding	1	101599018	101602436	+	TCONS_00001992	101599018	101602436	ENSRNOG00000020995	Fut1	ENSRNOT00000028494	6	6	3	3	5	4	2	3	2	5	6	2	6.35056	5.024	2.91508	2.43974	3.86233	3.90003	2.51709	3.13206	2.08323	7.0425	5.79961	1.89135	3.91313	0.0264305	0.118433	0.223169	0.823404	0.998966	-0.110877	0.485732	-0.228267	0.819439	0.888236	-0.486431
XLOC_000834	Izumo1	izumo_sperm-egg_fusion_1	protein_coding	1	101603222	101608976	+	TCONS_00001993	101603222	101608976	ENSRNOG00000024678	Izumo1	ENSRNOT00000033278	0	1	1	0	0	2	2	1	2	0	0	0	?	?	?	?	?	?	?	?	?	?	?	?	?	?	?	?	?	?	?	?	?	?	?	?
XLOC_000835	Rasip1	Ras_interacting_protein_1	protein_coding	1	101609177	101621857	+	TCONS_00001994;TCONS_00001995;TCONS_00001996;TCONS_00001997;TCONS_00001998	101609177;101609257;101609266;101610773;101619200	101621857;101621646	ENSRNOG00000021004	Rasip1	ENSRNOT00000032535	2391	2746	1888	2333	2167	2322	964	1098	1727	1329	1820	2302	2530.7	2299.32	1834.55	1897.31	1673.93	2263.97	1213.24	1146.33	1798.87	1871.9	1759.22	2176.94	1872.19	0.106205	0.13174	0.806173	0.420143	0.998966	-0.330997	0.173078	-1.91241	0.055823	0.122839	-0.191915
XLOC_000836	Mamstr	MEF2_activating_motif_and_SAP_domain_containing_transcriptional_regulator	protein_coding	1	101623308	101627609	+	TCONS_00002000;TCONS_00001999	101625790;101623308	101627112;101627609	ENSRNOG00000024580	Mamstr	ENSRNOT00000029220;ENSRNOT00000029167	8	19	7	11	7	11	1	3	4	4	11	10	8.46741	15.9093	6.80185	8.94572	5.40726	10.7251	1.25855	3.13206	4.16645	5.634	10.6326	9.45674	7.54476	0.110779	0.131987	0.839321	0.401289	0.998966	-0.591649	0.431619	-1.37077	0.170448	0.293244	-0.338305
XLOC_000837	Ntn5	netrin_5	protein_coding	1	101669086	101677596	+	TCONS_00002001	101669086	101677596	ENSRNOG00000021016	Ntn5	ENSRNOT00000028524	8	2	52	7	10	26	53	14	24	18	87	20	8.46741	1.67467	50.528	5.69273	7.72466	25.3502	66.703	14.6163	24.9987	25.353	84.0944	18.9135	27.843	-0.0159011	0.102953	-0.154451	0.877254	0.998966	0.869214	0.535864	1.62208	0.104787	0.201155	-0.651125
XLOC_000838	Car11	carbonic_anhydrase_11	protein_coding	1	101681812	101687486	+	TCONS_00002002;TCONS_00002003;TCONS_00002004;TCONS_00002005	101681812;101681821;101681992;101682172	101687486;101687293	ENSRNOG00000021017	Car11	ENSRNOT00000028540	139	115	71	139	104	108	25	34	61	40	84	76	147.121	96.2932	68.9901	113.041	80.3364	105.301	31.4637	35.4966	63.5384	56.34	81.1946	71.8713	79.249	0.164099	0.148885	1.10218	0.270381	0.998966	-0.815703	0.244301	-3.33893	0.000841031	0.0036511	-0.0632831
XLOC_000839	Dbp	D_site_of_albumin_promoter_(albumin_D-box)_binding_protein	protein_coding	1	101687855	101692846	+	TCONS_00002006;TCONS_00002007;TCONS_00002008	101687855;101687896;101688297	101692846;101692845;101692804	ENSRNOG00000021027	Dbp	ENSRNOT00000028546;ENSRNOT00000091597;ENSRNOT00000091606	121	186	161	109	143	108	224	365	569	111	386	468	128.07	155.744	156.442	88.6439	110.463	105.301	281.914	381.067	592.678	156.343	373.108	442.576	247.696	-0.270983	0.14736	-1.83892	0.0659267	0.998966	1.52476	0.232309	6.5635	5.25606e-11	8.87256e-10	-0.533166
XLOC_000840	NA	Cufflinks_new_gene	NA	1	101700933	101701791	+	TCONS_00002009	101700933	101701791	NA	NA	NA	?	?	?	?	?	?	?	?	?	?	?	?	?	?	?	?	?	?	?	?	?	?	?	?	?	?	?	?	?	?	?	?	?	?	?	?
XLOC_000841	Rpl18	ribosomal_protein_L18	protein_coding	1	101701975	101703550	+	TCONS_00002010	101701975	101703550	ENSRNOG00000021035	Rpl18	ENSRNOT00000028555	2855	3229	3321	3911	3920	3100	2826	4175	4670	2853	5234	4762	3021.81	2703.75	3226.99	3180.61	3028.06	3022.53	3556.65	4358.78	4864.34	4018.45	5059.2	4503.3	3712.04	0.0583477	0.0973406	0.599418	0.548894	0.998966	0.5309	0.10937	4.85417	1.20892e-06	1.03453e-05	0.044356
XLOC_000842	Fam83e	family_with_sequence_similarity_83,_member_E	protein_coding	1	101704746	101711379	+	TCONS_00002011	101704746	101711379	ENSRNOG00000021039	Fam83e	ENSRNOT00000028564	14	18	9	10	14	17	6	12	10	4	12	14	14.818	15.072	8.74523	8.13247	10.8145	16.5751	7.55128	12.5282	10.4161	5.634	11.5992	13.2394	11.2605	-0.0236707	0.14672	-0.161332	0.871832	0.998966	-0.226499	0.347005	-0.652725	0.513934	0.657988	-0.135486
XLOC_000843	LOC691056	similar_to_5E5_antigen	protein_coding	1	101773109	101793369	+	TCONS_00002012;TCONS_00002013;TCONS_00002014;TCONS_00002015;TCONS_00002016;TCONS_00002017;TCONS_00002018;TCONS_00002019	101773109;101773260;101773296;101773307;101773369;101773442;101774798;101783621	101793369;101792496	ENSRNOG00000021048	LOC691056	ENSRNOT00000067679	5	8	3	5	3	6	1	0	1	1	3	1	5.29213	6.69866	2.91508	4.06623	2.3174	5.85005	1.25855	0	1.04161	1.4085	2.89981	0.945674	2.89114	0.0162684	0.104641	0.155469	0.876451	0.998966	-1.25056	0.537953	-2.32467	0.0200896	0.0536178	-0.306422
XLOC_000844	Kdelr1	KDEL_(Lys-Asp-Glu-Leu)_endoplasmic_reticulum_protein_retention_receptor_1	protein_coding	1	101859270	101870325	+	TCONS_00002020;TCONS_00002021;TCONS_00002022	101859270;101859346;101859566	101870325;101870232	ENSRNOG00000021082	Kdelr1	ENSRNOT00000028627	1918	2678	1824	2143	2159	1681	1210	1542	1840	1484	1892	1804	2030.06	2242.38	1772.37	1742.79	1667.75	1638.99	1522.84	1609.88	1916.57	2090.21	1828.81	1706	1814.05	-0.0452071	0.106929	-0.422775	0.672459	0.998966	-0.0521059	0.123944	-0.420399	0.674194	0.788916	-0.25968
XLOC_000845	Tmem143	transmembrane_protein_143	protein_coding	1	101884019	101900190	+	TCONS_00002023;TCONS_00002024;TCONS_00002025;TCONS_00002026;TCONS_00002027	101884019;101884276	101900070;101900190;101899460	ENSRNOG00000021096	Tmem143	ENSRNOT00000028650;ENSRNOT00000082917	87	123	115	68	108	86	39	44	52	48	89	71	92.0831	102.992	111.745	55.3008	83.4263	83.8507	49.0833	45.9368	54.1639	67.608	86.0276	67.1429	74.9467	0.0133025	0.144646	0.0919662	0.926725	0.998966	-0.49585	0.217189	-2.28303	0.0224286	0.0586538	-0.466116
XLOC_000846	Ccdc114	coiled-coil_domain_containing_114	protein_coding	1	101906901	101933055	+	TCONS_00002028;TCONS_00002029;TCONS_00002030	101906901;101906903	101933055;101932998	ENSRNOG00000021109	Ccdc114	ENSRNOT00000028662	109	94	75	100	118	197	63	47	73	151	89	98	115.368	78.7093	72.8769	81.3247	91.1509	192.077	79.2884	49.0689	76.0378	212.683	86.0276	92.6761	102.274	0.354103	0.150821	2.34784	0.0188828	0.998966	-0.107589	0.273013	-0.394079	0.693522	0.802512	0.4479
XLOC_000847	Nomo1	nodal_modulator_1	protein_coding	1	102017263	102068949	+	TCONS_00002031;TCONS_00002032;TCONS_00002033;TCONS_00002034;TCONS_00002035	102017263;102020730;102020735;102030373	102067850;102068870;102068949	ENSRNOG00000021118	Nomo1	ENSRNOT00000028680	1360	1777	1274	1725	1506	1276	1212	1606	1765	1115	1972	1897	1439.46	1487.94	1237.94	1402.85	1163.33	1244.11	1525.36	1676.69	1838.45	1570.48	1906.14	1793.94	1523.89	-0.0280236	0.0968069	-0.289479	0.772215	0.998966	0.368784	0.108601	3.39577	0.000684368	0.00305557	-0.128664
XLOC_000848	AC120807.1	?	lincRNA	1	102086983	102093373	+	TCONS_00002036;TCONS_00002037;TCONS_00002038	102086983	102091495;102092237;102093373	ENSRNOG00000053946	AC120807.1	ENSRNOT00000082025	4	1	3	2	2	3	1	3	3	0	2	5	4.23371	0.837333	2.91508	1.62649	1.54493	2.92503	1.25855	3.13206	3.12484	0	1.9332	4.72837	2.35497	-0.030012	0.0990135	-0.30311	0.761806	0.998966	0.0630913	0.546639	0.115417	0.908115	0.945916	-0.380508
XLOC_000849	Otog	otogelin	protein_coding	1	102258124	102327201	+	TCONS_00002039	102258124	102327201	ENSRNOG00000010983	Otog	ENSRNOT00000068434	1	2	0	0	2	2	3	2	1	0	7	3	1.05843	1.67467	0	0	1.54493	1.95002	3.77564	2.08804	1.04161	0	6.76621	2.83702	1.89471	0.0389376	0.0842266	0.462295	0.64387	0.998966	0.821606	0.576543	1.42506	0.154141	0.271157	0.306825
XLOC_000850	Myod1	myogenic_differentiation_1	protein_coding	1	102396538	102399248	+	TCONS_00002040	102396538	102399248	ENSRNOG00000011306	Myod1	ENSRNOT00000015109	2	0	1	1	0	1	1	0	0	1	3	0	2.11685	0	0.971692	0.813247	0	0.975008	1.25855	0	0	1.4085	2.89981	0	0.870304	0.0189973	0.0602114	0.315511	0.752374	0.998966	0.0854589	0.5708	0.149718	0.880987	0.92823	-0.785645
XLOC_000851	Kcnc1	potassium_channel,_voltage_gated_Shaw-related_subfamily_C,_member_1	protein_coding	1	102414585	102456706	+	TCONS_00002041;TCONS_00002042;TCONS_00002043	102414585;102414600;102414625	102456706;102447032;102456411	ENSRNOG00000055401	Kcnc1	ENSRNOT00000089488	2	0	1	3	2	0	6	5	3	1	6	6	2.11685	0	0.971692	2.43974	1.54493	0	7.55128	5.22009	3.12484	1.4085	5.79961	5.67405	2.98763	-0.00379154	0.101638	-0.0373044	0.970242	0.998966	1.36876	0.542316	2.52391	0.0116058	0.0339304	0.487899
XLOC_000852	Gtf2h1	general_transcription_factor_IIH,_polypeptide_1	protein_coding	1	102849678	102878149	+	TCONS_00002044;TCONS_00002045;TCONS_00002046;TCONS_00002047;TCONS_00002048;TCONS_00002049	102849678;102849698;102849720;102849889;102857251	102878149;102875211;102877936;102877944	ENSRNOG00000012360	Gtf2h1	ENSRNOT00000066791;ENSRNOT00000087920	209	224	248	360	337	276	291	322	266	171	269	258	221.211	187.562	240.98	292.769	260.321	269.102	366.237	336.174	277.069	240.853	260.016	243.984	266.357	-0.0201353	0.126089	-0.159691	0.873125	0.998966	0.220683	0.159625	1.3825	0.166817	0.288283	0.341512
XLOC_000853	Ldha	lactate_dehydrogenase_A	protein_coding	1	102894219	102909720	+	TCONS_00002050;TCONS_00002051;TCONS_00002052;TCONS_00002053;TCONS_00002054;TCONS_00002055;TCONS_00002056;TCONS_00002057	102894219;102894689;102900286;102900574;102900603;102901257;102901793;102904986	102909720;102909707	ENSRNOG00000013009	Ldha	ENSRNOT00000017468	2802	2446	4559	5296	5055	5543	19209	10143	6987	15320	3508	4270	2965.71	2048.12	4429.94	4306.96	3904.81	5404.47	24175.4	10589.5	7277.75	21578.2	3390.84	4038.03	7842.48	-0.0133583	0.126467	-0.105627	0.915878	0.998966	1.31992	0.453895	2.90797	0.00363779	0.0128263	0.527901
XLOC_000854	Ldhc;AC099150.1	lactate_dehydrogenase_C	protein_coding	1	102915191	102931839	+	TCONS_00002058;TCONS_00002059;TCONS_00002060;TCONS_00002061;TCONS_00002062;TCONS_00002063;TCONS_00002064;TCONS_00002065;TCONS_00002066;TCONS_00002067;TCONS_00002068;TCONS_00002069;TCONS_00002070	102915191;102915655;102924059	102922930;102930272;102931839;102931774	ENSRNOG00000013103;ENSRNOG00000052397	Ldhc;AC099150.1	ENSRNOT00000017851;ENSRNOT00000090520;ENSRNOT00000082718;ENSRNOT00000079440;ENSRNOT00000083079;ENSRNOT00000088892;ENSRNOT00000092180;ENSRNOT00000078137	0	2	1	1	0	3	1	0	0	0	1	1	0	1.67467	0.971692	0.813247	0	2.92503	1.25855	0	0	0	0.966602	0.945674	0.796288	0.0221578	0.0601714	0.368244	0.712691	0.998966	-0.374941	0.5702	-0.65756	0.510821	0.655657	0.429079
XLOC_000855	Gm9999	predicted_gene_9999	protein_coding	1	103053035	103053693	+	TCONS_00002071	103053035	103053693	ENSRNOG00000058252	Gm9999	ENSRNOT00000080576	0	0	0	0	0	0	0	0	0	0	0	0	?	?	?	?	?	?	?	?	?	?	?	?	?	?	?	?	?	?	?	?	?	?	?	?
XLOC_000856	Vom1r70	vomeronasal_1_receptor_70	protein_coding	1	103064285	103065184	+	TCONS_00002072	103064285	103065184	ENSRNOG00000047591	Vom1r70	ENSRNOT00000075356	0	1	0	0	0	0	0	0	0	0	0	0	?	?	?	?	?	?	?	?	?	?	?	?	?	?	?	?	?	?	?	?	?	?	?	?
XLOC_000857	AABR07003273.1	?	protein_coding	1	103145939	103146372	+	TCONS_00002073	103145939	103146372	ENSRNOG00000050257	AABR07003273.1	ENSRNOT00000040529	0	1	0	0	0	3	0	0	0	1	0	2	?	?	?	?	?	?	?	?	?	?	?	?	?	?	?	?	?	?	?	?	?	?	?	?
XLOC_000858	Tmem86a	transmembrane_protein_86A	protein_coding	1	103172987	103177417	+	TCONS_00002074	103172987	103177417	ENSRNOG00000013663	Tmem86a	ENSRNOT00000018688	91	117	101	96	86	98	42	115	96	36	113	92	96.3168	97.9679	98.1409	78.0717	66.432	95.5508	52.8589	120.062	99.9949	50.706	109.226	87.002	87.6942	-0.135926	0.145351	-0.935159	0.349706	0.998966	-0.0198703	0.220505	-0.0901126	0.928198	0.958781	-0.287663
XLOC_000859	Mrgprb5	MAS-related_G_protein-coupled_receptor,_member_B5	protein_coding	1	103544783	103545844	+	TCONS_00002075	103544783	103545844	ENSRNOG00000022703	Mrgprb5	ENSRNOT00000029958	0	0	1	0	1	0	0	0	0	0	0	0	?	?	?	?	?	?	?	?	?	?	?	?	?	?	?	?	?	?	?	?	?	?	?	?
XLOC_000860	Zdhhc13	zinc_finger,_DHHC-type_containing_13	protein_coding	1	104106235	104145101	+	TCONS_00002076;TCONS_00002077;TCONS_00002078;TCONS_00002079;TCONS_00002080	104106235;104106245;104106293;104138945	104145101;104145044;104144617	ENSRNOG00000014277	Zdhhc13	ENSRNOT00000019175;ENSRNOT00000081660	114	135	123	151	138	99	134	126	98	129	110	100	120.661	113.04	119.518	122.8	106.6	96.5258	168.645	131.546	102.078	181.696	106.326	94.5674	122	-0.0697367	0.136855	-0.509566	0.610356	0.998966	0.195137	0.187413	1.04122	0.297775	0.445784	-0.114167
XLOC_000861	AABR07003304.2	?	lincRNA	1	104282029	104353334	+	TCONS_00002081;TCONS_00002082;TCONS_00002083	104282029;104286858	104286984;104353334;104352990	ENSRNOG00000058637	AABR07003304.2	ENSRNOT00000079890;ENSRNOT00000080210	36	39	46	46	63	25	7	3	7	10	6	2	38.1034	32.656	44.6978	37.4094	48.6653	24.3752	8.80982	3.13206	7.29129	14.085	5.79961	1.89135	22.243	-0.00310782	0.148484	-0.0209304	0.983301	0.998966	-2.27792	0.343261	-6.63611	3.22079e-11	5.56765e-10	-0.0571303
XLOC_000862	NA	Cufflinks_new_gene	NA	1	104371196	104372527	+	TCONS_00002084	104371196	104372527	NA	NA	NA	?	?	?	?	?	?	?	?	?	?	?	?	?	?	?	?	?	?	?	?	?	?	?	?	?	?	?	?	?	?	?	?	?	?	?	?
XLOC_000863	Nav2	neuron_navigator_2	protein_coding	1	104575816	104941599	+	TCONS_00002085;TCONS_00002086;TCONS_00002087;TCONS_00002088;TCONS_00002089;TCONS_00002090;TCONS_00002091;TCONS_00002092;TCONS_00002093;TCONS_00002094;TCONS_00002095;TCONS_00002096	104575816;104575884;104576049;104576514;104576589;104635881;104635989;104887745;104887819	104941599;104941552;104940171	ENSRNOG00000014530	Nav2	ENSRNOT00000078477;ENSRNOT00000046529	3936	5548	3198	4099	4881	4347	1636	2362	2617	1588	3303	3364	4165.97	4645.52	3107.47	3333.5	3770.4	4238.36	2058.98	2465.97	2725.9	2236.7	3192.69	3181.25	3260.23	0.0694957	0.121628	0.571378	0.567744	0.998966	-0.546471	0.15021	-3.63804	0.000274718	0.00137494	-0.0716966
XLOC_000864	AABR07003310.2	?	lincRNA	1	105035649	105041320	+	TCONS_00002097	105035649	105041320	ENSRNOG00000056203	AABR07003310.2	ENSRNOT00000081118	0	0	0	0	0	0	0	0	0	0	0	0	?	?	?	?	?	?	?	?	?	?	?	?	?	?	?	?	?	?	?	?	?	?	?	?
XLOC_000865	AABR07003310.1	?	lincRNA	1	105036147	105037005	+	TCONS_00002098	105036147	105037005	ENSRNOG00000052766	AABR07003310.1	ENSRNOT00000084269	0	0	0	0	0	0	0	0	0	0	0	0	?	?	?	?	?	?	?	?	?	?	?	?	?	?	?	?	?	?	?	?	?	?	?	?
XLOC_000866	AABR07003310.3	?	lincRNA	1	105045246	105046393	+	TCONS_00002099	105045246	105046393	ENSRNOG00000056597	AABR07003310.3	ENSRNOT00000091414	0	0	0	0	0	0	0	0	0	0	0	0	?	?	?	?	?	?	?	?	?	?	?	?	?	?	?	?	?	?	?	?	?	?	?	?
XLOC_000867	Htatip2	HIV-1_Tat_interactive_protein_2	protein_coding	1	105094411	105109461	+	TCONS_00002100	105094411	105109461	ENSRNOG00000022189	Htatip2	ENSRNOT00000036258	33	26	47	50	47	60	46	49	50	24	39	37	34.9281	21.7706	45.6695	40.6623	36.3059	58.5005	57.8931	51.1569	52.0807	33.804	37.6975	34.99	42.1216	-0.0510288	0.14957	-0.34117	0.732976	0.998966	0.158542	0.250859	0.631998	0.527388	0.670141	0.405148
XLOC_000868	Prmt3	protein_arginine_methyltransferase_3	protein_coding	1	105113595	105202508	+	TCONS_00002101;TCONS_00002102;TCONS_00002103;TCONS_00002104	105113595;105113658	105200259;105202508;105200470	ENSRNOG00000014829	Prmt3	ENSRNOT00000020853;ENSRNOT00000079655	86	128	97	164	182	112	202	213	253	215	275	200	91.0247	107.179	94.2541	133.373	140.589	109.201	254.226	222.376	263.528	302.827	265.816	189.135	181.127	0.155267	0.125505	1.23714	0.216036	0.998966	1.12856	0.158488	7.12081	1.07291e-12	2.27393e-11	0.39013
XLOC_000869	Slc6a5	solute_carrier_family_6_(neurotransmitter_transporter),_member_5	protein_coding	1	105284753	105336363	+	TCONS_00002105;TCONS_00002106	105284753;105285419	105336363	ENSRNOG00000031662	Slc6a5	ENSRNOT00000041950;ENSRNOT00000089693	0	1	1	0	0	0	0	0	0	3	0	2	?	?	?	?	?	?	?	?	?	?	?	?	?	?	?	?	?	?	?	?	?	?	?	?
XLOC_000870	Nell1	neural_EGFL_like_1	protein_coding	1	105348576	106219038	+	TCONS_00002107;TCONS_00002108;TCONS_00002109;TCONS_00002110;TCONS_00002111;TCONS_00002112;TCONS_00002113	105348576;105348580;105348662;105348686;105348973;105349069;105900206	105633651;106219038;105663712;106218958	ENSRNOG00000015675	Nell1	ENSRNOT00000056030	268	358	361	299	416	322	143	246	158	55	181	189	283.658	299.765	350.781	243.161	321.346	313.953	179.972	256.829	164.575	77.4675	174.955	178.732	237.099	-0.185506	0.140804	-1.31748	0.187677	0.998966	-0.79377	0.200777	-3.9535	7.70171e-05	0.000445125	-0.0890385
XLOC_000871	LOC103690168	probable_isocitrate_dehydrogenase_[NAD]_gamma_2,_mitochondrial	protein_coding	1	106405002	106406469	+	TCONS_00002114	106405002	106406469	ENSRNOG00000045720	LOC103690168	ENSRNOT00000074027	0	2	0	0	0	1	3	0	0	0	1	0	?	?	?	?	?	?	?	?	?	?	?	?	?	?	?	?	?	?	?	?	?	?	?	?
XLOC_000872	Ano5	anoctamin_5	protein_coding	1	106896787	106969405	+	TCONS_00002115;TCONS_00002116;TCONS_00002117;TCONS_00002118	106896787;106896790	106969405;106968885	ENSRNOG00000015972	Ano5	ENSRNOT00000042952;ENSRNOT00000064193	13	12	18	20	25	14	0	5	0	1	3	0	13.7595	10.048	17.4905	16.2649	19.3116	13.6501	0	5.22009	0	1.4085	2.89981	0	8.33776	0.0320311	0.128134	0.249981	0.802602	0.998966	-2.50219	0.470929	-5.31331	1.07649e-07	1.11008e-06	0.259985
XLOC_000873	Slc17a6	solute_carrier_family_17_(vesicular_glutamate_transporter),_member_6	protein_coding	1	106998623	107038721	+	TCONS_00002119;TCONS_00002120	106998623;107001814	107038704;107038721	ENSRNOG00000016147	Slc17a6	ENSRNOT00000022383	3	0	1	0	0	0	0	2	0	1	0	0	?	?	?	?	?	?	?	?	?	?	?	?	?	?	?	?	?	?	?	?	?	?	?	?
XLOC_000874	Gas2	growth_arrest-specific_2	protein_coding	1	107253953	107363942	+	TCONS_00002121;TCONS_00002122;TCONS_00002123;TCONS_00002124	107253953;107262659;107344904	107363942;107363788;107363607	ENSRNOG00000016717	Gas2	ENSRNOT00000022499;ENSRNOT00000082582	9	7	7	8	4	9	1	9	3	11	6	11	9.52584	5.86133	6.80185	6.50598	3.08986	8.77508	1.25855	9.39617	3.12484	15.4935	5.79961	10.4024	7.16958	0.0969635	0.12897	0.751829	0.452154	0.998966	0.12673	0.443299	0.285879	0.774971	0.858304	-0.28084
XLOC_000875	AABR07003380.1	?	lincRNA	1	108265684	108267538	+	TCONS_00002125	108265684	108267538	ENSRNOG00000051504	AABR07003380.1	ENSRNOT00000086235	0	0	0	0	0	0	0	0	0	0	0	0	?	?	?	?	?	?	?	?	?	?	?	?	?	?	?	?	?	?	?	?	?	?	?	?
XLOC_000876	AABR07003398.1	?	lincRNA	1	108917956	108919188	+	TCONS_00002126	108917956	108919188	ENSRNOG00000060326	AABR07003398.1	ENSRNOT00000089731	0	0	0	0	0	0	0	0	0	0	0	0	?	?	?	?	?	?	?	?	?	?	?	?	?	?	?	?	?	?	?	?	?	?	?	?
XLOC_000877	AABR07003418.1	?	lincRNA	1	109462377	109463963	+	TCONS_00002127	109462377	109463963	ENSRNOG00000051394	AABR07003418.1	ENSRNOT00000091509	0	0	0	0	0	0	0	0	0	0	0	0	?	?	?	?	?	?	?	?	?	?	?	?	?	?	?	?	?	?	?	?	?	?	?	?
XLOC_000878	AABR07003433.1	?	protein_coding	1	109664940	109666906	+	TCONS_00002128	109664940	109666906	ENSRNOG00000037133	AABR07003433.1	ENSRNOT00000056014	0	1	0	0	0	1	0	0	0	0	1	0	?	?	?	?	?	?	?	?	?	?	?	?	?	?	?	?	?	?	?	?	?	?	?	?
XLOC_000879	AABR07003449.1	?	lincRNA	1	110026744	110028090	+	TCONS_00002129	110026744	110028090	ENSRNOG00000051655	AABR07003449.1	ENSRNOT00000089769	0	0	0	0	0	0	0	0	0	0	0	0	?	?	?	?	?	?	?	?	?	?	?	?	?	?	?	?	?	?	?	?	?	?	?	?
XLOC_000880	AABR07003468.1	?	lincRNA	1	110995796	111002190	+	TCONS_00002130	110995796	111002190	ENSRNOG00000058191	AABR07003468.1	ENSRNOT00000082080	0	0	0	0	0	0	0	0	0	0	0	0	?	?	?	?	?	?	?	?	?	?	?	?	?	?	?	?	?	?	?	?	?	?	?	?
XLOC_000881	NA	Cufflinks_new_gene	NA	1	111849473	112078635	+	TCONS_00002131;TCONS_00002132;TCONS_00002133;TCONS_00002134;TCONS_00002135;TCONS_00002136;TCONS_00002137	111849473	112057213;112064601;112075495;112078635	NA	NA	NA	?	?	?	?	?	?	?	?	?	?	?	?	?	?	?	?	?	?	?	?	?	?	?	?	?	?	?	?	?	?	?	?	?	?	?	?
XLOC_000882	Gabrb3	gamma-aminobutyric_acid_(GABA)_A_receptor,_beta_3	protein_coding	1	112976770	113021942	+	TCONS_00002138	112976770	113021942	ENSRNOG00000060599	Gabrb3	ENSRNOT00000079348	0	0	0	1	1	2	1	0	0	0	0	0	?	?	?	?	?	?	?	?	?	?	?	?	?	?	?	?	?	?	?	?	?	?	?	?
XLOC_000883	Rn50_1_1141.1	?	processed_pseudogene	1	113023947	113024556	+	TCONS_00002139	113023947	113024556	ENSRNOG00000014898	Rn50_1_1141.1	ENSRNOT00000020006	0	0	0	0	0	0	0	0	0	0	0	0	?	?	?	?	?	?	?	?	?	?	?	?	?	?	?	?	?	?	?	?	?	?	?	?
XLOC_000884	Gabrb3	gamma-aminobutyric_acid_(GABA)_A_receptor,_beta_3	protein_coding	1	113033098	113033228	+	TCONS_00002140	113033098	113033228	ENSRNOG00000060599	Gabrb3	ENSRNOT00000082310	0	0	0	0	0	0	0	0	0	0	0	0	?	?	?	?	?	?	?	?	?	?	?	?	?	?	?	?	?	?	?	?	?	?	?	?
XLOC_000885	Gabrb3	gamma-aminobutyric_acid_(GABA)_A_receptor,_beta_3	protein_coding	1	113034216	113272958	+	TCONS_00002141;TCONS_00002142;TCONS_00002143;TCONS_00002144;TCONS_00002145;TCONS_00002146	113034216;113034227;113034266;113115693;113211735	113272958;113265364;113264982	ENSRNOG00000060599	Gabrb3	ENSRNOT00000081831;ENSRNOT00000077594	2	6	4	4	14	6	9	14	6	3	3	7	2.11685	5.024	3.88677	3.25299	10.8145	5.85005	11.3269	14.6163	6.24968	4.2255	2.89981	6.61972	6.40692	-0.04983	0.125481	-0.397113	0.691284	0.998966	0.435838	0.457973	0.951667	0.341266	0.493547	0.840076
XLOC_000886	Luzp2	?	processed_transcript	1	113377063	113531355	+	TCONS_00002147;TCONS_00002148;TCONS_00002149;TCONS_00002150;TCONS_00002151	113377063;113378963;113419715;113419725	113531355;113527735	ENSRNOG00000021507	Luzp2	ENSRNOT00000033811	2	1	4	1	1	0	0	0	1	2	0	0	2.11685	0.837333	3.88677	0.813247	0.772466	0	0	0	1.04161	2.817	0	0	1.02377	-0.0407501	0.0651922	-0.625077	0.531921	0.998966	-0.510918	0.578931	-0.882519	0.377496	0.529563	-2.0566
XLOC_000887	Siglech	sialic_acid_binding_Ig-like_lectin_H	protein_coding	1	114046478	114149708	+	TCONS_00002152	114046478	114149708	ENSRNOG00000021499	Siglech	ENSRNOT00000032254	7	7	8	6	6	4	0	6	9	0	7	5	7.40899	5.86133	7.77354	4.87948	4.63479	3.90003	0	6.26411	9.37452	0	6.76621	4.72837	5.13261	-0.101852	0.118956	-0.856212	0.391881	0.998966	-0.222785	0.483832	-0.46046	0.645186	0.767797	-0.642736
XLOC_000888	AABR07003537.1	?	processed_pseudogene	1	114174742	114175353	+	TCONS_00002153	114174742	114175353	ENSRNOG00000021484	AABR07003537.1	ENSRNOT00000032154	2	0	0	0	1	2	0	0	3	0	8	2	2.11685	0	0	0	0.772466	1.95002	0	0	3.12484	0	7.73282	1.89135	1.4657	0.0530204	0.0644713	0.822387	0.410857	0.998966	0.616944	0.578431	1.06658	0.286161	0.432564	0.39124
XLOC_000889	Tubgcp5	tubulin,_gamma_complex_associated_protein_5	protein_coding	1	114186853	114223292	+	TCONS_00002154;TCONS_00002155;TCONS_00002156;TCONS_00002157	114186853	114205552;114222516;114223292	ENSRNOG00000011480	Tubgcp5	ENSRNOT00000055989	211	276	400	468	410	287	162	232	197	137	189	150	223.328	231.104	388.677	380.6	316.711	279.827	203.884	242.212	205.198	192.964	182.688	141.851	249.087	-0.0371897	0.135656	-0.274148	0.783971	0.998966	-0.627584	0.183869	-3.41321	0.000642028	0.00289803	0.213806
XLOC_000890	Cyfip1	cytoplasmic_FMR1_interacting_protein_1	protein_coding	1	114258719	114347281	+	TCONS_00002158;TCONS_00002159;TCONS_00002160	114258719;114258793;114340871	114346800;114347137;114347281	ENSRNOG00000011945	Cyfip1	ENSRNOT00000088459;ENSRNOT00000016376	1004	1557	1465	1626	1809	1309	964	1552	1329	792	1688	1427	1062.66	1303.73	1423.53	1322.34	1397.39	1276.29	1213.24	1620.32	1384.3	1115.53	1631.62	1349.48	1341.7	0.014717	0.110859	0.132754	0.894388	0.998966	0.094344	0.130412	0.723429	0.469416	0.618668	0.0762568
XLOC_000891	Herc2	HECT_and_RLD_domain_containing_E3_ubiquitin_protein_ligase_2	protein_coding	1	114422067	114654361	+	TCONS_00002161;TCONS_00002162;TCONS_00002163;TCONS_00002164;TCONS_00002165;TCONS_00002166;TCONS_00002167;TCONS_00002168	114422067;114453054;114453275;114567996	114654361;114653793;114653783	ENSRNOG00000013718	Herc2	ENSRNOT00000090796;ENSRNOT00000019245	1100	1188	1307	1242	1282	1385	1064	1295	1239	698	1237	1266	1164.27	994.751	1270	1010.05	990.301	1350.39	1339.09	1352	1290.56	983.133	1195.69	1197.22	1178.12	-0.115603	0.106114	-1.08942	0.275968	0.998966	0.113757	0.122642	0.92755	0.353641	0.506266	-0.0336998
XLOC_000892	Oca2	oculocutaneous_albinism_II	protein_coding	1	114679537	114987433	+	TCONS_00002169	114679537	114987433	ENSRNOG00000014465	Oca2	ENSRNOT00000019498	19	21	21	20	28	24	5	25	4	2	9	10	20.1101	17.584	20.4055	16.2649	21.629	23.4002	6.29273	26.1005	4.16645	2.817	8.69942	9.45674	14.7439	-0.0903349	0.141449	-0.638639	0.523058	0.998966	-0.909903	0.38359	-2.37207	0.0176886	0.0482092	0.0768107
XLOC_000893	Atp10a	ATPase,_class_V,_type_10A	protein_coding	1	115975324	116142008	+	TCONS_00002170;TCONS_00002171;TCONS_00002172;TCONS_00002173	115975324;116104283	116141892;116142008	ENSRNOG00000056228	Atp10a	ENSRNOT00000080907	364	432	358	403	468	473	425	373	345	437	404	474	385.267	361.728	347.866	327.739	361.514	461.179	534.882	389.419	359.357	615.514	390.507	448.25	415.268	0.0974366	0.124405	0.783218	0.433499	0.998966	0.277586	0.155964	1.7798	0.0751081	0.155126	0.070484
XLOC_000894	Ube3a	ubiquitin_protein_ligase_E3A	protein_coding	1	116587815	116685022	+	TCONS_00002174;TCONS_00002175;TCONS_00002176;TCONS_00002177;TCONS_00002178;TCONS_00002179;TCONS_00002180;TCONS_00002181;TCONS_00002182;TCONS_00002183;TCONS_00002184;TCONS_00002185	116587815;116604550;116642126	116678161;116685022;116679973	ENSRNOG00000015734	Ube3a	ENSRNOT00000021366;ENSRNOT00000083587	972	1166	1503	2091	1020	768	935	1163	542	459	689	550	1028.79	976.33	1460.45	1700.5	787.915	748.806	1176.74	1214.19	564.555	646.501	665.989	520.121	957.575	-0.231159	0.148208	-1.55969	0.118832	0.998966	-0.486592	0.238331	-2.04166	0.0411852	0.0964998	-0.0980788
XLOC_000895	Vom2r25	vomeronasal_2_receptor,_25	protein_coding	1	116869957	116885644	+	TCONS_00002186	116869957	116885644	ENSRNOG00000047696	Vom2r25	ENSRNOT00000075203	0	0	1	0	0	0	0	0	0	0	0	0	?	?	?	?	?	?	?	?	?	?	?	?	?	?	?	?	?	?	?	?	?	?	?	?
XLOC_000896	AABR07003650.1	?	pseudogene	1	117175108	117180632	+	TCONS_00002187	117175108	117180632	ENSRNOG00000054073	AABR07003650.1	ENSRNOT00000072981	0	0	0	0	0	0	0	0	0	0	0	0	?	?	?	?	?	?	?	?	?	?	?	?	?	?	?	?	?	?	?	?	?	?	?	?
XLOC_000897	NA	Cufflinks_new_gene	NA	1	117306059	117307709	+	TCONS_00002188	117306059	117307709	NA	NA	NA	?	?	?	?	?	?	?	?	?	?	?	?	?	?	?	?	?	?	?	?	?	?	?	?	?	?	?	?	?	?	?	?	?	?	?	?
XLOC_000898	NA	Cufflinks_new_gene	NA	1	117310460	117312253	+	TCONS_00002189	117310460	117312253	NA	NA	NA	?	?	?	?	?	?	?	?	?	?	?	?	?	?	?	?	?	?	?	?	?	?	?	?	?	?	?	?	?	?	?	?	?	?	?	?
XLOC_000899	NA	Cufflinks_new_gene	NA	1	117314901	117586186	+	TCONS_00002190;TCONS_00002191;TCONS_00002192;TCONS_00002193;TCONS_00002194;TCONS_00002195	117314901;117314906;117314908	117316990;117323927;117403339;117381545;117586186	NA	NA	NA	?	?	?	?	?	?	?	?	?	?	?	?	?	?	?	?	?	?	?	?	?	?	?	?	?	?	?	?	?	?	?	?	?	?	?	?
XLOC_000900	AABR07003751.1	?	lincRNA	1	118015770	118118075	+	TCONS_00002196;TCONS_00002197;TCONS_00002198;TCONS_00002199;TCONS_00002200	118015770;118032227;118032331;118050404	118118075;118089083;118077153	ENSRNOG00000061194	AABR07003751.1	ENSRNOT00000086316;ENSRNOT00000079357	1	0	0	1	0	0	0	0	0	0	1	0	?	?	?	?	?	?	?	?	?	?	?	?	?	?	?	?	?	?	?	?	?	?	?	?
XLOC_000901	NA	Cufflinks_new_gene	NA	1	118335435	118337299	+	TCONS_00002201	118335435	118337299	NA	NA	NA	?	?	?	?	?	?	?	?	?	?	?	?	?	?	?	?	?	?	?	?	?	?	?	?	?	?	?	?	?	?	?	?	?	?	?	?
XLOC_000902	NA	Cufflinks_new_gene	NA	1	121378501	121378867	+	TCONS_00002202	121378501	121378867	NA	NA	NA	?	?	?	?	?	?	?	?	?	?	?	?	?	?	?	?	?	?	?	?	?	?	?	?	?	?	?	?	?	?	?	?	?	?	?	?
XLOC_000903	AABR07004033.1	?	lincRNA	1	122881326	122889272	+	TCONS_00002203	122881326	122889272	ENSRNOG00000058845	AABR07004033.1	ENSRNOT00000077426	0	0	0	0	0	0	0	0	0	0	0	0	?	?	?	?	?	?	?	?	?	?	?	?	?	?	?	?	?	?	?	?	?	?	?	?
XLOC_000904	Ndn	necdin,_melanoma_antigen_(MAGE)_family_member	protein_coding	1	122981755	122983351	+	TCONS_00002204	122981755	122983351	ENSRNOG00000010146	Ndn	ENSRNOT00000013468	236	242	201	236	244	213	73	105	163	76	129	148	249.789	202.634	195.31	191.926	188.482	207.677	91.8739	109.622	169.783	107.046	124.692	139.96	164.9	-0.0552701	0.128257	-0.430934	0.666517	0.998966	-0.711654	0.164786	-4.31864	1.56991e-05	0.000107434	-0.138862
XLOC_000905	Magel2	melanoma_antigen_family_L2	protein_coding	1	123015746	123019522	+	TCONS_00002205	123015746	123019522	ENSRNOG00000010158	Magel2	ENSRNOT00000013483	0	0	0	0	2	3	2	0	1	0	0	1	?	?	?	?	?	?	?	?	?	?	?	?	?	?	?	?	?	?	?	?	?	?	?	?
XLOC_000906	Otud7a	OTU_deubiquitinase_7A	protein_coding	1	124311861	124656010	+	TCONS_00002206;TCONS_00002207;TCONS_00002208;TCONS_00002209;TCONS_00002210;TCONS_00002237;TCONS_00002238;TCONS_00002239;TCONS_00002240;TCONS_00002241	124311861;124311862;124311878;124311912;124508147;124542421;124623834;124623868;124625985	124656010;124653820	ENSRNOG00000015503	Otud7a	ENSRNOT00000021068	142	158	144	111	147	132	214	297	304	155	376	395	150.297	132.299	139.924	90.2704	113.552	128.701	269.329	310.073	316.651	218.317	363.442	373.541	217.2	-0.085175	0.130834	-0.651016	0.515036	0.998966	1.27697	0.170909	7.47162	7.92132e-14	1.89278e-12	-0.346893
XLOC_000907	NA	Cufflinks_new_gene	NA	1	124312206	124315647	+	TCONS_00002211	124312206	124315647	NA	NA	NA	?	?	?	?	?	?	?	?	?	?	?	?	?	?	?	?	?	?	?	?	?	?	?	?	?	?	?	?	?	?	?	?	?	?	?	?
XLOC_000908	NA	Cufflinks_new_gene	NA	1	124316780	124317484	+	TCONS_00002212	124316780	124317484	NA	NA	NA	?	?	?	?	?	?	?	?	?	?	?	?	?	?	?	?	?	?	?	?	?	?	?	?	?	?	?	?	?	?	?	?	?	?	?	?
XLOC_000909	NA	Cufflinks_new_gene	NA	1	124317730	124319898	+	TCONS_00002213	124317730	124319898	NA	NA	NA	?	?	?	?	?	?	?	?	?	?	?	?	?	?	?	?	?	?	?	?	?	?	?	?	?	?	?	?	?	?	?	?	?	?	?	?
XLOC_000910	NA	Cufflinks_new_gene	NA	1	124320130	124322943	+	TCONS_00002214	124320130	124322943	NA	NA	NA	?	?	?	?	?	?	?	?	?	?	?	?	?	?	?	?	?	?	?	?	?	?	?	?	?	?	?	?	?	?	?	?	?	?	?	?
XLOC_000911	NA	Cufflinks_new_gene	NA	1	124331883	124333194	+	TCONS_00002215	124331883	124333194	NA	NA	NA	?	?	?	?	?	?	?	?	?	?	?	?	?	?	?	?	?	?	?	?	?	?	?	?	?	?	?	?	?	?	?	?	?	?	?	?
XLOC_000912	NA	Cufflinks_new_gene	NA	1	124334201	124335509	+	TCONS_00002216	124334201	124335509	NA	NA	NA	?	?	?	?	?	?	?	?	?	?	?	?	?	?	?	?	?	?	?	?	?	?	?	?	?	?	?	?	?	?	?	?	?	?	?	?
XLOC_000913	NA	Cufflinks_new_gene	NA	1	124336377	124338905	+	TCONS_00002217	124336377	124338905	NA	NA	NA	?	?	?	?	?	?	?	?	?	?	?	?	?	?	?	?	?	?	?	?	?	?	?	?	?	?	?	?	?	?	?	?	?	?	?	?
XLOC_000914	NA	Cufflinks_new_gene	NA	1	124339011	124340473	+	TCONS_00002218	124339011	124340473	NA	NA	NA	?	?	?	?	?	?	?	?	?	?	?	?	?	?	?	?	?	?	?	?	?	?	?	?	?	?	?	?	?	?	?	?	?	?	?	?
XLOC_000915	NA	Cufflinks_new_gene	NA	1	124340659	124341577	+	TCONS_00002219	124340659	124341577	NA	NA	NA	?	?	?	?	?	?	?	?	?	?	?	?	?	?	?	?	?	?	?	?	?	?	?	?	?	?	?	?	?	?	?	?	?	?	?	?
XLOC_000916	NA	Cufflinks_new_gene	NA	1	124342780	124343520	+	TCONS_00002220	124342780	124343520	NA	NA	NA	?	?	?	?	?	?	?	?	?	?	?	?	?	?	?	?	?	?	?	?	?	?	?	?	?	?	?	?	?	?	?	?	?	?	?	?
XLOC_000917	NA	Cufflinks_new_gene	NA	1	124344360	124346677	+	TCONS_00002221	124344360	124346677	NA	NA	NA	?	?	?	?	?	?	?	?	?	?	?	?	?	?	?	?	?	?	?	?	?	?	?	?	?	?	?	?	?	?	?	?	?	?	?	?
XLOC_000918	NA	Cufflinks_new_gene	NA	1	124346858	124352638	+	TCONS_00002222	124346858	124352638	NA	NA	NA	?	?	?	?	?	?	?	?	?	?	?	?	?	?	?	?	?	?	?	?	?	?	?	?	?	?	?	?	?	?	?	?	?	?	?	?
XLOC_000919	NA	Cufflinks_new_gene	NA	1	124352723	124354807	+	TCONS_00002223	124352723	124354807	NA	NA	NA	?	?	?	?	?	?	?	?	?	?	?	?	?	?	?	?	?	?	?	?	?	?	?	?	?	?	?	?	?	?	?	?	?	?	?	?
XLOC_000920	NA	Cufflinks_new_gene	NA	1	124362233	124365237	+	TCONS_00002224	124362233	124365237	NA	NA	NA	?	?	?	?	?	?	?	?	?	?	?	?	?	?	?	?	?	?	?	?	?	?	?	?	?	?	?	?	?	?	?	?	?	?	?	?
XLOC_000921	NA	Cufflinks_new_gene	NA	1	124365296	124366531	+	TCONS_00002225	124365296	124366531	NA	NA	NA	?	?	?	?	?	?	?	?	?	?	?	?	?	?	?	?	?	?	?	?	?	?	?	?	?	?	?	?	?	?	?	?	?	?	?	?
XLOC_000922	NA	Cufflinks_new_gene	NA	1	124369335	124371263	+	TCONS_00002226	124369335	124371263	NA	NA	NA	?	?	?	?	?	?	?	?	?	?	?	?	?	?	?	?	?	?	?	?	?	?	?	?	?	?	?	?	?	?	?	?	?	?	?	?
XLOC_000923	NA	Cufflinks_new_gene	NA	1	124374426	124375278	+	TCONS_00002227	124374426	124375278	NA	NA	NA	?	?	?	?	?	?	?	?	?	?	?	?	?	?	?	?	?	?	?	?	?	?	?	?	?	?	?	?	?	?	?	?	?	?	?	?
XLOC_000924	NA	Cufflinks_new_gene	NA	1	124376896	124378500	+	TCONS_00002228	124376896	124378500	NA	NA	NA	?	?	?	?	?	?	?	?	?	?	?	?	?	?	?	?	?	?	?	?	?	?	?	?	?	?	?	?	?	?	?	?	?	?	?	?
XLOC_000925	NA	Cufflinks_new_gene	NA	1	124379801	124380511	+	TCONS_00002229	124379801	124380511	NA	NA	NA	?	?	?	?	?	?	?	?	?	?	?	?	?	?	?	?	?	?	?	?	?	?	?	?	?	?	?	?	?	?	?	?	?	?	?	?
XLOC_000926	NA	Cufflinks_new_gene	NA	1	124380809	124381992	+	TCONS_00002230	124380809	124381992	NA	NA	NA	?	?	?	?	?	?	?	?	?	?	?	?	?	?	?	?	?	?	?	?	?	?	?	?	?	?	?	?	?	?	?	?	?	?	?	?
XLOC_000927	NA	Cufflinks_new_gene	NA	1	124382218	124383032	+	TCONS_00002231	124382218	124383032	NA	NA	NA	?	?	?	?	?	?	?	?	?	?	?	?	?	?	?	?	?	?	?	?	?	?	?	?	?	?	?	?	?	?	?	?	?	?	?	?
XLOC_000928	NA	Cufflinks_new_gene	NA	1	124383203	124384507	+	TCONS_00002232	124383203	124384507	NA	NA	NA	?	?	?	?	?	?	?	?	?	?	?	?	?	?	?	?	?	?	?	?	?	?	?	?	?	?	?	?	?	?	?	?	?	?	?	?
XLOC_000929	NA	Cufflinks_new_gene	NA	1	124388479	124390678	+	TCONS_00002233	124388479	124390678	NA	NA	NA	?	?	?	?	?	?	?	?	?	?	?	?	?	?	?	?	?	?	?	?	?	?	?	?	?	?	?	?	?	?	?	?	?	?	?	?
XLOC_000930	NA	Cufflinks_new_gene	NA	1	124396299	124399774	+	TCONS_00002234	124396299	124399774	NA	NA	NA	?	?	?	?	?	?	?	?	?	?	?	?	?	?	?	?	?	?	?	?	?	?	?	?	?	?	?	?	?	?	?	?	?	?	?	?
XLOC_000931	NA	Cufflinks_new_gene	NA	1	124428076	124429550	+	TCONS_00002235	124428076	124429550	NA	NA	NA	?	?	?	?	?	?	?	?	?	?	?	?	?	?	?	?	?	?	?	?	?	?	?	?	?	?	?	?	?	?	?	?	?	?	?	?
XLOC_000932	Hmgn5b	high_mobility_group_nucleosome_binding_domain_5B	protein_coding	1	124477164	124485724	+	TCONS_00002236	124477164	124485724	ENSRNOG00000029078	Hmgn5b	ENSRNOT00000048744	0	0	0	0	0	0	0	0	0	0	0	0	?	?	?	?	?	?	?	?	?	?	?	?	?	?	?	?	?	?	?	?	?	?	?	?
XLOC_000933	NA	Cufflinks_new_gene	NA	1	124658030	124659654	+	TCONS_00002242	124658030	124659654	NA	NA	NA	?	?	?	?	?	?	?	?	?	?	?	?	?	?	?	?	?	?	?	?	?	?	?	?	?	?	?	?	?	?	?	?	?	?	?	?
XLOC_000934	NA	Cufflinks_new_gene	NA	1	124659713	124660955	+	TCONS_00002243	124659713	124660955	NA	NA	NA	?	?	?	?	?	?	?	?	?	?	?	?	?	?	?	?	?	?	?	?	?	?	?	?	?	?	?	?	?	?	?	?	?	?	?	?
XLOC_000935	Trpm1	transient_receptor_potential_cation_channel,_subfamily_M,_member_1	protein_coding	1	124983452	125099573	+	TCONS_00002244	124983452	125099573	ENSRNOG00000015829	Trpm1	ENSRNOT00000021262	4	5	7	7	5	4	1	7	7	11	4	5	4.23371	4.18666	6.80185	5.69273	3.86233	3.90003	1.25855	7.30813	7.29129	15.4935	3.86641	4.72837	5.71863	0.0396487	0.125513	0.315893	0.752084	0.998966	0.363854	0.457767	0.794844	0.426704	0.577962	-0.17308
XLOC_000936	Mtmr10	myotubularin_related_protein_10	protein_coding	1	125124666	125175923	+	TCONS_00002245;TCONS_00002246;TCONS_00002247;TCONS_00002248;TCONS_00002249;TCONS_00002250	125124666;125124743;125125681;125137304	125175923;125175857	ENSRNOG00000016090	Mtmr10	ENSRNOT00000021530	644	818	820	1010	939	696	816	1334	777	775	895	730	681.627	684.938	796.788	821.379	725.345	678.606	1026.97	1392.72	809.334	1091.59	865.109	690.342	855.396	-0.0955228	0.127199	-0.750974	0.452668	0.998966	0.406837	0.162115	2.50955	0.0120884	0.0351607	0.0410034
XLOC_000937	Mcee	methylmalonyl_CoA_epimerase	protein_coding	1	125229469	125252674	+	TCONS_00002251;TCONS_00002252;TCONS_00002253;TCONS_00002254;TCONS_00002255;TCONS_00002256	125229469;125238907;125239287;125243705	125252666;125252674	ENSRNOG00000016327	Mcee	ENSRNOT00000021884	143	171	132	179	237	154	65	117	123	80	131	92	151.355	143.184	128.263	145.571	183.074	150.151	81.8055	122.15	128.118	112.68	126.625	87.002	129.998	0.0609483	0.127854	0.476702	0.633575	0.998966	-0.441897	0.163804	-2.69773	0.00698146	0.0221649	0.180953
XLOC_000938	Apba2	amyloid_beta_(A4)_precursor_protein-binding,_family_A,_member_2	protein_coding	1	125318856	125548893	+	TCONS_00002257;TCONS_00002258;TCONS_00002260;TCONS_00002261;TCONS_00002262	125318856;125318900;125367272;125367280;125481374	125548893;125548890;125538921	ENSRNOG00000016358	Apba2	ENSRNOT00000022049	44	62	36	50	64	54	54	75	67	52	147	123	46.5708	51.9146	34.9809	40.6623	49.4378	52.6505	67.9615	78.3014	69.7881	73.242	142.091	116.318	68.6599	0.247679	0.143032	1.73163	0.083339	0.998966	0.945478	0.209761	4.5074	6.5627e-06	4.87596e-05	0.0918627
XLOC_000939	NA	Cufflinks_new_gene	NA	1	125319256	125321182	+	TCONS_00002259	125319256	125321182	NA	NA	NA	?	?	?	?	?	?	?	?	?	?	?	?	?	?	?	?	?	?	?	?	?	?	?	?	?	?	?	?	?	?	?	?	?	?	?	?
XLOC_000940	AABR07004112.1	?	pseudogene	1	125877299	125879830	+	TCONS_00002263;TCONS_00002264	125877299	125879830	ENSRNOG00000016498	AABR07004112.1	ENSRNOT00000022127	0	0	0	0	0	0	0	0	0	0	0	0	?	?	?	?	?	?	?	?	?	?	?	?	?	?	?	?	?	?	?	?	?	?	?	?
XLOC_000941	NA	Cufflinks_new_gene	NA	1	125968084	125969722	+	TCONS_00002265	125968084	125969722	NA	NA	NA	?	?	?	?	?	?	?	?	?	?	?	?	?	?	?	?	?	?	?	?	?	?	?	?	?	?	?	?	?	?	?	?	?	?	?	?
XLOC_000942	Tarsl2	threonyl-tRNA_synthetase-like_2	protein_coding	1	126523130	126583123	+	TCONS_00002266;TCONS_00002267;TCONS_00002268;TCONS_00002269;TCONS_00002270	126523130;126523131;126523169	126583123;126559489;126574389	ENSRNOG00000024460	Tarsl2	ENSRNOT00000051000	45	68	61	111	71	57	54	61	43	24	51	36	47.6292	56.9386	59.2732	90.2704	54.8451	55.5755	67.9615	63.6851	44.7894	33.804	49.2967	34.0443	54.8427	-0.0730173	0.147686	-0.494408	0.621018	0.998966	-0.310943	0.234695	-1.32488	0.18521	0.312891	0.292709
XLOC_000943	Tm2d3	TM2_domain_containing_3	protein_coding	1	126586538	126595611	+	TCONS_00002271;TCONS_00002272;TCONS_00002273;TCONS_00002274	126586538;126586542;126586543	126595611;126595603	ENSRNOG00000011290	Tm2d3	ENSRNOT00000015287	58	110	68	100	130	91	105	115	159	71	218	191	61.3887	92.1066	66.0751	81.3247	100.421	88.7258	132.147	120.062	165.617	100.003	210.719	180.624	116.601	0.185169	0.139524	1.32715	0.184459	0.998966	0.869069	0.196178	4.43001	9.42303e-06	6.73989e-05	0.296624
XLOC_000944	Pcsk6	proprotein_convertase_subtilisin/kexin_type_6	protein_coding	1	126749366	126947481	+	TCONS_00002275;TCONS_00002276;TCONS_00002277;TCONS_00002278;TCONS_00002279	126749366;126749413;126749508;126847457	126947481;126947392	ENSRNOG00000011526	Pcsk6	ENSRNOT00000015845	317	511	294	385	521	347	392	420	469	367	484	539	335.521	427.877	285.677	313.1	402.455	338.328	493.35	438.488	488.517	516.919	467.835	509.719	418.149	0.0333581	0.109243	0.305358	0.760094	0.998966	0.463251	0.127712	3.62733	0.000286372	0.00142789	0.00545104
XLOC_000945	Snrpa1	small_nuclear_ribonucleoprotein_polypeptide_A'	protein_coding	1	126958306	126974455	+	TCONS_00002280;TCONS_00002281;TCONS_00002282;TCONS_00002283;TCONS_00002284;TCONS_00002285	126958306;126961367;126961389;126961644;126969223	126974455;126974453;126974449	ENSRNOG00000011932	Snrpa1	ENSRNOT00000045742;ENSRNOT00000016758	64	63	129	139	93	121	152	152	68	120	80	78	67.7393	52.7519	125.348	113.041	71.8393	117.976	191.299	158.691	70.8297	169.02	77.3282	73.7626	107.469	-0.0259745	0.150872	-0.172162	0.86331	0.998966	0.398256	0.290868	1.3692	0.170937	0.293901	0.300962
XLOC_000946	Vimp	VCP-interacting_membrane_selenoprotein	protein_coding	1	126979575	126989483	+	TCONS_00002286;TCONS_00002287;TCONS_00002288	126979575;126979579;126981295	126989338;126989344;126989483	ENSRNOG00000012576	Vimp	ENSRNOT00000016916;ENSRNOT00000081746	344	336	512	583	573	429	518	854	625	467	676	767	364.099	281.344	497.506	474.123	442.623	418.279	651.927	891.592	651.008	657.769	653.423	725.332	559.085	0.0441619	0.124536	0.35461	0.722881	0.998966	0.760515	0.15625	4.8673	1.13135e-06	9.72553e-06	0.225505
XLOC_000947	Chsy1	chondroitin_sulfate_synthase_1	protein_coding	1	127010588	127071744	+	TCONS_00002289;TCONS_00002290;TCONS_00002291;TCONS_00002292	127010588;127040106;127047147;127052521	127071570;127071744	ENSRNOG00000012698	Chsy1	ENSRNOT00000016939	412	496	550	628	464	306	347	332	334	240	337	272	436.072	415.317	534.431	510.719	358.424	298.353	436.716	346.614	347.899	338.04	325.745	257.223	383.796	-0.212306	0.124432	-1.7062	0.0879714	0.998966	-0.312963	0.15604	-2.00565	0.0448934	0.103157	-0.245974
XLOC_000948	Lins1	lines_homolog_1	protein_coding	1	127604197	127626384	+	TCONS_00002293;TCONS_00002294	127604197	127625577;127626384	ENSRNOG00000042776	Lins1	ENSRNOT00000018463	86	119	80	128	134	110	120	97	111	145	109	82	91.0247	99.6426	77.7354	104.096	103.51	107.251	151.026	101.27	115.619	204.232	105.36	77.5453	111.526	0.0939831	0.144155	0.651957	0.514429	0.998966	0.352761	0.214584	1.64393	0.100191	0.19441	0.229074
XLOC_000949	Cers3	ceramide_synthase_3	protein_coding	1	127648234	127781017	+	TCONS_00002295;TCONS_00002296;TCONS_00002298	127648234;127706621	127781017;127779443	ENSRNOG00000013823	Cers3	ENSRNOT00000049340;ENSRNOT00000082458	0	0	1	0	0	2	0	0	2	5	0	3	0	0	0.971692	0	0	1.95002	0	0	2.08323	7.0425	0	2.83702	1.24037	0.0621577	0.0585761	1.06114	0.288624	0.998966	0.727725	0.566846	1.28382	0.199207	0.330332	0.863265
XLOC_000950	AABR07004153.1	?	pseudogene	1	127654062	127654191	+	TCONS_00002297	127654062	127654191	ENSRNOG00000060823	AABR07004153.1	ENSRNOT00000078286	0	0	0	0	0	0	0	0	0	0	0	0	?	?	?	?	?	?	?	?	?	?	?	?	?	?	?	?	?	?	?	?	?	?	?	?
XLOC_000951	Adamts17	ADAM_metallopeptidase_with_thrombospondin_type_1_motif,_17	protein_coding	1	127802917	128127220	+	TCONS_00002299;TCONS_00002300	127802917;127802978	128127220;128124171	ENSRNOG00000037080	Adamts17	ENSRNOT00000055877	1342	1758	1163	1200	1421	1137	480	1301	1168	401	1005	1844	1420.41	1472.03	1130.08	975.896	1097.67	1108.58	604.102	1358.27	1216.6	564.808	971.435	1743.82	1138.64	-0.0868645	0.148341	-0.585575	0.558161	0.998966	-0.14442	0.23937	-0.603332	0.546288	0.686521	-0.338155
XLOC_000952	Lysmd4	LysM,_putative_peptidoglycan-binding,_domain_containing_4	protein_coding	1	128199196	128203908	+	TCONS_00002301;TCONS_00002302;TCONS_00002303;TCONS_00002304	128199196;128199281;128199313;128199322	128203908;128203268	ENSRNOG00000050624	Lysmd4	ENSRNOT00000075131	87	121	113	96	168	126	67	96	127	59	135	101	92.0831	101.317	109.801	78.0717	129.774	122.851	84.3226	100.226	132.285	83.1015	130.491	95.5131	104.986	0.0333031	0.137141	0.242839	0.80813	0.998966	-0.0122672	0.188319	-0.0651405	0.948062	0.969645	0.123734
XLOC_000953	LOC103691157	uncharacterized_LOC103691157	lincRNA	1	128398115	128419758	+	TCONS_00002305	128398115	128419758	ENSRNOG00000057496	LOC103691157	ENSRNOT00000078442	3	2	3	6	2	1	3	1	4	2	1	2	3.17528	1.67467	2.91508	4.87948	1.54493	0.975008	3.77564	1.04402	4.16645	2.817	0.966602	1.89135	2.48546	-0.0444551	0.101837	-0.436531	0.662452	0.998966	-0.0541443	0.539277	-0.100402	0.920025	0.953404	-0.0388447
XLOC_000954	Ttc23	tetratricopeptide_repeat_domain_23	protein_coding	1	128606550	128687895	+	TCONS_00002306;TCONS_00002307;TCONS_00002308;TCONS_00002309;TCONS_00002310;TCONS_00002311;TCONS_00002312;TCONS_00002313	128606550;128606569;128606770;128614138;128637049	128687895;128687654;128628362;128687893	ENSRNOG00000013877	Ttc23	ENSRNOT00000073355;ENSRNOT00000076227;ENSRNOT00000078707;ENSRNOT00000018639	224	370	317	401	359	310	97	171	83	78	166	144	237.088	309.813	308.026	326.112	277.315	302.253	122.079	178.527	86.4539	109.863	160.456	136.177	212.847	0.058489	0.132565	0.441209	0.659062	0.998966	-1.12017	0.175482	-6.38338	1.73222e-10	2.77219e-09	0.0821499
XLOC_000955	Igf1r	insulin-like_growth_factor_1_receptor	protein_coding	1	128923981	129213984	+	TCONS_00002314;TCONS_00002315;TCONS_00002316;TCONS_00002317;TCONS_00002318	128923981;128924966	129213984;129206516	ENSRNOG00000014187	Igf1r	ENSRNOT00000019267	995	1058	861	860	856	888	940	1385	1399	1059	1619	1850	1053.13	885.898	836.627	699.392	661.23	865.807	1183.03	1445.97	1457.22	1491.6	1564.93	1749.5	1157.86	-0.0320089	0.117617	-0.272146	0.78551	0.998966	0.821482	0.142421	5.76798	8.02251e-09	1.00439e-07	-0.318607
XLOC_000956	Fam169b	family_with_sequence_similarity_169,_member_B	protein_coding	1	129255024	129334397	+	TCONS_00002319;TCONS_00002320;TCONS_00002321;TCONS_00002322	129255024;129255396;129277722;129277765	129334397;129334292	ENSRNOG00000022822	Fam169b	ENSRNOT00000040147	67	51	34	66	67	33	15	31	31	16	31	34	70.9146	42.704	33.0375	53.6743	51.7552	32.1753	18.8782	32.3646	32.29	22.536	29.9647	32.1529	37.7039	-0.0191527	0.149804	-0.127851	0.898267	0.998966	-0.707492	0.254598	-2.77886	0.00545496	0.0180527	-0.0813024
XLOC_000957	AABR07004189.1	?	lincRNA	1	129530789	129545656	+	TCONS_00002323	129530789	129545656	ENSRNOG00000056064	AABR07004189.1	ENSRNOT00000089979	0	0	0	0	0	0	0	0	1	0	2	0	?	?	?	?	?	?	?	?	?	?	?	?	?	?	?	?	?	?	?	?	?	?	?	?
XLOC_000958	LOC102551255	tetraspanin-7-like	protein_coding	1	129613497	129614243	+	TCONS_00002324	129613497	129614243	ENSRNOG00000049257	LOC102551255	ENSRNOT00000074410	0	0	0	0	0	0	0	0	0	0	0	0	?	?	?	?	?	?	?	?	?	?	?	?	?	?	?	?	?	?	?	?	?	?	?	?
XLOC_000959	AABR07004227.1	?	lincRNA	1	131139084	131141517	+	TCONS_00002325	131139084	131141517	ENSRNOG00000058019	AABR07004227.1	ENSRNOT00000084862	0	0	1	0	0	0	0	0	0	0	2	0	?	?	?	?	?	?	?	?	?	?	?	?	?	?	?	?	?	?	?	?	?	?	?	?
XLOC_000960	AABR07004229.1;NA	?;Cufflinks_new_gene	pseudogene;NA	1	131459340	131512434	+	TCONS_00002326;TCONS_00002328;TCONS_00002329;TCONS_00002330;TCONS_00002331	131459340;131482926;131491014;131491687;131492129	131512434;131496923;131497258	ENSRNOG00000053709;NA	AABR07004229.1;NA	ENSRNOT00000092108;NA	91	106	86	104	134	127	5	36	33	9	31	37	96.3168	88.7572	83.5655	84.5777	103.51	123.826	6.29273	37.5847	34.3732	12.6765	29.9647	34.99	61.3696	0.0614167	0.150941	0.406892	0.684087	0.998966	-1.75456	0.282516	-6.2105	5.28149e-10	7.90253e-09	0.214664
XLOC_000961	AABR07004229.1	?	pseudogene	1	131464722	131464849	+	TCONS_00002327	131464722	131464849	ENSRNOG00000053709	AABR07004229.1	ENSRNOT00000092108	1	0	0	4	0	1	0	0	0	0	2	0	?	?	?	?	?	?	?	?	?	?	?	?	?	?	?	?	?	?	?	?	?	?	?	?
XLOC_000962	NA	Cufflinks_new_gene	NA	1	131499877	131504250	+	TCONS_00002332	131499877	131504250	NA	NA	NA	?	?	?	?	?	?	?	?	?	?	?	?	?	?	?	?	?	?	?	?	?	?	?	?	?	?	?	?	?	?	?	?	?	?	?	?
XLOC_000963	AABR07004232.1	?	protein_coding	1	131552890	131608552	+	TCONS_00002333	131552890	131608552	ENSRNOG00000048904	AABR07004232.1	ENSRNOT00000075481	4	8	7	17	2	2	2	2	0	0	0	3	4.23371	6.69866	6.80185	13.8252	1.54493	1.95002	2.51709	2.08804	0	0	0	2.83702	3.54138	-0.0199813	0.0956429	-0.208915	0.834514	0.998966	-1.40157	0.558089	-2.51138	0.012026	0.0350164	-0.0310765
XLOC_000964	AABR07004232.2	?	lincRNA	1	131688104	131690120	+	TCONS_00002334	131688104	131690120	ENSRNOG00000054097	AABR07004232.2	ENSRNOT00000085407	6	5	18	8	5	6	4	0	2	4	2	5	6.35056	4.18666	17.4905	6.50598	3.86233	5.85005	5.03419	0	2.08323	5.634	1.9332	4.72837	5.30492	-0.0323612	0.116114	-0.278702	0.780474	0.998966	-0.917138	0.496362	-1.84772	0.0646431	0.137902	-0.788231
XLOC_000965	AABR07004241.2	?	lincRNA	1	132497813	132503537	+	TCONS_00002335	132497813	132503537	ENSRNOG00000055864	AABR07004241.2	ENSRNOT00000077906	1	1	0	7	2	3	0	2	1	0	1	2	1.05843	0.837333	0	5.69273	1.54493	2.92503	0	2.08804	1.04161	0	0.966602	1.89135	1.50384	0.09367	0.0804175	1.1648	0.244101	0.998966	-0.513933	0.581107	-0.884403	0.376478	0.528694	2.42462
XLOC_000966	Rn50_1_1340.1	?	processed_pseudogene	1	132891572	132892120	+	TCONS_00002336	132891572	132892120	ENSRNOG00000051108	Rn50_1_1340.1	ENSRNOT00000077007	0	0	0	0	0	0	0	0	0	0	0	0	?	?	?	?	?	?	?	?	?	?	?	?	?	?	?	?	?	?	?	?	?	?	?	?
XLOC_000967	Rn50_1_1353.1	?	processed_pseudogene	1	134195189	134195518	+	TCONS_00002337	134195189	134195518	ENSRNOG00000051335	Rn50_1_1353.1	ENSRNOT00000076599	0	0	0	0	0	0	0	0	0	0	1	0	?	?	?	?	?	?	?	?	?	?	?	?	?	?	?	?	?	?	?	?	?	?	?	?
XLOC_000968	Rgma	repulsive_guidance_molecule_family_member_A	protein_coding	1	134697608	134742616	+	TCONS_00002338;TCONS_00002339;TCONS_00002340;TCONS_00002341	134697608;134699299;134715209;134731607	134742616;134742514;134741356	ENSRNOG00000012874	Rgma	ENSRNOT00000068766;ENSRNOT00000076446	590	873	406	472	676	534	875	907	1222	831	1349	1626	624.472	730.991	394.507	383.853	522.187	520.654	1101.23	946.925	1272.85	1170.46	1303.95	1537.67	875.812	-0.00434841	0.134145	-0.0324158	0.97414	0.998966	1.17848	0.179505	6.56518	5.19694e-11	8.78135e-10	-0.295468
XLOC_000969	Rn50_1_1360.1	?	lincRNA	1	134921673	134922407	+	TCONS_00002342	134921673	134922407	ENSRNOG00000051226	Rn50_1_1360.1	ENSRNOT00000076150	4	7	2	4	4	3	4	0	7	0	2	6	4.23371	5.86133	1.94338	3.25299	3.08986	2.92503	5.03419	0	7.29129	0	1.9332	5.67405	3.43659	-0.0680221	0.104304	-0.652154	0.514302	0.998966	-0.0550232	0.532156	-0.103397	0.917648	0.95197	-0.383894
XLOC_000970	Rn50_1_1361.1	?	processed_pseudogene	1	134992510	134993461	+	TCONS_00002343	134992510	134993461	ENSRNOG00000051102	Rn50_1_1361.1	ENSRNOT00000076179	51	111	58	68	93	64	63	68	118	1	131	165	53.9798	92.9439	56.3581	55.3008	71.8393	62.4005	79.2884	70.9933	122.91	1.4085	126.625	156.036	79.1737	-0.00321123	0.11685	-0.0274816	0.978076	0.998966	0.39037	0.491008	0.795038	0.426592	0.5779	-0.101615
XLOC_000971	Rn50_1_1361.1	?	processed_pseudogene	1	134999103	135000438	+	TCONS_00002344	134999103	135000438	ENSRNOG00000051102	Rn50_1_1361.1	ENSRNOT00000076782	0	0	0	1	0	0	1	0	0	1	0	0	?	?	?	?	?	?	?	?	?	?	?	?	?	?	?	?	?	?	?	?	?	?	?	?
XLOC_000972	Fam174b;Rn50_1_1362.2	family_with_sequence_similarity_174,_member_B	protein_coding;lincRNA	1	135083974	135162825	+	TCONS_00002345;TCONS_00002346;TCONS_00002347;TCONS_00002348;TCONS_00002349	135083974;135083975;135135833	135143026;135162685;135162825;135135145;135162693	ENSRNOG00000012369;ENSRNOG00000051304	Fam174b;Rn50_1_1362.2	ENSRNOT00000076098;ENSRNOT00000016481;ENSRNOT00000076363	2867	3460	2868	3235	3824	3077	1371	1708	1896	1076	2065	1779	3034.51	2897.17	2786.81	2630.85	2953.91	3000.1	1725.47	1783.18	1974.9	1515.55	1996.03	1682.35	2331.74	-0.0446701	0.0899516	-0.496602	0.61947	0.998966	-0.691194	0.0990607	-6.97748	3.00521e-12	6.00068e-11	-0.022309
XLOC_000973	NA	Cufflinks_new_gene	NA	1	135168037	135169963	+	TCONS_00002350	135168037	135169963	NA	NA	NA	?	?	?	?	?	?	?	?	?	?	?	?	?	?	?	?	?	?	?	?	?	?	?	?	?	?	?	?	?	?	?	?	?	?	?	?
XLOC_000974	Rn50_1_1368.1	?	processed_pseudogene	1	135712960	135713214	+	TCONS_00002351	135712960	135713214	ENSRNOG00000051333	Rn50_1_1368.1	ENSRNOT00000076462	0	0	0	0	0	0	0	0	0	0	0	0	?	?	?	?	?	?	?	?	?	?	?	?	?	?	?	?	?	?	?	?	?	?	?	?
XLOC_000975	AABR07004297.1	?	pseudogene	1	136075092	136075221	+	TCONS_00002352	136075092	136075221	ENSRNOG00000060667	AABR07004297.1	ENSRNOT00000090236	0	0	0	0	0	0	0	0	0	0	0	0	?	?	?	?	?	?	?	?	?	?	?	?	?	?	?	?	?	?	?	?	?	?	?	?
XLOC_000976	NA	Cufflinks_new_gene	NA	1	136077401	136079342	+	TCONS_00002353	136077401	136079342	NA	NA	NA	?	?	?	?	?	?	?	?	?	?	?	?	?	?	?	?	?	?	?	?	?	?	?	?	?	?	?	?	?	?	?	?	?	?	?	?
XLOC_000977	NA	Cufflinks_new_gene	NA	1	136080209	136081509	+	TCONS_00002354	136080209	136081509	NA	NA	NA	?	?	?	?	?	?	?	?	?	?	?	?	?	?	?	?	?	?	?	?	?	?	?	?	?	?	?	?	?	?	?	?	?	?	?	?
XLOC_000978	Rn50_1_1373.1	?	processed_pseudogene	1	136246888	136247023	+	TCONS_00002355	136246888	136247023	ENSRNOG00000051176	Rn50_1_1373.1	ENSRNOT00000077008	0	0	0	0	0	0	0	0	0	0	0	0	?	?	?	?	?	?	?	?	?	?	?	?	?	?	?	?	?	?	?	?	?	?	?	?
XLOC_000979	Rn50_1_1373.2	?	processed_pseudogene	1	136285046	136285703	+	TCONS_00002356	136285046	136285703	ENSRNOG00000051334	Rn50_1_1373.2	ENSRNOT00000076469	0	0	0	0	1	0	0	0	0	0	1	0	?	?	?	?	?	?	?	?	?	?	?	?	?	?	?	?	?	?	?	?	?	?	?	?
XLOC_000980	Akap13	A_kinase_(PRKA)_anchor_protein_13	protein_coding	1	137014205	137315372	+	TCONS_00002357;TCONS_00002358;TCONS_00002359;TCONS_00002360;TCONS_00002361;TCONS_00002362;TCONS_00002363;TCONS_00002364;TCONS_00002365;TCONS_00002366;TCONS_00002367;TCONS_00002368;TCONS_00002369;TCONS_00002370;TCONS_00002371;TCONS_00002372;TCONS_00002373;TCONS_00002374;TCONS_00002375;TCONS_00002376;TCONS_00002377;TCONS_00002378;TCONS_00002379;TCONS_00002380;TCONS_00002381;TCONS_00002382;TCONS_000…	137014205;137014216;137014219;137014225;137014229;137014240;137014269;137014272;137176955;137177030;137177043;137207581;137207638;137207843;137208165;137226801;137249056;137262003;137262022;137262025;137262037;137262054	137315372;137315272	ENSRNOG00000010964	Akap13	ENSRNOT00000014802	4495	5606	4111	4459	5269	4223	2260	3392	3200	2130	3590	4113	4757.63	4694.09	3994.63	3626.27	4070.12	4117.46	2844.31	3541.31	3333.16	3000.1	3470.1	3889.56	3778.23	-0.0415251	0.101607	-0.408682	0.682773	0.998966	-0.325592	0.115667	-2.81492	0.00487887	0.0164331	-0.186781
XLOC_000981	Agbl1	ATP/GTP_binding_protein-like_1	protein_coding	1	137799185	138472908	+	TCONS_00002397;TCONS_00002398;TCONS_00002399	137799185;137860946	138472908;138345453	ENSRNOG00000022610	Agbl1	ENSRNOT00000083590;ENSRNOT00000031334	0	2	0	0	1	0	0	0	1	0	1	0	?	?	?	?	?	?	?	?	?	?	?	?	?	?	?	?	?	?	?	?	?	?	?	?
XLOC_000982	NA	Cufflinks_new_gene	NA	1	140263268	140265670	+	TCONS_00002400	140263268	140265670	NA	NA	NA	?	?	?	?	?	?	?	?	?	?	?	?	?	?	?	?	?	?	?	?	?	?	?	?	?	?	?	?	?	?	?	?	?	?	?	?
XLOC_000983	Mrps11	mitochondrial_ribosomal_protein_S11	protein_coding	1	140477671	140487295	+	TCONS_00002401;TCONS_00002402;TCONS_00002403	140477671;140477717;140477868	140487295;140487248	ENSRNOG00000018531	Mrps11	ENSRNOT00000025008	150	176	103	148	199	154	87	164	176	143	185	191	158.764	147.371	100.084	120.361	153.721	150.151	109.494	171.219	183.324	201.415	178.821	180.624	154.612	0.123455	0.130934	0.942879	0.345743	0.998966	0.294573	0.171021	1.72243	0.0849909	0.170993	0.0623334
XLOC_000984	NA	Cufflinks_new_gene	NA	1	140572701	140576422	+	TCONS_00002404	140572701	140576422	NA	NA	NA	?	?	?	?	?	?	?	?	?	?	?	?	?	?	?	?	?	?	?	?	?	?	?	?	?	?	?	?	?	?	?	?	?	?	?	?
XLOC_000985	NA	Cufflinks_new_gene	NA	1	140576512	140577569	+	TCONS_00002405	140576512	140577569	NA	NA	NA	?	?	?	?	?	?	?	?	?	?	?	?	?	?	?	?	?	?	?	?	?	?	?	?	?	?	?	?	?	?	?	?	?	?	?	?
XLOC_000986	Aen	apoptosis_enhancing_nuclease	protein_coding	1	140584380	140593745	+	TCONS_00002406	140584380	140593745	ENSRNOG00000018421	Aen	ENSRNOT00000064438	84	85	86	92	130	88	183	125	194	200	195	206	88.9078	71.1733	83.5655	74.8187	100.421	85.8007	230.314	130.502	202.073	281.7	188.487	194.809	144.381	0.126368	0.134666	0.938386	0.348046	0.998966	1.24537	0.181173	6.87393	6.24559e-12	1.18536e-10	0.102971
XLOC_000987	NA	Cufflinks_new_gene	NA	1	140595995	140599146	+	TCONS_00002407	140595995	140599146	NA	NA	NA	?	?	?	?	?	?	?	?	?	?	?	?	?	?	?	?	?	?	?	?	?	?	?	?	?	?	?	?	?	?	?	?	?	?	?	?
XLOC_000988	Isg20	interferon_stimulated_exonuclease_gene_20	protein_coding	1	140601791	140608946	+	TCONS_00002408;TCONS_00002409	140601791;140602542	140608890;140608946	ENSRNOG00000054561	Isg20	ENSRNOT00000091588;ENSRNOT00000085570	277	390	378	400	419	374	481	343	451	494	346	485	293.184	326.56	367.3	325.299	323.663	364.653	605.361	358.098	469.768	695.799	334.444	458.652	410.232	0.0327747	0.134728	0.243266	0.807799	0.998966	0.530765	0.181135	2.93022	0.00338727	0.012039	0.0377009
XLOC_000989	Acan	aggrecan	protein_coding	1	140762649	140825262	+	TCONS_00002410;TCONS_00002411;TCONS_00002412;TCONS_00002413	140762649;140762725;140762758;140792049	140825262;140824441;140824379	ENSRNOG00000028992	Acan	ENSRNOT00000047848;ENSRNOT00000049681	2	0	1	0	0	0	0	0	1	0	1	2	?	?	?	?	?	?	?	?	?	?	?	?	?	?	?	?	?	?	?	?	?	?	?	?
XLOC_000990	Abhd2	abhydrolase_domain_containing_2	protein_coding	1	140998240	141092333	+	TCONS_00002414;TCONS_00002415;TCONS_00002416;TCONS_00002417;TCONS_00002418;TCONS_00002419;TCONS_00002420	140998240;140998260;141021492;141048807	141087405;141092333;141087084	ENSRNOG00000017120	Abhd2	ENSRNOT00000023506;ENSRNOT00000090897	2682	3970	2407	3057	3440	2254	3422	5231	4270	3265	5686	5414	2838.7	3324.21	2338.86	2486.1	2657.28	2197.67	4306.75	5461.26	4447.69	4598.75	5496.1	5119.88	3772.77	-0.0471203	0.109788	-0.429195	0.667781	0.998966	0.885019	0.128615	6.88114	5.93739e-12	1.13184e-10	-0.211778
XLOC_000991	Fanci	Fanconi_anemia,_complementation_group_I	protein_coding	1	141120166	141172483	+	TCONS_00002421	141120166	141172483	ENSRNOG00000016689	Fanci	ENSRNOT00000050759	18	39	38	34	31	52	18	26	28	3	38	25	19.0517	32.656	36.9243	27.6504	23.9464	50.7004	22.6538	27.1445	29.1652	4.2255	36.7309	23.6419	27.8742	-0.00776651	0.148235	-0.0523933	0.958215	0.998966	-0.358709	0.333116	-1.07683	0.281556	0.4274	0.196845
XLOC_000992	AABR07004397.1	?	processed_pseudogene	1	141214456	141214791	+	TCONS_00002422	141214456	141214791	ENSRNOG00000030679	AABR07004397.1	ENSRNOT00000048584	0	0	0	0	0	0	0	0	0	0	0	0	?	?	?	?	?	?	?	?	?	?	?	?	?	?	?	?	?	?	?	?	?	?	?	?
XLOC_000993	LOC100360056	6.8_kDa_mitochondrial_proteolipid	protein_coding	1	141218095	141218277	+	TCONS_00002423	141218095	141218277	ENSRNOG00000031802	LOC100360056	ENSRNOT00000051411	87	118	88	88	76	61	62	79	48	108	33	54	92.0831	98.8052	85.5089	71.5657	58.7074	59.4755	78.0299	82.4775	49.9975	152.118	31.8979	51.0664	75.9777	-0.0982108	0.150842	-0.651084	0.514992	0.998966	-0.060359	0.292351	-0.206461	0.836431	0.899913	-0.54267
XLOC_000994	NA	Cufflinks_new_gene	NA	1	141224146	141258653	+	TCONS_00002424;TCONS_00002425;TCONS_00002426;TCONS_00002427;TCONS_00002428;TCONS_00002429;TCONS_00002430;TCONS_00002431;TCONS_00002433;TCONS_00002434;TCONS_00002435;TCONS_00002436;TCONS_00002437	141224146;141224151;141224156;141224179;141229863;141245583;141251054;141251120;141254653	141229698;141258653;141241114;141254196;141248773	NA	NA	NA	?	?	?	?	?	?	?	?	?	?	?	?	?	?	?	?	?	?	?	?	?	?	?	?	?	?	?	?	?	?	?	?	?	?	?	?
XLOC_000995	NA	Cufflinks_new_gene	NA	1	141241223	141245393	+	TCONS_00002432	141241223	141245393	NA	NA	NA	?	?	?	?	?	?	?	?	?	?	?	?	?	?	?	?	?	?	?	?	?	?	?	?	?	?	?	?	?	?	?	?	?	?	?	?
XLOC_000996	NA	Cufflinks_new_gene	NA	1	141260292	141281726	+	TCONS_00002438	141260292	141281726	NA	NA	NA	?	?	?	?	?	?	?	?	?	?	?	?	?	?	?	?	?	?	?	?	?	?	?	?	?	?	?	?	?	?	?	?	?	?	?	?
XLOC_000997	Ticrr	TOPBP1-interacting_checkpoint_and_replication_regulator	protein_coding	1	141391262	141433109	+	TCONS_00002439	141391262	141433109	ENSRNOG00000015520	Ticrr	ENSRNOT00000031783	23	34	40	21	12	18	7	22	19	19	18	27	24.3438	28.4693	38.8677	17.0782	9.26959	17.5502	8.80982	22.9684	19.7907	26.7615	17.3988	25.5332	21.4034	-0.141833	0.148637	-0.954226	0.339969	0.998966	-0.115098	0.328962	-0.349882	0.726427	0.824603	-1.07279
XLOC_000998	AC096024.1	?	protein_coding	1	141447022	141447405	+	TCONS_00002440	141447022	141447405	ENSRNOG00000015367	AC096024.1	ENSRNOT00000020690	0	0	0	0	0	0	0	0	0	0	0	0	?	?	?	?	?	?	?	?	?	?	?	?	?	?	?	?	?	?	?	?	?	?	?	?
XLOC_000999	Wdr93	WD_repeat_domain_93	protein_coding	1	141488272	141527475	+	TCONS_00002441	141488272	141527475	ENSRNOG00000026514	Wdr93	ENSRNOT00000034042	43	51	51	66	49	55	22	34	31	21	30	37	45.5123	42.704	49.5563	53.6743	37.8508	53.6255	27.688	35.4966	32.29	29.5785	28.9981	34.99	39.3304	0.0184259	0.142022	0.12974	0.896772	0.998966	-0.555135	0.206683	-2.68592	0.00723299	0.0228458	0.0725104
XLOC_001000	Mesp2	mesoderm_posterior_bHLH_transcription_factor_2	protein_coding	1	141550633	141553230	+	TCONS_00002442	141550633	141553230	ENSRNOG00000014925	Mesp2	ENSRNOT00000020047	88	104	44	74	67	51	61	84	68	62	126	72	93.1415	87.0826	42.7545	60.1803	51.7552	49.7254	76.7713	87.6976	70.8297	87.327	121.792	68.0886	74.7621	-0.0659203	0.147262	-0.447639	0.654414	0.998966	0.405689	0.231604	1.75165	0.0798344	0.162571	-0.462922
XLOC_001001	AABR07004404.1	?	lincRNA	1	141675044	141679522	+	TCONS_00002443	141675044	141679522	ENSRNOG00000060197	AABR07004404.1	ENSRNOT00000088103	7	9	5	19	18	7	6	1	0	2	10	15	7.40899	7.53599	4.85846	15.4517	13.9044	6.82506	7.55128	1.04402	0	2.817	9.66602	14.1851	7.604	0.264825	0.125831	2.1046	0.0353263	0.998966	-0.545559	0.4574	-1.19274	0.232972	0.37191	0.875114
XLOC_001002	Zfp710	zinc_finger_protein_710	protein_coding	1	141766143	141872443	+	TCONS_00002444;TCONS_00002445;TCONS_00002446;TCONS_00002447;TCONS_00002450	141766143;141766430;141767920;141767940;141868179	141872443;141862566;141870325	ENSRNOG00000014278	Zfp710	ENSRNOT00000064034	613	795	501	577	669	572	238	247	489	232	563	461	648.815	665.679	486.818	469.244	516.779	557.705	299.534	257.873	509.349	326.772	544.197	435.956	476.56	0.0220836	0.139019	0.158853	0.873785	0.998966	-0.480871	0.194393	-2.4737	0.0133721	0.0382199	-0.222983
XLOC_001003	LOC100911186	enoyl-CoA_hydratase,_mitochondrial-like	protein_coding	1	141821916	141830764	+	TCONS_00002448	141821916	141830764	ENSRNOG00000047565	LOC100911186	ENSRNOT00000071574	0	0	0	3	0	0	0	0	0	0	0	0	?	?	?	?	?	?	?	?	?	?	?	?	?	?	?	?	?	?	?	?	?	?	?	?
XLOC_001004	LOC100911225	fucose_mutarotase-like	protein_coding	1	141832774	141836250	+	TCONS_00002449	141832774	141836250	ENSRNOG00000047000	LOC100911225	ENSRNOT00000073302	0	0	0	0	0	0	0	0	0	0	0	0	?	?	?	?	?	?	?	?	?	?	?	?	?	?	?	?	?	?	?	?	?	?	?	?
XLOC_001005	LOC102548818	uncharacterized_LOC102548818	lincRNA	1	141944081	141946193	+	TCONS_00002451;TCONS_00002452;TCONS_00002453	141944081;141944712	141945140;141946193	ENSRNOG00000056324	LOC102548818	ENSRNOT00000079908;ENSRNOT00000078698	2	5	1	6	3	8	8	6	7	11	12	6	2.11685	4.18666	0.971692	4.87948	2.3174	7.80007	10.0684	6.26411	7.29129	15.4935	11.5992	5.67405	6.55522	0.160819	0.130365	1.2336	0.217351	0.998966	1.09736	0.439025	2.49954	0.0124354	0.0359656	0.985459
XLOC_001006	Sema4b	sema_domain,_immunoglobulin_domain_(Ig),_transmembrane_domain_(TM)_and_short_cytoplasmic_domain,_(semaphorin)_4B	protein_coding	1	141973196	142014411	+	TCONS_00002454;TCONS_00002455	141973196;141986145	142014411;142014398	ENSRNOG00000025167	Sema4b	ENSRNOT00000030914	247	325	221	275	259	246	298	360	530	390	425	498	261.431	272.133	214.744	223.643	200.069	239.852	375.047	375.847	552.055	549.315	410.806	470.946	345.491	-0.0138907	0.121446	-0.114378	0.908939	0.998966	0.93821	0.149872	6.26006	3.84817e-10	5.89074e-09	-0.175002
XLOC_001007	AC114460.1	?	pseudogene	1	142020752	142030013	+	TCONS_00002456;TCONS_00002457;TCONS_00002458;TCONS_00002459;TCONS_00002460	142020752;142020770;142020821;142021242;142027250	142030013;142028043	ENSRNOG00000025003	AC114460.1	ENSRNOT00000032429	136	228	136	217	193	153	135	156	151	127	178	191	143.946	190.912	132.15	176.475	149.086	149.176	169.904	162.867	157.284	178.879	172.055	180.624	163.613	0.0565846	0.11385	0.49701	0.619182	0.998966	0.112294	0.135578	0.828262	0.407522	0.559528	0.0204677
XLOC_001008	Ttll13	tubulin_tyrosine_ligase-like_family,_member_13	protein_coding	1	142034423	142050071	+	TCONS_00002461;TCONS_00002462	142034423	142050071	ENSRNOG00000056362	Ttll13	ENSRNOT00000090006	8	15	13	21	32	33	13	16	13	13	16	23	8.46741	12.56	12.632	17.0782	24.7189	32.1753	16.3611	16.7043	13.541	18.3105	15.4656	21.7505	17.4804	0.323389	0.150638	2.1468	0.0318093	0.998966	-0.0472906	0.29902	-0.158152	0.874337	0.92342	1.11973
XLOC_001009	Ngrn	neugrin,_neurite_outgrowth_associated	protein_coding	1	142050369	142056606	+	TCONS_00002463;TCONS_00002464;TCONS_00002465;TCONS_00002466;TCONS_00002467	142050369;142050431;142050458;142052994	142056606;142056336	ENSRNOG00000013553	Ngrn	ENSRNOT00000018107	283	320	369	393	462	318	293	361	264	256	322	273	299.535	267.946	358.554	319.606	356.879	310.053	368.754	376.891	274.986	360.576	311.246	258.169	321.933	-0.0171145	0.117377	-0.145808	0.884073	0.998966	0.0249169	0.141977	0.175499	0.860687	0.915466	0.0927158
XLOC_001010	Vps33b	vacuolar_protein_sorting_33_homolog_B_(yeast)	protein_coding	1	142060914	142084590	+	TCONS_00002468;TCONS_00002469;TCONS_00002470;TCONS_00002471;TCONS_00002472;TCONS_00002473	142060914;142060955;142081430	142084590;142083953	ENSRNOG00000013149	Vps33b	ENSRNOT00000017862	185	202	181	290	307	215	175	190	174	207	178	171	195.809	169.141	175.876	235.842	237.147	209.627	220.246	198.364	181.241	291.559	172.055	161.71	204.051	0.150143	0.127891	1.17399	0.2404	0.998966	0.00218511	0.163708	0.0133476	0.98935	0.993555	0.337705
XLOC_001011	Prc1	protein_regulator_of_cytokinesis_1	protein_coding	1	142087208	142108746	+	TCONS_00002474;TCONS_00002475;TCONS_00002476;TCONS_00002477	142087208;142106147	142104931;142108746	ENSRNOG00000013057	Prc1	ENSRNOT00000017532	199	197	258	209	175	191	137	192	198	156	211	259	210.627	164.955	250.697	169.969	135.181	186.227	172.421	200.452	206.239	219.726	203.953	244.93	197.115	-0.0556259	0.128395	-0.433241	0.664839	0.998966	0.16389	0.164878	0.994009	0.320219	0.471366	-0.350455
XLOC_001012	Hddc3	HD_domain_containing_3	protein_coding	1	142136452	142138737	+	TCONS_00002478;TCONS_00002479	142136452;142136594	142138737	ENSRNOG00000012236	Hddc3	ENSRNOT00000016445	227	299	272	366	389	285	149	187	230	151	243	238	240.263	250.362	264.3	297.648	300.489	277.877	187.523	195.231	239.571	212.683	234.884	225.071	243.825	0.145224	0.100069	1.45125	0.146711	0.998966	-0.326218	0.113469	-2.87495	0.00404086	0.014038	0.215091
XLOC_001013	Blm	Bloom_syndrome,_RecQ_helicase-like	protein_coding	1	142232224	142247217	+	TCONS_00002480	142232224	142247217	ENSRNOG00000011213	Blm	ENSRNOT00000015065	50	38	51	83	83	61	42	31	51	14	25	31	52.9213	31.8186	49.5563	67.4995	64.1146	59.4755	52.8589	32.3646	53.1223	19.719	24.1651	29.3159	44.7443	-0.0723523	0.150769	-0.479887	0.631307	0.998966	-0.599295	0.2716	-2.20653	0.0273467	0.0691868	0.517689
XLOC_001014	AABR07004428.1	?	lincRNA	1	142500591	142511760	+	TCONS_00002481	142500591	142511760	ENSRNOG00000061889	AABR07004428.1	ENSRNOT00000089908	1	2	0	0	0	2	0	0	2	1	1	0	?	?	?	?	?	?	?	?	?	?	?	?	?	?	?	?	?	?	?	?	?	?	?	?
XLOC_001015	Zscan2	zinc_finger_and_SCAN_domain_containing_2	protein_coding	1	142679345	142695475	+	TCONS_00002482	142679345	142695475	ENSRNOG00000022164	Zscan2	ENSRNOT00000034267	26	23	20	36	39	30	14	9	12	9	12	9	27.5191	19.2586	19.4338	29.2769	30.1262	29.2503	17.6196	9.39617	12.4994	12.6765	11.5992	8.51107	18.9306	0.0765996	0.150943	0.507473	0.611823	0.998966	-1.03856	0.289456	-3.58797	0.000333264	0.00162819	0.428197
XLOC_001016	Zfp592	zinc_finger_protein_592	protein_coding	1	142820255	142871072	+	TCONS_00002483;TCONS_00002485;TCONS_00002486	142820255;142834157;142848595	142871072;142870995	ENSRNOG00000060206	Zfp592	ENSRNOT00000091569	1305	1921	1042	1329	1572	1229	948	1122	1347	1021	1570	1585	1381.25	1608.52	1012.5	1080.81	1214.32	1198.29	1193.1	1171.39	1403.05	1438.08	1517.57	1498.89	1309.81	0.0183168	0.116006	0.157895	0.87454	0.998966	0.130343	0.139442	0.934748	0.349918	0.502563	-0.196601
XLOC_001017	NA	Cufflinks_new_gene	NA	1	142827471	142830597	+	TCONS_00002484	142827471	142830597	NA	NA	NA	?	?	?	?	?	?	?	?	?	?	?	?	?	?	?	?	?	?	?	?	?	?	?	?	?	?	?	?	?	?	?	?	?	?	?	?
XLOC_001018	Alpk3	alpha-kinase_3	protein_coding	1	142883040	142931944	+	TCONS_00002487;TCONS_00002488;TCONS_00002489	142883040;142892394	142931940;142931944	ENSRNOG00000011659	Alpk3	ENSRNOT00000015898	271	333	211	184	311	271	127	185	219	134	296	276	286.834	278.832	205.027	149.637	240.237	264.227	159.835	193.143	228.113	188.739	286.114	261.006	228.479	0.034084	0.138821	0.245525	0.80605	0.998966	-0.109712	0.193727	-0.566324	0.571174	0.707335	-0.237993
XLOC_001019	Slc28a1	solute_carrier_family_28_(concentrative_nucleoside_transporter),_member_1	protein_coding	1	142950540	142992615	+	TCONS_00002490;TCONS_00002491;TCONS_00002492	142950540;142951094	142991926;142992615	ENSRNOG00000018940	Slc28a1	ENSRNOT00000025621;ENSRNOT00000077441	6	4	0	2	4	4	0	0	4	0	11	8	6.35056	3.34933	0	1.62649	3.08986	3.90003	0	0	4.16645	0	10.6326	7.5654	3.39006	0.0774627	0.0857938	0.902894	0.366582	0.998966	0.186566	0.574063	0.324992	0.745187	0.838505	-0.169118
XLOC_001020	Pde8a	phosphodiesterase_8A	protein_coding	1	143035602	143160596	+	TCONS_00002493;TCONS_00002494;TCONS_00002495;TCONS_00002496;TCONS_00002497;TCONS_00002498;TCONS_00002499	143035602;143035804;143036067;143036218;143096764;143116888;143116895	143160596;143159433	ENSRNOG00000019005	Pde8a	ENSRNOT00000025797	507	858	671	746	948	607	587	950	811	392	993	844	536.622	718.431	652.005	606.682	732.297	591.83	738.767	991.818	844.749	552.132	959.836	798.149	726.943	-0.0543726	0.12338	-0.440691	0.659436	0.998966	0.341154	0.153802	2.21813	0.0265458	0.0674773	0.0175986
XLOC_001021	Cpeb1	cytoplasmic_polyadenylation_element_binding_protein_1	protein_coding	1	143277951	143281744	+	TCONS_00002500	143277951	143281744	ENSRNOG00000019161	Cpeb1	ENSRNOT00000026009	0	0	0	0	1	0	0	0	0	0	1	1	?	?	?	?	?	?	?	?	?	?	?	?	?	?	?	?	?	?	?	?	?	?	?	?
XLOC_001022	NA	Cufflinks_new_gene	NA	1	143354104	143361933	+	TCONS_00002501	143354104	143361933	NA	NA	NA	?	?	?	?	?	?	?	?	?	?	?	?	?	?	?	?	?	?	?	?	?	?	?	?	?	?	?	?	?	?	?	?	?	?	?	?
XLOC_001023	Whamm	WAS_protein_homolog_associated_with_actin,_golgi_membranes_and_microtubules	protein_coding	1	143401986	143430549	+	TCONS_00002502;TCONS_00002503	143401986	143430356;143430549	ENSRNOG00000028113	Whamm	ENSRNOT00000064667	150	212	130	194	213	117	143	169	201	162	246	290	158.764	177.514	126.32	157.77	164.535	114.076	179.972	176.439	209.364	228.177	237.784	274.246	183.747	0.121241	0.126016	0.962113	0.335993	0.998966	0.520294	0.159463	3.26279	0.00110323	0.00460621	-0.0819952
XLOC_001024	Fam103a1	family_with_sequence_similarity_103,_member_A1	protein_coding	1	143583675	143590168	+	TCONS_00002504;TCONS_00002505;TCONS_00002506	143583675	143589556;143590168	ENSRNOG00000019426	Fam103a1	ENSRNOT00000026385	207	216	310	443	390	251	356	315	178	187	188	81	219.094	180.864	301.225	360.268	301.262	244.727	448.042	328.866	185.407	263.389	181.721	76.5996	257.622	-0.118603	0.150846	-0.786249	0.431722	0.998966	-0.13271	0.292145	-0.454261	0.649641	0.770969	0.371029
XLOC_001025	Tm6sf1	transmembrane_6_superfamily_member_1	protein_coding	1	143661521	143703759	+	TCONS_00002507;TCONS_00002508;TCONS_00002509;TCONS_00002510	143661521;143675687;143675985;143687475	143703759;143702421	ENSRNOG00000019662	Tm6sf1	ENSRNOT00000063873;ENSRNOT00000078500	963	1233	1257	1868	1566	1069	251	425	338	109	477	268	1019.26	1032.43	1221.42	1519.15	1209.68	1042.28	315.895	443.708	352.065	153.526	461.069	253.441	751.994	-0.0400527	0.145366	-0.275529	0.782909	0.998966	-1.76521	0.220587	-8.00236	1.22055e-15	3.53306e-14	0.204479
XLOC_001026	Sh3gl3	SH3-domain_GRB2-like_3	protein_coding	1	144069638	144200506	+	TCONS_00002511;TCONS_00002512;TCONS_00002513;TCONS_00002514;TCONS_00002515;TCONS_00002516;TCONS_00002517	144069638;144070675;144070698;144070701;144070754;144109949;144165355	144200029;144200506;144200397	ENSRNOG00000019776	Sh3gl3	ENSRNOT00000026870;ENSRNOT00000079989	54	48	76	101	46	48	39	50	24	25	16	30	57.155	40.192	73.8486	82.1379	35.5334	46.8004	49.0833	52.2009	24.9987	35.2125	15.4656	28.3702	45.0832	-0.168796	0.150921	-1.11844	0.263377	0.998966	-0.683417	0.288035	-2.37268	0.0176594	0.0481523	-0.0545967
XLOC_001027	Adamtsl3	ADAMTS-like_3	protein_coding	1	144238952	144561247	+	TCONS_00002518;TCONS_00002519;TCONS_00002520;TCONS_00002521;TCONS_00002522	144238952;144238975;144239020	144561247	ENSRNOG00000010840	Adamtsl3	ENSRNOT00000032106	360	414	539	509	384	284	193	329	237	68	253	266	381.034	346.656	523.742	413.943	296.627	276.902	242.899	343.482	246.862	95.778	244.55	251.549	305.335	-0.265013	0.144639	-1.83224	0.0669154	0.998966	-0.631189	0.216917	-2.90982	0.00361638	0.0127665	-0.341115
XLOC_001028	Eftud1	elongation_factor_Tu_GTP_binding_domain_containing_1	protein_coding	1	144601410	144741032	+	TCONS_00002523;TCONS_00002524;TCONS_00002525;TCONS_00002526	144601410;144625083	144740735;144741032	ENSRNOG00000032723	Eftud1	ENSRNOT00000047408	195	301	294	291	313	278	202	291	196	115	283	254	206.393	252.037	285.677	236.655	241.782	271.052	254.226	303.809	204.156	161.977	273.548	240.201	244.293	-0.0601877	0.126898	-0.474301	0.635285	0.998966	-0.0526624	0.161446	-0.326193	0.744278	0.838216	0.00889624
XLOC_001029	Mex3b	mex-3_RNA_binding_family_member_B	protein_coding	1	144829506	144835747	+	TCONS_00002527;TCONS_00002528	144829506;144831523	144835747	ENSRNOG00000025142	Mex3b	ENSRNOT00000039748	151	278	224	319	315	200	33	45	46	19	74	55	159.822	232.778	217.659	259.426	243.327	195.002	41.532	46.9808	47.9142	26.7615	71.5286	52.0121	132.895	0.124307	0.13974	0.889561	0.373702	0.998966	-2.10997	0.198942	-10.6059	2.79698e-26	1.82779e-24	0.192749
XLOC_001030	AABR07004482.1	?	lincRNA	1	144847336	144848188	+	TCONS_00002529	144847336	144848188	ENSRNOG00000054650	AABR07004482.1	ENSRNOT00000082947	0	0	0	0	0	0	0	0	0	0	0	0	?	?	?	?	?	?	?	?	?	?	?	?	?	?	?	?	?	?	?	?	?	?	?	?
XLOC_001031	Tmc3	transmembrane_channel-like_3	protein_coding	1	145715969	145760623	+	TCONS_00002530	145715969	145760623	ENSRNOG00000025088	Tmc3	ENSRNOT00000037996	0	0	0	0	0	0	0	1	0	0	0	0	?	?	?	?	?	?	?	?	?	?	?	?	?	?	?	?	?	?	?	?	?	?	?	?
XLOC_001032	Stard5	StAR-related_lipid_transfer_(START)_domain_containing_5	protein_coding	1	145770135	145781630	+	TCONS_00002531;TCONS_00002532;TCONS_00002533	145770135	145780001;145781630	ENSRNOG00000025052	Stard5	ENSRNOT00000015320	206	244	232	277	266	209	259	280	287	220	350	393	218.036	204.309	225.433	225.269	205.476	203.777	325.963	292.325	298.943	309.87	338.311	371.65	268.28	0.0586368	0.098555	0.594965	0.551867	0.998966	0.590232	0.111152	5.31012	1.09553e-07	1.12904e-06	-0.0283162
XLOC_001033	Mesdc2	mesoderm_development_candidate_2	protein_coding	1	146030043	146043155	+	TCONS_00002534;TCONS_00002535	146030043;146037426	146043155;146043097	ENSRNOG00000012366	Mesdc2	ENSRNOT00000055583	597	733	754	818	1100	865	535	696	646	398	760	799	631.881	613.765	732.656	665.236	849.712	843.382	673.322	726.637	672.882	560.583	734.618	755.594	705.022	0.102909	0.107828	0.954381	0.339891	0.998966	-0.0662118	0.125397	-0.528019	0.597486	0.729294	0.253458
XLOC_001034	NA	Cufflinks_new_gene	NA	1	146659293	146706933	+	TCONS_00002536;TCONS_00002537;TCONS_00002538;TCONS_00002539;TCONS_00002540;TCONS_00002541;TCONS_00002542;TCONS_00002543;TCONS_00002544;TCONS_00002545;TCONS_00002546	146659293;146659343;146659354;146659390;146659627;146661570;146664654;146697707;146702019	146706933	NA	NA	NA	?	?	?	?	?	?	?	?	?	?	?	?	?	?	?	?	?	?	?	?	?	?	?	?	?	?	?	?	?	?	?	?	?	?	?	?
XLOC_001035	NA	Cufflinks_new_gene	NA	1	146707231	146708010	+	TCONS_00002547	146707231	146708010	NA	NA	NA	?	?	?	?	?	?	?	?	?	?	?	?	?	?	?	?	?	?	?	?	?	?	?	?	?	?	?	?	?	?	?	?	?	?	?	?
XLOC_001036	Fah	fumarylacetoacetate_hydrolase	protein_coding	1	146708069	146722142	+	TCONS_00002548	146708069	146722142	ENSRNOG00000013223	Fah	ENSRNOT00000068167	2	1	1	1	3	4	2	1	0	0	1	3	2.11685	0.837333	0.971692	0.813247	2.3174	3.90003	2.51709	1.04402	0	0	0.966602	2.83702	1.52677	0.0476299	0.0830567	0.573463	0.566331	0.998966	-0.302986	0.578163	-0.52405	0.600244	0.731573	0.846535
XLOC_001037	LOC100366231	X-linked_lymphocyte-regulated_5C-like	protein_coding	1	146976975	146989858	+	TCONS_00002549	146976975	146989858	ENSRNOG00000050177	LOC100366231	ENSRNOT00000071895	0	0	0	0	0	0	0	0	0	0	0	0	?	?	?	?	?	?	?	?	?	?	?	?	?	?	?	?	?	?	?	?	?	?	?	?
XLOC_001038	Xlr3a	X-linked_lymphocyte-regulated_3A	protein_coding	1	147003850	147011657	+	TCONS_00002550	147003850	147011657	ENSRNOG00000047630	Xlr3a	ENSRNOT00000074398	0	0	0	0	0	0	0	0	0	0	0	0	?	?	?	?	?	?	?	?	?	?	?	?	?	?	?	?	?	?	?	?	?	?	?	?
XLOC_001039	F8a1	coagulation_factor_VIII-associated_1	protein_coding	1	147021352	147023897	+	TCONS_00002551;TCONS_00002552	147021352;147021436	147023897;147022950	ENSRNOG00000037327	F8a1	ENSRNOT00000042490	276	411	203	252	340	265	165	202	247	179	371	439	292.126	344.144	197.254	204.938	262.638	258.377	207.66	210.892	257.279	252.121	358.609	415.151	271.766	0.135979	0.140674	0.966626	0.333731	0.998966	0.107254	0.200227	0.53566	0.592194	0.724833	-0.200691
XLOC_001040	LOC690082	similar_to_melanoma_ubiquitous_mutated_protein	protein_coding	1	147080783	147082945	+	TCONS_00002553	147080783	147082945	ENSRNOG00000046157	LOC690082	ENSRNOT00000065898	0	0	0	0	0	0	0	0	0	0	0	0	?	?	?	?	?	?	?	?	?	?	?	?	?	?	?	?	?	?	?	?	?	?	?	?
XLOC_001041	Cyp2c7	cytochrome_P450,_family_2,_subfamily_c,_polypeptide_7	protein_coding	1	147576725	147596913	+	TCONS_00002554	147576725	147596913	ENSRNOG00000046080	Cyp2c7	ENSRNOT00000030039	0	0	0	0	0	0	1	0	0	0	0	0	?	?	?	?	?	?	?	?	?	?	?	?	?	?	?	?	?	?	?	?	?	?	?	?
XLOC_001042	AABR07004572.1	?	lincRNA	1	147696656	147700221	+	TCONS_00002555	147696656	147700221	ENSRNOG00000054930	AABR07004572.1	ENSRNOT00000084334	2	3	9	3	9	13	7	4	5	6	8	9	2.11685	2.512	8.74523	2.43974	6.95219	12.6751	8.80982	4.17607	5.20807	8.451	7.73282	8.51107	6.5275	0.136275	0.128684	1.05899	0.289603	0.998966	0.231823	0.444427	0.521622	0.601934	0.732907	0.708104
XLOC_001043	Cyp2c6v1	cytochrome_P450,_family_2,_subfamily_C,_polypeptide_6,_variant_1	protein_coding	1	147713898	147888007	+	TCONS_00002556;TCONS_00002557	147713898;147713901	147888007;147814392	ENSRNOG00000024016	Cyp2c6v1	ENSRNOT00000074103;ENSRNOT00000054742	0	0	0	0	0	1	0	3	0	26	3	0	0	0	0	0	0	0.975008	0	3.13206	0	36.621	2.89981	0	3.63566	0.0395146	0.0376869	1.0485	NA	NA	0.644296	0.462258	1.3938	NA	NA	0.797931
XLOC_001044	LOC100361547	Cytochrome_P450,_family_2,_subfamily_c,_polypeptide_7-like	protein_coding	1	148240504	148287217	+	TCONS_00002558	148240504	148287217	ENSRNOG00000054181	LOC100361547	ENSRNOT00000085373	0	0	0	0	0	0	0	0	0	0	0	0	?	?	?	?	?	?	?	?	?	?	?	?	?	?	?	?	?	?	?	?	?	?	?	?
XLOC_001045	NA	Cufflinks_new_gene	NA	1	148414155	148416002	+	TCONS_00002559	148414155	148416002	NA	NA	NA	?	?	?	?	?	?	?	?	?	?	?	?	?	?	?	?	?	?	?	?	?	?	?	?	?	?	?	?	?	?	?	?	?	?	?	?
XLOC_001046	NA	Cufflinks_new_gene	NA	1	148443585	148456295	+	TCONS_00002560;TCONS_00002561;TCONS_00002562	148443585;148449607;148449669	148456295	NA	NA	NA	?	?	?	?	?	?	?	?	?	?	?	?	?	?	?	?	?	?	?	?	?	?	?	?	?	?	?	?	?	?	?	?	?	?	?	?
XLOC_001047	NA	Cufflinks_new_gene	NA	1	148458516	148459338	+	TCONS_00002563	148458516	148459338	NA	NA	NA	?	?	?	?	?	?	?	?	?	?	?	?	?	?	?	?	?	?	?	?	?	?	?	?	?	?	?	?	?	?	?	?	?	?	?	?
XLOC_001048	Olr227	olfactory_receptor_227	protein_coding	1	148862493	148863446	+	TCONS_00002564	148862493	148863446	ENSRNOG00000049285	Olr227	ENSRNOT00000073451	0	0	0	0	0	0	0	0	0	0	0	0	?	?	?	?	?	?	?	?	?	?	?	?	?	?	?	?	?	?	?	?	?	?	?	?
XLOC_001049	AC126701.1	?	pseudogene	1	149717775	149718702	+	TCONS_00002565	149717775	149718702	ENSRNOG00000013739	AC126701.1	ENSRNOT00000071448	0	0	0	0	0	0	0	0	0	0	0	0	?	?	?	?	?	?	?	?	?	?	?	?	?	?	?	?	?	?	?	?	?	?	?	?
XLOC_001050	AABR07004681.1	?	pseudogene	1	149901165	149902095	+	TCONS_00002566	149901165	149902095	ENSRNOG00000013711	AABR07004681.1	ENSRNOT00000036482	0	0	0	0	0	0	0	0	0	0	0	0	?	?	?	?	?	?	?	?	?	?	?	?	?	?	?	?	?	?	?	?	?	?	?	?
XLOC_001051	LOC100911035	olfactory_receptor_14C36-like	protein_coding	1	149963547	149964539	+	TCONS_00002567	149963547	149964539	ENSRNOG00000045648	LOC100911035	ENSRNOT00000042245	0	0	0	0	0	0	0	0	0	0	0	0	?	?	?	?	?	?	?	?	?	?	?	?	?	?	?	?	?	?	?	?	?	?	?	?
XLOC_001052	Olr23	olfactory_receptor_23	protein_coding	1	150067242	150068237	+	TCONS_00002568	150067242	150068237	ENSRNOG00000046392	Olr23	ENSRNOT00000073824	0	0	0	0	0	0	0	0	0	0	0	0	?	?	?	?	?	?	?	?	?	?	?	?	?	?	?	?	?	?	?	?	?	?	?	?
XLOC_001053	Olr25	olfactory_receptor_25	protein_coding	1	150130084	150131076	+	TCONS_00002569	150130084	150131076	ENSRNOG00000046609	Olr25	ENSRNOT00000041243	0	0	0	0	0	0	0	0	1	0	0	0	?	?	?	?	?	?	?	?	?	?	?	?	?	?	?	?	?	?	?	?	?	?	?	?
XLOC_001054	Olr30	olfactory_receptor_30	protein_coding	1	150225373	150226302	+	TCONS_00002570	150225373	150226302	ENSRNOG00000029233	Olr30	ENSRNOT00000051266	0	0	0	0	0	0	0	0	0	0	0	0	?	?	?	?	?	?	?	?	?	?	?	?	?	?	?	?	?	?	?	?	?	?	?	?
XLOC_001055	Olr34	olfactory_receptor_34	protein_coding	1	150310319	150311257	+	TCONS_00002571	150310319	150311257	ENSRNOG00000030554	Olr34	ENSRNOT00000042081	0	0	0	0	0	0	0	0	0	0	0	0	?	?	?	?	?	?	?	?	?	?	?	?	?	?	?	?	?	?	?	?	?	?	?	?
XLOC_001056	LOC103693501	vomeronasal_type-2_receptor_116-like	protein_coding	1	150478940	150610062	+	TCONS_00002572;TCONS_00002573;TCONS_00002574;TCONS_00002575	150478940;150492239;150492248	150523017;150523035;150610062	ENSRNOG00000033507	LOC103693501	ENSRNOT00000085371;ENSRNOT00000048404;ENSRNOT00000047771	0	0	0	0	0	0	0	0	0	0	2	0	?	?	?	?	?	?	?	?	?	?	?	?	?	?	?	?	?	?	?	?	?	?	?	?
XLOC_001057	Nox4	NADPH_oxidase_4	protein_coding	1	150797084	150976332	+	TCONS_00002576;TCONS_00002577;TCONS_00002578;TCONS_00002579;TCONS_00002580	150797084;150957050	150976194;150976332	ENSRNOG00000013925	Nox4	ENSRNOT00000018990	396	722	618	865	609	472	75	159	99	49	114	78	419.137	604.554	600.506	703.459	470.432	460.204	94.391	165.999	103.12	69.0165	110.193	73.7626	322.898	-0.154562	0.141635	-1.09127	0.275154	0.998966	-2.33496	0.204321	-11.4279	3.03359e-30	2.65663e-28	0.00851409
XLOC_001058	Grm5;AABR07004703.1	glutamate_receptor,_metabotropic_5	protein_coding;lincRNA	1	151207788	151787570	+	TCONS_00002581;TCONS_00002582;TCONS_00002583;TCONS_00002584;TCONS_00002585;TCONS_00002586;TCONS_00002587;TCONS_00002588;TCONS_00002589;TCONS_00002590;TCONS_00002591	151207788;151207853;151208083;151210180;151210265;151210284;151210290;151210293;151439409	151787570;151769865;151216454;151474254;151783256;151783392	ENSRNOG00000016429;ENSRNOG00000051996	Grm5;AABR07004703.1	ENSRNOT00000022060;ENSRNOT00000085870;ENSRNOT00000050639	5	6	11	10	4	1	1	1	3	0	2	6	5.29213	5.024	10.6886	8.13247	3.08986	0.975008	1.25855	1.04402	3.12484	0	1.9332	5.67405	3.85306	-0.0393261	0.105711	-0.372017	0.70988	0.998966	-0.90612	0.53019	-1.70905	0.0874422	0.174918	-0.765794
XLOC_001059	Ctsc	cathepsin_C	protein_coding	1	151918532	151950942	+	TCONS_00002592;TCONS_00002593	151918532;151918571	151950942;151949983	ENSRNOG00000016496	Ctsc	ENSRNOT00000022342	1990	2895	2771	3671	2340	1697	2059	2711	1572	1111	1879	1509	2106.27	2424.08	2692.56	2985.43	1807.57	1654.59	2591.35	2830.33	1637.42	1564.84	1816.25	1427.02	2128.14	-0.257635	0.135475	-1.90172	0.0572077	0.998966	-0.215748	0.183282	-1.17714	0.239141	0.379441	-0.163727
XLOC_001060	Rab38	RAB38,_member_RAS_oncogene_family	protein_coding	1	152072665	152153449	+	TCONS_00002594	152072665	152153449	ENSRNOG00000016769	Rab38	ENSRNOT00000022538	412	531	515	705	547	494	172	311	311	149	359	318	436.072	444.624	500.421	573.339	422.539	481.654	216.47	324.69	323.942	209.866	347.01	300.724	381.779	0.0353408	0.125189	0.282299	0.777714	0.998966	-0.712954	0.157702	-4.52089	6.15809e-06	4.61109e-05	0.0972981
XLOC_001061	AABR07004733.1	?	lincRNA	1	153456407	153457441	+	TCONS_00002595	153456407	153457441	ENSRNOG00000056844	AABR07004733.1	ENSRNOT00000080895	0	0	0	0	0	0	0	0	0	0	0	0	?	?	?	?	?	?	?	?	?	?	?	?	?	?	?	?	?	?	?	?	?	?	?	?
XLOC_001062	Fzd4	frizzled_class_receptor_4	protein_coding	1	153589471	153598375	+	TCONS_00002596	153589471	153598375	ENSRNOG00000016848	Fzd4	ENSRNOT00000023205	2913	3183	2872	2905	2989	2179	1761	3210	1874	1668	3091	3127	3083.2	2665.23	2790.7	2362.48	2308.9	2124.54	2216.3	3351.3	1951.98	2349.38	2987.77	2957.12	2595.74	-0.0735774	0.124154	-0.592632	0.553428	0.998966	0.0497038	0.15543	0.319782	0.749133	0.841026	-0.329259
XLOC_001063	Me3	malic_enzyme_3,_NADP(+)-dependent,_mitochondrial	protein_coding	1	153861456	154060050	+	TCONS_00002597;TCONS_00002598;TCONS_00002599;TCONS_00002600;TCONS_00002601;TCONS_00002602	153861456;153861459;153861569;153861948;154055158	154060050;154056587;154056654	ENSRNOG00000017311	Me3	ENSRNOT00000023329;ENSRNOT00000087067	34	54	50	47	75	55	14	29	26	27	36	44	35.9865	45.216	48.5846	38.2226	57.9349	53.6255	17.6196	30.2765	27.082	38.0295	34.7977	41.6097	39.0821	0.239692	0.145447	1.64797	0.0993579	0.998966	-0.545356	0.221844	-2.45829	0.01396	0.0396963	0.20308
XLOC_001064	NA	Cufflinks_new_gene	NA	1	154122568	154123713	+	TCONS_00002603	154122568	154123713	NA	NA	NA	?	?	?	?	?	?	?	?	?	?	?	?	?	?	?	?	?	?	?	?	?	?	?	?	?	?	?	?	?	?	?	?	?	?	?	?
XLOC_001065	LOC102549852	ferritin_light_chain_1-like	protein_coding	1	154131926	154132330	+	TCONS_00002604	154131926	154132330	ENSRNOG00000022941	LOC102549852	ENSRNOT00000035257	1	1	0	0	3	1	1	0	1	1	1	1	1.05843	0.837333	0	0	2.3174	0.975008	1.25855	0	1.04161	1.4085	0.966602	0.945674	0.900758	0.0356604	0.0681357	0.523373	0.600715	0.998966	0.0328826	0.582363	0.056464	0.954972	0.974056	0.811296
XLOC_001066	Picalm	phosphatidylinositol_binding_clathrin_assembly_protein	protein_coding	1	154376989	154460412	+	TCONS_00002605;TCONS_00002606;TCONS_00002607;TCONS_00002608;TCONS_00002609;TCONS_00002610;TCONS_00002611;TCONS_00002612;TCONS_00002613;TCONS_00002614;TCONS_00002615;TCONS_00002616;TCONS_00002617;TCONS_00002618;TCONS_00002619	154376989;154377197;154377200;154377234;154377257;154377275;154377447;154377465;154377529;154438511	154460412;154457287;154457290;154447619;154457089	ENSRNOG00000018322	Picalm	ENSRNOT00000084268;ENSRNOT00000025415;ENSRNOT00000091470;ENSRNOT00000092086	2552	3654	3368	4062	4070	2631	2900	3938	3126	1919	3451	3821	2701.1	3059.61	3272.66	3303.41	3143.93	2565.25	3649.78	4111.34	3256.08	2702.91	3335.74	3613.42	3226.27	-0.0829518	0.105699	-0.784792	0.432576	0.998966	0.191092	0.121984	1.56654	0.117223	0.219533	-0.00321889
XLOC_001067	Sytl2	synaptotagmin-like_2	protein_coding	1	154536586	154599684	+	TCONS_00002620;TCONS_00002621;TCONS_00002622;TCONS_00002623;TCONS_00002624;TCONS_00002625;TCONS_00002626;TCONS_00002627;TCONS_00002628;TCONS_00002629;TCONS_00002630;TCONS_00002631;TCONS_00002632	154536586;154536588;154536591;154536595;154536638;154558296;154567169;154570428;154574562;154574579;154574581;154574738;154579949	154599684;154599430	ENSRNOG00000030776	Sytl2	ENSRNOT00000045048	209	310	292	409	279	315	81	94	68	68	95	109	221.211	259.573	283.734	332.618	215.518	307.128	101.942	98.1377	70.8297	95.778	91.8272	103.079	181.781	0.105536	0.125862	0.838506	0.401747	0.998966	-1.49921	0.160019	-9.36894	7.32676e-21	3.30029e-19	0.160082
XLOC_001068	LOC100911776	coiled-coil_domain-containing_protein_89-like	protein_coding	1	154606490	154607602	+	TCONS_00002633	154606490	154607602	ENSRNOG00000022766	LOC100911776	ENSRNOT00000024095	0	0	0	0	0	0	0	0	0	0	0	0	?	?	?	?	?	?	?	?	?	?	?	?	?	?	?	?	?	?	?	?	?	?	?	?
XLOC_001069	NA	Cufflinks_new_gene	NA	1	154682376	154683293	+	TCONS_00002634	154682376	154683293	NA	NA	NA	?	?	?	?	?	?	?	?	?	?	?	?	?	?	?	?	?	?	?	?	?	?	?	?	?	?	?	?	?	?	?	?	?	?	?	?
XLOC_001070	AABR07004761.1	?	lincRNA	1	154822669	154830055	+	TCONS_00002635	154822669	154830055	ENSRNOG00000054312	AABR07004761.1	ENSRNOT00000088739	0	0	0	0	0	0	0	0	0	0	0	0	?	?	?	?	?	?	?	?	?	?	?	?	?	?	?	?	?	?	?	?	?	?	?	?
XLOC_001071	NA	Cufflinks_new_gene	NA	1	154852971	154968532	+	TCONS_00002636;TCONS_00002637	154852971;154943318	154968532	NA	NA	NA	?	?	?	?	?	?	?	?	?	?	?	?	?	?	?	?	?	?	?	?	?	?	?	?	?	?	?	?	?	?	?	?	?	?	?	?
XLOC_001072	NA	Cufflinks_new_gene	NA	1	154969819	154970842	+	TCONS_00002638	154969819	154970842	NA	NA	NA	?	?	?	?	?	?	?	?	?	?	?	?	?	?	?	?	?	?	?	?	?	?	?	?	?	?	?	?	?	?	?	?	?	?	?	?
XLOC_001073	NA	Cufflinks_new_gene	NA	1	154973260	154974644	+	TCONS_00002639	154973260	154974644	NA	NA	NA	?	?	?	?	?	?	?	?	?	?	?	?	?	?	?	?	?	?	?	?	?	?	?	?	?	?	?	?	?	?	?	?	?	?	?	?
XLOC_001074	NA	Cufflinks_new_gene	NA	1	154974726	154977651	+	TCONS_00002640	154974726	154977651	NA	NA	NA	?	?	?	?	?	?	?	?	?	?	?	?	?	?	?	?	?	?	?	?	?	?	?	?	?	?	?	?	?	?	?	?	?	?	?	?
XLOC_001075	NA	Cufflinks_new_gene	NA	1	154978676	154980004	+	TCONS_00002641	154978676	154980004	NA	NA	NA	?	?	?	?	?	?	?	?	?	?	?	?	?	?	?	?	?	?	?	?	?	?	?	?	?	?	?	?	?	?	?	?	?	?	?	?
XLOC_001076	NA	Cufflinks_new_gene	NA	1	154981403	154982857	+	TCONS_00002642	154981403	154982857	NA	NA	NA	?	?	?	?	?	?	?	?	?	?	?	?	?	?	?	?	?	?	?	?	?	?	?	?	?	?	?	?	?	?	?	?	?	?	?	?
XLOC_001077	NA	Cufflinks_new_gene	NA	1	154988996	154990774	+	TCONS_00002643	154988996	154990774	NA	NA	NA	?	?	?	?	?	?	?	?	?	?	?	?	?	?	?	?	?	?	?	?	?	?	?	?	?	?	?	?	?	?	?	?	?	?	?	?
XLOC_001078	NA	Cufflinks_new_gene	NA	1	154992670	154993730	+	TCONS_00002644	154992670	154993730	NA	NA	NA	?	?	?	?	?	?	?	?	?	?	?	?	?	?	?	?	?	?	?	?	?	?	?	?	?	?	?	?	?	?	?	?	?	?	?	?
XLOC_001079	NA	Cufflinks_new_gene	NA	1	154995049	154999110	+	TCONS_00002645	154995049	154999110	NA	NA	NA	?	?	?	?	?	?	?	?	?	?	?	?	?	?	?	?	?	?	?	?	?	?	?	?	?	?	?	?	?	?	?	?	?	?	?	?
XLOC_001080	NA	Cufflinks_new_gene	NA	1	155001790	155003053	+	TCONS_00002646	155001790	155003053	NA	NA	NA	?	?	?	?	?	?	?	?	?	?	?	?	?	?	?	?	?	?	?	?	?	?	?	?	?	?	?	?	?	?	?	?	?	?	?	?
XLOC_001081	NA	Cufflinks_new_gene	NA	1	155004958	155007209	+	TCONS_00002647	155004958	155007209	NA	NA	NA	?	?	?	?	?	?	?	?	?	?	?	?	?	?	?	?	?	?	?	?	?	?	?	?	?	?	?	?	?	?	?	?	?	?	?	?
XLOC_001082	NA	Cufflinks_new_gene	NA	1	155007379	155009410	+	TCONS_00002648	155007379	155009410	NA	NA	NA	?	?	?	?	?	?	?	?	?	?	?	?	?	?	?	?	?	?	?	?	?	?	?	?	?	?	?	?	?	?	?	?	?	?	?	?
XLOC_001083	NA	Cufflinks_new_gene	NA	1	155012921	155015032	+	TCONS_00002649	155012921	155015032	NA	NA	NA	?	?	?	?	?	?	?	?	?	?	?	?	?	?	?	?	?	?	?	?	?	?	?	?	?	?	?	?	?	?	?	?	?	?	?	?
XLOC_001084	NA	Cufflinks_new_gene	NA	1	155019815	155021165	+	TCONS_00002650	155019815	155021165	NA	NA	NA	?	?	?	?	?	?	?	?	?	?	?	?	?	?	?	?	?	?	?	?	?	?	?	?	?	?	?	?	?	?	?	?	?	?	?	?
XLOC_001085	NA	Cufflinks_new_gene	NA	1	155021603	155023272	+	TCONS_00002651	155021603	155023272	NA	NA	NA	?	?	?	?	?	?	?	?	?	?	?	?	?	?	?	?	?	?	?	?	?	?	?	?	?	?	?	?	?	?	?	?	?	?	?	?
XLOC_001086	NA	Cufflinks_new_gene	NA	1	155025801	155027649	+	TCONS_00002652	155025801	155027649	NA	NA	NA	?	?	?	?	?	?	?	?	?	?	?	?	?	?	?	?	?	?	?	?	?	?	?	?	?	?	?	?	?	?	?	?	?	?	?	?
XLOC_001087	NA	Cufflinks_new_gene	NA	1	155028160	155031471	+	TCONS_00002653	155028160	155031471	NA	NA	NA	?	?	?	?	?	?	?	?	?	?	?	?	?	?	?	?	?	?	?	?	?	?	?	?	?	?	?	?	?	?	?	?	?	?	?	?
XLOC_001088	NA	Cufflinks_new_gene	NA	1	155031795	155035761	+	TCONS_00002654	155031795	155035761	NA	NA	NA	?	?	?	?	?	?	?	?	?	?	?	?	?	?	?	?	?	?	?	?	?	?	?	?	?	?	?	?	?	?	?	?	?	?	?	?
XLOC_001089	NA	Cufflinks_new_gene	NA	1	155035898	155037112	+	TCONS_00002655	155035898	155037112	NA	NA	NA	?	?	?	?	?	?	?	?	?	?	?	?	?	?	?	?	?	?	?	?	?	?	?	?	?	?	?	?	?	?	?	?	?	?	?	?
XLOC_001090	NA	Cufflinks_new_gene	NA	1	155056908	155060333	+	TCONS_00002656	155056908	155060333	NA	NA	NA	?	?	?	?	?	?	?	?	?	?	?	?	?	?	?	?	?	?	?	?	?	?	?	?	?	?	?	?	?	?	?	?	?	?	?	?
XLOC_001091	NA	Cufflinks_new_gene	NA	1	155065118	155066502	+	TCONS_00002657	155065118	155066502	NA	NA	NA	?	?	?	?	?	?	?	?	?	?	?	?	?	?	?	?	?	?	?	?	?	?	?	?	?	?	?	?	?	?	?	?	?	?	?	?
XLOC_001092	NA	Cufflinks_new_gene	NA	1	155069642	155070793	+	TCONS_00002658	155069642	155070793	NA	NA	NA	?	?	?	?	?	?	?	?	?	?	?	?	?	?	?	?	?	?	?	?	?	?	?	?	?	?	?	?	?	?	?	?	?	?	?	?
XLOC_001093	NA	Cufflinks_new_gene	NA	1	155070893	155073170	+	TCONS_00002659	155070893	155073170	NA	NA	NA	?	?	?	?	?	?	?	?	?	?	?	?	?	?	?	?	?	?	?	?	?	?	?	?	?	?	?	?	?	?	?	?	?	?	?	?
XLOC_001094	NA	Cufflinks_new_gene	NA	1	155073740	155076344	+	TCONS_00002660	155073740	155076344	NA	NA	NA	?	?	?	?	?	?	?	?	?	?	?	?	?	?	?	?	?	?	?	?	?	?	?	?	?	?	?	?	?	?	?	?	?	?	?	?
XLOC_001095	NA	Cufflinks_new_gene	NA	1	155076403	155079297	+	TCONS_00002661	155076403	155079297	NA	NA	NA	?	?	?	?	?	?	?	?	?	?	?	?	?	?	?	?	?	?	?	?	?	?	?	?	?	?	?	?	?	?	?	?	?	?	?	?
XLOC_001096	NA	Cufflinks_new_gene	NA	1	155079389	155082622	+	TCONS_00002662	155079389	155082622	NA	NA	NA	?	?	?	?	?	?	?	?	?	?	?	?	?	?	?	?	?	?	?	?	?	?	?	?	?	?	?	?	?	?	?	?	?	?	?	?
XLOC_001097	NA	Cufflinks_new_gene	NA	1	155085028	155086130	+	TCONS_00002663	155085028	155086130	NA	NA	NA	?	?	?	?	?	?	?	?	?	?	?	?	?	?	?	?	?	?	?	?	?	?	?	?	?	?	?	?	?	?	?	?	?	?	?	?
XLOC_001098	NA	Cufflinks_new_gene	NA	1	155089543	155090839	+	TCONS_00002664	155089543	155090839	NA	NA	NA	?	?	?	?	?	?	?	?	?	?	?	?	?	?	?	?	?	?	?	?	?	?	?	?	?	?	?	?	?	?	?	?	?	?	?	?
XLOC_001099	NA	Cufflinks_new_gene	NA	1	155091334	155093125	+	TCONS_00002665	155091334	155093125	NA	NA	NA	?	?	?	?	?	?	?	?	?	?	?	?	?	?	?	?	?	?	?	?	?	?	?	?	?	?	?	?	?	?	?	?	?	?	?	?
XLOC_001100	NA	Cufflinks_new_gene	NA	1	155096810	155098934	+	TCONS_00002666	155096810	155098934	NA	NA	NA	?	?	?	?	?	?	?	?	?	?	?	?	?	?	?	?	?	?	?	?	?	?	?	?	?	?	?	?	?	?	?	?	?	?	?	?
XLOC_001101	NA	Cufflinks_new_gene	NA	1	155101625	155103173	+	TCONS_00002667	155101625	155103173	NA	NA	NA	?	?	?	?	?	?	?	?	?	?	?	?	?	?	?	?	?	?	?	?	?	?	?	?	?	?	?	?	?	?	?	?	?	?	?	?
XLOC_001102	NA	Cufflinks_new_gene	NA	1	155103321	155105110	+	TCONS_00002668	155103321	155105110	NA	NA	NA	?	?	?	?	?	?	?	?	?	?	?	?	?	?	?	?	?	?	?	?	?	?	?	?	?	?	?	?	?	?	?	?	?	?	?	?
XLOC_001103	NA	Cufflinks_new_gene	NA	1	155107170	155108363	+	TCONS_00002669	155107170	155108363	NA	NA	NA	?	?	?	?	?	?	?	?	?	?	?	?	?	?	?	?	?	?	?	?	?	?	?	?	?	?	?	?	?	?	?	?	?	?	?	?
XLOC_001104	NA	Cufflinks_new_gene	NA	1	155109583	155110764	+	TCONS_00002670	155109583	155110764	NA	NA	NA	?	?	?	?	?	?	?	?	?	?	?	?	?	?	?	?	?	?	?	?	?	?	?	?	?	?	?	?	?	?	?	?	?	?	?	?
XLOC_001105	NA	Cufflinks_new_gene	NA	1	155114070	155115334	+	TCONS_00002671	155114070	155115334	NA	NA	NA	?	?	?	?	?	?	?	?	?	?	?	?	?	?	?	?	?	?	?	?	?	?	?	?	?	?	?	?	?	?	?	?	?	?	?	?
XLOC_001106	NA	Cufflinks_new_gene	NA	1	155116505	155118512	+	TCONS_00002672	155116505	155118512	NA	NA	NA	?	?	?	?	?	?	?	?	?	?	?	?	?	?	?	?	?	?	?	?	?	?	?	?	?	?	?	?	?	?	?	?	?	?	?	?
XLOC_001107	NA	Cufflinks_new_gene	NA	1	155120705	155123416	+	TCONS_00002673	155120705	155123416	NA	NA	NA	?	?	?	?	?	?	?	?	?	?	?	?	?	?	?	?	?	?	?	?	?	?	?	?	?	?	?	?	?	?	?	?	?	?	?	?
XLOC_001108	NA	Cufflinks_new_gene	NA	1	155127074	155129455	+	TCONS_00002674	155127074	155129455	NA	NA	NA	?	?	?	?	?	?	?	?	?	?	?	?	?	?	?	?	?	?	?	?	?	?	?	?	?	?	?	?	?	?	?	?	?	?	?	?
XLOC_001109	NA	Cufflinks_new_gene	NA	1	155129560	155132247	+	TCONS_00002675	155129560	155132247	NA	NA	NA	?	?	?	?	?	?	?	?	?	?	?	?	?	?	?	?	?	?	?	?	?	?	?	?	?	?	?	?	?	?	?	?	?	?	?	?
XLOC_001110	NA	Cufflinks_new_gene	NA	1	155133748	155134979	+	TCONS_00002676	155133748	155134979	NA	NA	NA	?	?	?	?	?	?	?	?	?	?	?	?	?	?	?	?	?	?	?	?	?	?	?	?	?	?	?	?	?	?	?	?	?	?	?	?
XLOC_001111	NA	Cufflinks_new_gene	NA	1	155138381	155140701	+	TCONS_00002677	155138381	155140701	NA	NA	NA	?	?	?	?	?	?	?	?	?	?	?	?	?	?	?	?	?	?	?	?	?	?	?	?	?	?	?	?	?	?	?	?	?	?	?	?
XLOC_001112	NA	Cufflinks_new_gene	NA	1	155147305	155151181	+	TCONS_00002678	155147305	155151181	NA	NA	NA	?	?	?	?	?	?	?	?	?	?	?	?	?	?	?	?	?	?	?	?	?	?	?	?	?	?	?	?	?	?	?	?	?	?	?	?
XLOC_001113	NA	Cufflinks_new_gene	NA	1	155151520	155159800	+	TCONS_00002679	155151520	155159800	NA	NA	NA	?	?	?	?	?	?	?	?	?	?	?	?	?	?	?	?	?	?	?	?	?	?	?	?	?	?	?	?	?	?	?	?	?	?	?	?
XLOC_001114	NA	Cufflinks_new_gene	NA	1	155160086	155165996	+	TCONS_00002680	155160086	155165996	NA	NA	NA	?	?	?	?	?	?	?	?	?	?	?	?	?	?	?	?	?	?	?	?	?	?	?	?	?	?	?	?	?	?	?	?	?	?	?	?
XLOC_001115	NA	Cufflinks_new_gene	NA	1	155166070	155170037	+	TCONS_00002681	155166070	155170037	NA	NA	NA	?	?	?	?	?	?	?	?	?	?	?	?	?	?	?	?	?	?	?	?	?	?	?	?	?	?	?	?	?	?	?	?	?	?	?	?
XLOC_001116	NA	Cufflinks_new_gene	NA	1	155170133	155174609	+	TCONS_00002682	155170133	155174609	NA	NA	NA	?	?	?	?	?	?	?	?	?	?	?	?	?	?	?	?	?	?	?	?	?	?	?	?	?	?	?	?	?	?	?	?	?	?	?	?
XLOC_001117	NA	Cufflinks_new_gene	NA	1	155174760	155179996	+	TCONS_00002683	155174760	155179996	NA	NA	NA	?	?	?	?	?	?	?	?	?	?	?	?	?	?	?	?	?	?	?	?	?	?	?	?	?	?	?	?	?	?	?	?	?	?	?	?
XLOC_001118	NA	Cufflinks_new_gene	NA	1	155180085	155183664	+	TCONS_00002684	155180085	155183664	NA	NA	NA	?	?	?	?	?	?	?	?	?	?	?	?	?	?	?	?	?	?	?	?	?	?	?	?	?	?	?	?	?	?	?	?	?	?	?	?
XLOC_001119	NA	Cufflinks_new_gene	NA	1	155184159	155196371	+	TCONS_00002685	155184159	155196371	NA	NA	NA	?	?	?	?	?	?	?	?	?	?	?	?	?	?	?	?	?	?	?	?	?	?	?	?	?	?	?	?	?	?	?	?	?	?	?	?
XLOC_001120	NA	Cufflinks_new_gene	NA	1	155196469	155203280	+	TCONS_00002686	155196469	155203280	NA	NA	NA	?	?	?	?	?	?	?	?	?	?	?	?	?	?	?	?	?	?	?	?	?	?	?	?	?	?	?	?	?	?	?	?	?	?	?	?
XLOC_001121	NA	Cufflinks_new_gene	NA	1	155203491	155205448	+	TCONS_00002687	155203491	155205448	NA	NA	NA	?	?	?	?	?	?	?	?	?	?	?	?	?	?	?	?	?	?	?	?	?	?	?	?	?	?	?	?	?	?	?	?	?	?	?	?
XLOC_001122	NA	Cufflinks_new_gene	NA	1	155205999	155211406	+	TCONS_00002688	155205999	155211406	NA	NA	NA	?	?	?	?	?	?	?	?	?	?	?	?	?	?	?	?	?	?	?	?	?	?	?	?	?	?	?	?	?	?	?	?	?	?	?	?
XLOC_001123	NA	Cufflinks_new_gene	NA	1	155211982	155217463	+	TCONS_00002689	155211982	155217463	NA	NA	NA	?	?	?	?	?	?	?	?	?	?	?	?	?	?	?	?	?	?	?	?	?	?	?	?	?	?	?	?	?	?	?	?	?	?	?	?
XLOC_001124	NA	Cufflinks_new_gene	NA	1	155217549	155220609	+	TCONS_00002690	155217549	155220609	NA	NA	NA	?	?	?	?	?	?	?	?	?	?	?	?	?	?	?	?	?	?	?	?	?	?	?	?	?	?	?	?	?	?	?	?	?	?	?	?
XLOC_001125	NA	Cufflinks_new_gene	NA	1	155220676	155230213	+	TCONS_00002691	155220676	155230213	NA	NA	NA	?	?	?	?	?	?	?	?	?	?	?	?	?	?	?	?	?	?	?	?	?	?	?	?	?	?	?	?	?	?	?	?	?	?	?	?
XLOC_001126	NA	Cufflinks_new_gene	NA	1	155230604	155231222	+	TCONS_00002692	155230604	155231222	NA	NA	NA	?	?	?	?	?	?	?	?	?	?	?	?	?	?	?	?	?	?	?	?	?	?	?	?	?	?	?	?	?	?	?	?	?	?	?	?
XLOC_001127	NA	Cufflinks_new_gene	NA	1	155234644	155241348	+	TCONS_00002693	155234644	155241348	NA	NA	NA	?	?	?	?	?	?	?	?	?	?	?	?	?	?	?	?	?	?	?	?	?	?	?	?	?	?	?	?	?	?	?	?	?	?	?	?
XLOC_001128	NA	Cufflinks_new_gene	NA	1	155243355	155245769	+	TCONS_00002694	155243355	155245769	NA	NA	NA	?	?	?	?	?	?	?	?	?	?	?	?	?	?	?	?	?	?	?	?	?	?	?	?	?	?	?	?	?	?	?	?	?	?	?	?
XLOC_001129	NA	Cufflinks_new_gene	NA	1	155246728	155258580	+	TCONS_00002695	155246728	155258580	NA	NA	NA	?	?	?	?	?	?	?	?	?	?	?	?	?	?	?	?	?	?	?	?	?	?	?	?	?	?	?	?	?	?	?	?	?	?	?	?
XLOC_001130	NA	Cufflinks_new_gene	NA	1	155259822	155261005	+	TCONS_00002696	155259822	155261005	NA	NA	NA	?	?	?	?	?	?	?	?	?	?	?	?	?	?	?	?	?	?	?	?	?	?	?	?	?	?	?	?	?	?	?	?	?	?	?	?
XLOC_001131	NA	Cufflinks_new_gene	NA	1	155261170	155263575	+	TCONS_00002697	155261170	155263575	NA	NA	NA	?	?	?	?	?	?	?	?	?	?	?	?	?	?	?	?	?	?	?	?	?	?	?	?	?	?	?	?	?	?	?	?	?	?	?	?
XLOC_001132	NA	Cufflinks_new_gene	NA	1	155263836	155266227	+	TCONS_00002698	155263836	155266227	NA	NA	NA	?	?	?	?	?	?	?	?	?	?	?	?	?	?	?	?	?	?	?	?	?	?	?	?	?	?	?	?	?	?	?	?	?	?	?	?
XLOC_001133	NA	Cufflinks_new_gene	NA	1	155267945	155273483	+	TCONS_00002699	155267945	155273483	NA	NA	NA	?	?	?	?	?	?	?	?	?	?	?	?	?	?	?	?	?	?	?	?	?	?	?	?	?	?	?	?	?	?	?	?	?	?	?	?
XLOC_001134	NA	Cufflinks_new_gene	NA	1	155273583	155281969	+	TCONS_00002700	155273583	155281969	NA	NA	NA	?	?	?	?	?	?	?	?	?	?	?	?	?	?	?	?	?	?	?	?	?	?	?	?	?	?	?	?	?	?	?	?	?	?	?	?
XLOC_001135	NA	Cufflinks_new_gene	NA	1	155302648	155491179	+	TCONS_00002701;TCONS_00002704;TCONS_00002713	155302648;155339469;155470312	155491179	NA	NA	NA	?	?	?	?	?	?	?	?	?	?	?	?	?	?	?	?	?	?	?	?	?	?	?	?	?	?	?	?	?	?	?	?	?	?	?	?
XLOC_001136	NA	Cufflinks_new_gene	NA	1	155337255	155337678	+	TCONS_00002702	155337255	155337678	NA	NA	NA	?	?	?	?	?	?	?	?	?	?	?	?	?	?	?	?	?	?	?	?	?	?	?	?	?	?	?	?	?	?	?	?	?	?	?	?
XLOC_001137	NA	Cufflinks_new_gene	NA	1	155337978	155339393	+	TCONS_00002703	155337978	155339393	NA	NA	NA	?	?	?	?	?	?	?	?	?	?	?	?	?	?	?	?	?	?	?	?	?	?	?	?	?	?	?	?	?	?	?	?	?	?	?	?
XLOC_001138	NA	Cufflinks_new_gene	NA	1	155342868	155343173	+	TCONS_00002705	155342868	155343173	NA	NA	NA	?	?	?	?	?	?	?	?	?	?	?	?	?	?	?	?	?	?	?	?	?	?	?	?	?	?	?	?	?	?	?	?	?	?	?	?
XLOC_001139	NA	Cufflinks_new_gene	NA	1	155343500	155343887	+	TCONS_00002706	155343500	155343887	NA	NA	NA	?	?	?	?	?	?	?	?	?	?	?	?	?	?	?	?	?	?	?	?	?	?	?	?	?	?	?	?	?	?	?	?	?	?	?	?
XLOC_001140	NA	Cufflinks_new_gene	NA	1	155348863	155349781	+	TCONS_00002707	155348863	155349781	NA	NA	NA	?	?	?	?	?	?	?	?	?	?	?	?	?	?	?	?	?	?	?	?	?	?	?	?	?	?	?	?	?	?	?	?	?	?	?	?
XLOC_001141	NA	Cufflinks_new_gene	NA	1	155350198	155351202	+	TCONS_00002708	155350198	155351202	NA	NA	NA	?	?	?	?	?	?	?	?	?	?	?	?	?	?	?	?	?	?	?	?	?	?	?	?	?	?	?	?	?	?	?	?	?	?	?	?
XLOC_001142	NA	Cufflinks_new_gene	NA	1	155351316	155352495	+	TCONS_00002709	155351316	155352495	NA	NA	NA	?	?	?	?	?	?	?	?	?	?	?	?	?	?	?	?	?	?	?	?	?	?	?	?	?	?	?	?	?	?	?	?	?	?	?	?
XLOC_001143	NA	Cufflinks_new_gene	NA	1	155354616	155355860	+	TCONS_00002710	155354616	155355860	NA	NA	NA	?	?	?	?	?	?	?	?	?	?	?	?	?	?	?	?	?	?	?	?	?	?	?	?	?	?	?	?	?	?	?	?	?	?	?	?
XLOC_001144	NA	Cufflinks_new_gene	NA	1	155356052	155356837	+	TCONS_00002711	155356052	155356837	NA	NA	NA	?	?	?	?	?	?	?	?	?	?	?	?	?	?	?	?	?	?	?	?	?	?	?	?	?	?	?	?	?	?	?	?	?	?	?	?
XLOC_001145	NA	Cufflinks_new_gene	NA	1	155367540	155369894	+	TCONS_00002712	155367540	155369894	NA	NA	NA	?	?	?	?	?	?	?	?	?	?	?	?	?	?	?	?	?	?	?	?	?	?	?	?	?	?	?	?	?	?	?	?	?	?	?	?
XLOC_001146	NA	Cufflinks_new_gene	NA	1	155491246	155500979	+	TCONS_00002714	155491246	155500979	NA	NA	NA	?	?	?	?	?	?	?	?	?	?	?	?	?	?	?	?	?	?	?	?	?	?	?	?	?	?	?	?	?	?	?	?	?	?	?	?
XLOC_001147	NA	Cufflinks_new_gene	NA	1	155501041	155505154	+	TCONS_00002715	155501041	155505154	NA	NA	NA	?	?	?	?	?	?	?	?	?	?	?	?	?	?	?	?	?	?	?	?	?	?	?	?	?	?	?	?	?	?	?	?	?	?	?	?
XLOC_001148	NA	Cufflinks_new_gene	NA	1	155505397	155509001	+	TCONS_00002716	155505397	155509001	NA	NA	NA	?	?	?	?	?	?	?	?	?	?	?	?	?	?	?	?	?	?	?	?	?	?	?	?	?	?	?	?	?	?	?	?	?	?	?	?
XLOC_001149	NA	Cufflinks_new_gene	NA	1	155509437	155529072	+	TCONS_00002717	155509437	155529072	NA	NA	NA	?	?	?	?	?	?	?	?	?	?	?	?	?	?	?	?	?	?	?	?	?	?	?	?	?	?	?	?	?	?	?	?	?	?	?	?
XLOC_001150	NA	Cufflinks_new_gene	NA	1	155529926	155531408	+	TCONS_00002718	155529926	155531408	NA	NA	NA	?	?	?	?	?	?	?	?	?	?	?	?	?	?	?	?	?	?	?	?	?	?	?	?	?	?	?	?	?	?	?	?	?	?	?	?
XLOC_001151	NA	Cufflinks_new_gene	NA	1	155531501	155532144	+	TCONS_00002719	155531501	155532144	NA	NA	NA	?	?	?	?	?	?	?	?	?	?	?	?	?	?	?	?	?	?	?	?	?	?	?	?	?	?	?	?	?	?	?	?	?	?	?	?
XLOC_001152	NA	Cufflinks_new_gene	NA	1	155532237	155532858	+	TCONS_00002720	155532237	155532858	NA	NA	NA	?	?	?	?	?	?	?	?	?	?	?	?	?	?	?	?	?	?	?	?	?	?	?	?	?	?	?	?	?	?	?	?	?	?	?	?
XLOC_001153	NA	Cufflinks_new_gene	NA	1	155532970	155550419	+	TCONS_00002721	155532970	155550419	NA	NA	NA	?	?	?	?	?	?	?	?	?	?	?	?	?	?	?	?	?	?	?	?	?	?	?	?	?	?	?	?	?	?	?	?	?	?	?	?
XLOC_001154	NA	Cufflinks_new_gene	NA	1	155550473	155551299	+	TCONS_00002722	155550473	155551299	NA	NA	NA	?	?	?	?	?	?	?	?	?	?	?	?	?	?	?	?	?	?	?	?	?	?	?	?	?	?	?	?	?	?	?	?	?	?	?	?
XLOC_001155	NA	Cufflinks_new_gene	NA	1	155551358	155552380	+	TCONS_00002723	155551358	155552380	NA	NA	NA	?	?	?	?	?	?	?	?	?	?	?	?	?	?	?	?	?	?	?	?	?	?	?	?	?	?	?	?	?	?	?	?	?	?	?	?
XLOC_001156	NA	Cufflinks_new_gene	NA	1	155552447	155555406	+	TCONS_00002724	155552447	155555406	NA	NA	NA	?	?	?	?	?	?	?	?	?	?	?	?	?	?	?	?	?	?	?	?	?	?	?	?	?	?	?	?	?	?	?	?	?	?	?	?
XLOC_001157	NA	Cufflinks_new_gene	NA	1	155555569	155556250	+	TCONS_00002725	155555569	155556250	NA	NA	NA	?	?	?	?	?	?	?	?	?	?	?	?	?	?	?	?	?	?	?	?	?	?	?	?	?	?	?	?	?	?	?	?	?	?	?	?
XLOC_001158	NA	Cufflinks_new_gene	NA	1	155556632	155564412	+	TCONS_00002726	155556632	155564412	NA	NA	NA	?	?	?	?	?	?	?	?	?	?	?	?	?	?	?	?	?	?	?	?	?	?	?	?	?	?	?	?	?	?	?	?	?	?	?	?
XLOC_001159	NA	Cufflinks_new_gene	NA	1	155571285	155573896	+	TCONS_00002727	155571285	155573896	NA	NA	NA	?	?	?	?	?	?	?	?	?	?	?	?	?	?	?	?	?	?	?	?	?	?	?	?	?	?	?	?	?	?	?	?	?	?	?	?
XLOC_001160	NA	Cufflinks_new_gene	NA	1	155574741	155584179	+	TCONS_00002728	155574741	155584179	NA	NA	NA	?	?	?	?	?	?	?	?	?	?	?	?	?	?	?	?	?	?	?	?	?	?	?	?	?	?	?	?	?	?	?	?	?	?	?	?
XLOC_001161	NA	Cufflinks_new_gene	NA	1	155584326	155586988	+	TCONS_00002729	155584326	155586988	NA	NA	NA	?	?	?	?	?	?	?	?	?	?	?	?	?	?	?	?	?	?	?	?	?	?	?	?	?	?	?	?	?	?	?	?	?	?	?	?
XLOC_001162	NA	Cufflinks_new_gene	NA	1	155587082	155601824	+	TCONS_00002730	155587082	155601824	NA	NA	NA	?	?	?	?	?	?	?	?	?	?	?	?	?	?	?	?	?	?	?	?	?	?	?	?	?	?	?	?	?	?	?	?	?	?	?	?
XLOC_001163	NA	Cufflinks_new_gene	NA	1	155601884	155615513	+	TCONS_00002731	155601884	155615513	NA	NA	NA	?	?	?	?	?	?	?	?	?	?	?	?	?	?	?	?	?	?	?	?	?	?	?	?	?	?	?	?	?	?	?	?	?	?	?	?
XLOC_001164	NA	Cufflinks_new_gene	NA	1	155615774	155625722	+	TCONS_00002732	155615774	155625722	NA	NA	NA	?	?	?	?	?	?	?	?	?	?	?	?	?	?	?	?	?	?	?	?	?	?	?	?	?	?	?	?	?	?	?	?	?	?	?	?
XLOC_001165	NA	Cufflinks_new_gene	NA	1	155625844	155643933	+	TCONS_00002733	155625844	155643933	NA	NA	NA	?	?	?	?	?	?	?	?	?	?	?	?	?	?	?	?	?	?	?	?	?	?	?	?	?	?	?	?	?	?	?	?	?	?	?	?
XLOC_001166	NA	Cufflinks_new_gene	NA	1	155644020	155651567	+	TCONS_00002734	155644020	155651567	NA	NA	NA	?	?	?	?	?	?	?	?	?	?	?	?	?	?	?	?	?	?	?	?	?	?	?	?	?	?	?	?	?	?	?	?	?	?	?	?
XLOC_001167	NA	Cufflinks_new_gene	NA	1	155651639	155656603	+	TCONS_00002735	155651639	155656603	NA	NA	NA	?	?	?	?	?	?	?	?	?	?	?	?	?	?	?	?	?	?	?	?	?	?	?	?	?	?	?	?	?	?	?	?	?	?	?	?
XLOC_001168	NA	Cufflinks_new_gene	NA	1	155660620	155664427	+	TCONS_00002736	155660620	155664427	NA	NA	NA	?	?	?	?	?	?	?	?	?	?	?	?	?	?	?	?	?	?	?	?	?	?	?	?	?	?	?	?	?	?	?	?	?	?	?	?
XLOC_001169	NA	Cufflinks_new_gene	NA	1	155670689	155672224	+	TCONS_00002737	155670689	155672224	NA	NA	NA	?	?	?	?	?	?	?	?	?	?	?	?	?	?	?	?	?	?	?	?	?	?	?	?	?	?	?	?	?	?	?	?	?	?	?	?
XLOC_001170	NA	Cufflinks_new_gene	NA	1	155672289	155676473	+	TCONS_00002738	155672289	155676473	NA	NA	NA	?	?	?	?	?	?	?	?	?	?	?	?	?	?	?	?	?	?	?	?	?	?	?	?	?	?	?	?	?	?	?	?	?	?	?	?
XLOC_001171	NA	Cufflinks_new_gene	NA	1	155693462	155696015	+	TCONS_00002739	155693462	155696015	NA	NA	NA	?	?	?	?	?	?	?	?	?	?	?	?	?	?	?	?	?	?	?	?	?	?	?	?	?	?	?	?	?	?	?	?	?	?	?	?
XLOC_001172	NA	Cufflinks_new_gene	NA	1	155696213	155705704	+	TCONS_00002740	155696213	155705704	NA	NA	NA	?	?	?	?	?	?	?	?	?	?	?	?	?	?	?	?	?	?	?	?	?	?	?	?	?	?	?	?	?	?	?	?	?	?	?	?
XLOC_001173	NA	Cufflinks_new_gene	NA	1	155705781	155706753	+	TCONS_00002741	155705781	155706753	NA	NA	NA	?	?	?	?	?	?	?	?	?	?	?	?	?	?	?	?	?	?	?	?	?	?	?	?	?	?	?	?	?	?	?	?	?	?	?	?
XLOC_001174	NA	Cufflinks_new_gene	NA	1	155706840	155711249	+	TCONS_00002742	155706840	155711249	NA	NA	NA	?	?	?	?	?	?	?	?	?	?	?	?	?	?	?	?	?	?	?	?	?	?	?	?	?	?	?	?	?	?	?	?	?	?	?	?
XLOC_001175	NA	Cufflinks_new_gene	NA	1	155716861	155717943	+	TCONS_00002743	155716861	155717943	NA	NA	NA	?	?	?	?	?	?	?	?	?	?	?	?	?	?	?	?	?	?	?	?	?	?	?	?	?	?	?	?	?	?	?	?	?	?	?	?
XLOC_001176	NA	Cufflinks_new_gene	NA	1	155718029	155726168	+	TCONS_00002744	155718029	155726168	NA	NA	NA	?	?	?	?	?	?	?	?	?	?	?	?	?	?	?	?	?	?	?	?	?	?	?	?	?	?	?	?	?	?	?	?	?	?	?	?
XLOC_001177	NA	Cufflinks_new_gene	NA	1	155726315	155727414	+	TCONS_00002745	155726315	155727414	NA	NA	NA	?	?	?	?	?	?	?	?	?	?	?	?	?	?	?	?	?	?	?	?	?	?	?	?	?	?	?	?	?	?	?	?	?	?	?	?
XLOC_001178	NA	Cufflinks_new_gene	NA	1	155729062	155731148	+	TCONS_00002746	155729062	155731148	NA	NA	NA	?	?	?	?	?	?	?	?	?	?	?	?	?	?	?	?	?	?	?	?	?	?	?	?	?	?	?	?	?	?	?	?	?	?	?	?
XLOC_001179	NA	Cufflinks_new_gene	NA	1	155731746	155732975	+	TCONS_00002747	155731746	155732975	NA	NA	NA	?	?	?	?	?	?	?	?	?	?	?	?	?	?	?	?	?	?	?	?	?	?	?	?	?	?	?	?	?	?	?	?	?	?	?	?
XLOC_001180	NA	Cufflinks_new_gene	NA	1	155733473	155735122	+	TCONS_00002748	155733473	155735122	NA	NA	NA	?	?	?	?	?	?	?	?	?	?	?	?	?	?	?	?	?	?	?	?	?	?	?	?	?	?	?	?	?	?	?	?	?	?	?	?
XLOC_001181	NA	Cufflinks_new_gene	NA	1	155735547	155737145	+	TCONS_00002749	155735547	155737145	NA	NA	NA	?	?	?	?	?	?	?	?	?	?	?	?	?	?	?	?	?	?	?	?	?	?	?	?	?	?	?	?	?	?	?	?	?	?	?	?
XLOC_001182	NA	Cufflinks_new_gene	NA	1	155737276	155743344	+	TCONS_00002750	155737276	155743344	NA	NA	NA	?	?	?	?	?	?	?	?	?	?	?	?	?	?	?	?	?	?	?	?	?	?	?	?	?	?	?	?	?	?	?	?	?	?	?	?
XLOC_001183	NA	Cufflinks_new_gene	NA	1	155744180	155745561	+	TCONS_00002751	155744180	155745561	NA	NA	NA	?	?	?	?	?	?	?	?	?	?	?	?	?	?	?	?	?	?	?	?	?	?	?	?	?	?	?	?	?	?	?	?	?	?	?	?
XLOC_001184	NA	Cufflinks_new_gene	NA	1	155746512	155748841	+	TCONS_00002752	155746512	155748841	NA	NA	NA	?	?	?	?	?	?	?	?	?	?	?	?	?	?	?	?	?	?	?	?	?	?	?	?	?	?	?	?	?	?	?	?	?	?	?	?
XLOC_001185	NA	Cufflinks_new_gene	NA	1	155749118	155753217	+	TCONS_00002753	155749118	155753217	NA	NA	NA	?	?	?	?	?	?	?	?	?	?	?	?	?	?	?	?	?	?	?	?	?	?	?	?	?	?	?	?	?	?	?	?	?	?	?	?
XLOC_001186	NA	Cufflinks_new_gene	NA	1	155753310	155755358	+	TCONS_00002754	155753310	155755358	NA	NA	NA	?	?	?	?	?	?	?	?	?	?	?	?	?	?	?	?	?	?	?	?	?	?	?	?	?	?	?	?	?	?	?	?	?	?	?	?
XLOC_001187	NA	Cufflinks_new_gene	NA	1	155755474	155760070	+	TCONS_00002755	155755474	155760070	NA	NA	NA	?	?	?	?	?	?	?	?	?	?	?	?	?	?	?	?	?	?	?	?	?	?	?	?	?	?	?	?	?	?	?	?	?	?	?	?
XLOC_001188	NA	Cufflinks_new_gene	NA	1	155761153	155765482	+	TCONS_00002756	155761153	155765482	NA	NA	NA	?	?	?	?	?	?	?	?	?	?	?	?	?	?	?	?	?	?	?	?	?	?	?	?	?	?	?	?	?	?	?	?	?	?	?	?
XLOC_001189	NA	Cufflinks_new_gene	NA	1	155769457	155771183	+	TCONS_00002757	155769457	155771183	NA	NA	NA	?	?	?	?	?	?	?	?	?	?	?	?	?	?	?	?	?	?	?	?	?	?	?	?	?	?	?	?	?	?	?	?	?	?	?	?
XLOC_001190	Tmem126b	transmembrane_protein_126B	protein_coding	1	156261929	156276615	+	TCONS_00002758;TCONS_00002759;TCONS_00002760	156261929;156262031	156276615;156275002	ENSRNOG00000022732	Tmem126b	ENSRNOT00000038279	69	69	95	132	127	94	58	62	48	49	42	38	73.0314	57.7759	92.3108	107.349	98.1031	91.6508	72.9957	64.7291	49.9975	69.0165	40.5973	35.9356	71.1244	0.0272268	0.146152	0.186291	0.852216	0.998966	-0.626095	0.225187	-2.78033	0.00543038	0.0179921	0.416957
XLOC_001191	Tmem126a	transmembrane_protein_126A	protein_coding	1	156283128	156291294	+	TCONS_00002761;TCONS_00002762	156283128;156283200	156291052;156291294	ENSRNOG00000022748	Tmem126a	ENSRNOT00000038333	164	177	242	321	272	148	111	162	88	76	102	71	173.582	148.208	235.15	261.052	210.111	144.301	139.699	169.131	91.662	107.046	98.5934	67.1429	153.806	-0.118346	0.14602	-0.810478	0.417666	0.998966	-0.785162	0.224201	-3.50205	0.000461697	0.00218105	0.146681
XLOC_001192	AABR07004783.1	?	lincRNA	1	156493429	156509596	+	TCONS_00002763	156493429	156509596	ENSRNOG00000059114	AABR07004783.1	ENSRNOT00000082580	0	0	0	0	1	0	0	0	0	0	0	0	?	?	?	?	?	?	?	?	?	?	?	?	?	?	?	?	?	?	?	?	?	?	?	?
XLOC_001193	Dlg2	discs,_large_homolog_2_(Drosophila)	protein_coding	1	156530764	157274235	+	TCONS_00002764;TCONS_00002765;TCONS_00002766;TCONS_00002767;TCONS_00002768;TCONS_00002769	156530764;156530937;156552328;156686298;156686313;157075547	157274235;157269747;156885532	ENSRNOG00000022635	Dlg2	ENSRNOT00000055401	95	107	99	133	127	93	51	111	114	98	99	102	100.551	89.5946	96.1975	108.162	98.1031	90.6758	64.1859	115.886	118.744	138.033	95.6936	96.4588	101.024	0.0659469	0.134095	0.491791	0.622867	0.998966	0.103777	0.179367	0.578574	0.562876	0.700884	0.0548747
[truncated: 34,419 more rows]
[truncated: 48 more columns]

## Sheet: Sheet5
AQP1	Control	CLP
	5916	14230
	7878	20336
	4449	23177
[truncated: 8 more rows]

## Sheet: Sheet1
General_Gene_Details
[truncated: 35,613 more rows]

[truncated: 2 more sheets: Sheet2, Sheet3]
